# Supplementary material for: Loss of Cnot6l Impairs Inosine RNA Modifications in Mouse Oocytes
Source: Int J Mol Sci. 2021 Jan 26;22(3):1191. doi: 10.3390/ijms22031191 (PMC7865253; doi:10.3390/ijms22031191)
Supplement: Supplementary file 1 [file ijms-22-01191-s001.zip]

Archive with 26 entries (23 files):
- Supplemental Files/
- Supplemental Files/.DS_Store
- __MACOSX/
- __MACOSX/Supplemental Files/
- __MACOSX/Supplemental Files/._.DS_Store
- __MACOSX/Supplemental Files/._manuscript.v6_proof_v2_tracked changes.docx
- Supplemental Files/Supp_Dataset_1_Fig4_Stats.xls
- __MACOSX/Supplemental Files/._Supp_Dataset_1_Fig4_Stats.xls
- Supplemental Files/Supp_Dataset_2_Fig6a_Stats.xlsx
- __MACOSX/Supplemental Files/._Supp_Dataset_2_Fig6a_Stats.xlsx
- Supplemental Files/Supp_Dataset_3_Fig6b_Stats.xlsx
- __MACOSX/Supplemental Files/._Supp_Dataset_3_Fig6b_Stats.xlsx
- Supplemental Files/Supp_S1_new.jpg
- __MACOSX/Supplemental Files/._Supp_S1_new.jpg
- Supplemental Files/Supp_S2_new.pdf
- __MACOSX/Supplemental Files/._Supp_S2_new.pdf
- Supplemental Files/Supp_S3_new.pdf
- __MACOSX/Supplemental Files/._Supp_S3_new.pdf
- Supplemental Files/Supp_S4_new.pdf
- __MACOSX/Supplemental Files/._Supp_S4_new.pdf
- Supplemental Files/Supp_S5_new.pdf
- __MACOSX/Supplemental Files/._Supp_S5_new.pdf
- Supplemental Files/Supp_S6_new.pdf
- __MACOSX/Supplemental Files/._Supp_S6_new.pdf
- Supplemental Files/Supp_S7_new.pdf
- __MACOSX/Supplemental Files/._Supp_S7_new.pdf
