# Supplementary material for: Loss of Cnot6l Impairs Inosine RNA Modifications in Mouse Oocytes
Source: Int J Mol Sci. 2021 Jan 26;22(3):1191. doi: 10.3390/ijms22031191 (PMC7865253; doi:10.3390/ijms22031191)
Supplement: Supplementary file 1 [file ijms-22-01191-s001.zip › Supplemental Files/Supp_Dataset_1_Fig4_Stats.xls]

## Sheet: WT
Within each row, compare columns (simple effects within rows)
Number of families	34
Number of comparisons per family	6
Alpha	0.05
Tukey's multiple comparisons test	Mean Diff.	95.00% CI of diff.	Significant?	Summary	Adjusted P Value
AAA
WT GV vs. WT MI	38.5	2.98 to 74.02	Yes	*	0.028
WT GV vs. WT MII	30.5	-5.02 to 66.02	No	ns	0.1195
WT GV vs. WT Zyg	12	-23.52 to 47.52	No	ns	0.8159
WT MI vs. WT MII	-8	-43.52 to 27.52	No	ns	0.9362
WT MI vs. WT Zyg	-26.5	-62.02 to 9.02	No	ns	0.2161
WT MII vs. WT Zyg	-18.5	-54.02 to 17.02	No	ns	0.5299
AAC
WT GV vs. WT MI	12.5	-23.02 to 48.02	No	ns	0.7967
WT GV vs. WT MII	16.5	-19.02 to 52.02	No	ns	0.6227
WT GV vs. WT Zyg	-2.5	-38.02 to 33.02	No	ns	0.9978
WT MI vs. WT MII	4	-31.52 to 39.52	No	ns	0.9912
WT MI vs. WT Zyg	-15	-50.52 to 20.52	No	ns	0.6911
WT MII vs. WT Zyg	-19	-54.52 to 16.52	No	ns	0.5069
AAG
WT GV vs. WT MI	9.5	-26.02 to 45.02	No	ns	0.8986
WT GV vs. WT MII	7	-28.52 to 42.52	No	ns	0.956
WT GV vs. WT Zyg	4	-31.52 to 39.52	No	ns	0.9912
WT MI vs. WT MII	-2.5	-38.02 to 33.02	No	ns	0.9978
WT MI vs. WT Zyg	-5.5	-41.02 to 30.02	No	ns	0.9778
WT MII vs. WT Zyg	-3	-38.52 to 32.52	No	ns	0.9962
AAT
WT GV vs. WT MI	2	-33.52 to 37.52	No	ns	0.9989
WT GV vs. WT MII	2.5	-33.02 to 38.02	No	ns	0.9978
WT GV vs. WT Zyg	-1	-36.52 to 34.52	No	ns	0.9999
WT MI vs. WT MII	0.5	-35.02 to 36.02	No	ns	>0.9999
WT MI vs. WT Zyg	-3	-38.52 to 32.52	No	ns	0.9962
WT MII vs. WT Zyg	-3.5	-39.02 to 32.02	No	ns	0.9941
ACA
WT GV vs. WT MI	20.5	-15.02 to 56.02	No	ns	0.4396
WT GV vs. WT MII	19.5	-16.02 to 55.02	No	ns	0.4842
WT GV vs. WT Zyg	16.5	-19.02 to 52.02	No	ns	0.6227
WT MI vs. WT MII	-1	-36.52 to 34.52	No	ns	0.9999
WT MI vs. WT Zyg	-4	-39.52 to 31.52	No	ns	0.9912
WT MII vs. WT Zyg	-3	-38.52 to 32.52	No	ns	0.9962
ACC
WT GV vs. WT MI	5.5	-30.02 to 41.02	No	ns	0.9778
WT GV vs. WT MII	5	-30.52 to 40.52	No	ns	0.9832
WT GV vs. WT Zyg	8.5	-27.02 to 44.02	No	ns	0.9247
WT MI vs. WT MII	-0.5	-36.02 to 35.02	No	ns	>0.9999
WT MI vs. WT Zyg	3	-32.52 to 38.52	No	ns	0.9962
WT MII vs. WT Zyg	3.5	-32.02 to 39.02	No	ns	0.9941
ACG
WT GV vs. WT MI	4.5	-31.02 to 40.02	No	ns	0.9876
WT GV vs. WT MII	5.5	-30.02 to 41.02	No	ns	0.9778
WT GV vs. WT Zyg	2.5	-33.02 to 38.02	No	ns	0.9978
WT MI vs. WT MII	1	-34.52 to 36.52	No	ns	0.9999
WT MI vs. WT Zyg	-2	-37.52 to 33.52	No	ns	0.9989
WT MII vs. WT Zyg	-3	-38.52 to 32.52	No	ns	0.9962
ACT
WT GV vs. WT MI	2.5	-33.02 to 38.02	No	ns	0.9978
WT GV vs. WT MII	0.5	-35.02 to 36.02	No	ns	>0.9999
WT GV vs. WT Zyg	0	-35.52 to 35.52	No	ns	>0.9999
WT MI vs. WT MII	-2	-37.52 to 33.52	No	ns	0.9989
WT MI vs. WT Zyg	-2.5	-38.02 to 33.02	No	ns	0.9978
WT MII vs. WT Zyg	-0.5	-36.02 to 35.02	No	ns	>0.9999
AGA
WT GV vs. WT MI	15.5	-20.02 to 51.02	No	ns	0.6686
WT GV vs. WT MII	12	-23.52 to 47.52	No	ns	0.8159
WT GV vs. WT Zyg	5	-30.52 to 40.52	No	ns	0.9832
WT MI vs. WT MII	-3.5	-39.02 to 32.02	No	ns	0.9941
WT MI vs. WT Zyg	-10.5	-46.02 to 25.02	No	ns	0.8683
WT MII vs. WT Zyg	-7	-42.52 to 28.52	No	ns	0.956
AGC
WT GV vs. WT MI	4	-31.52 to 39.52	No	ns	0.9912
WT GV vs. WT MII	6	-29.52 to 41.52	No	ns	0.9715
WT GV vs. WT Zyg	0	-35.52 to 35.52	No	ns	>0.9999
WT MI vs. WT MII	2	-33.52 to 37.52	No	ns	0.9989
WT MI vs. WT Zyg	-4	-39.52 to 31.52	No	ns	0.9912
WT MII vs. WT Zyg	-6	-41.52 to 29.52	No	ns	0.9715
AGG
WT GV vs. WT MI	6	-29.52 to 41.52	No	ns	0.9715
WT GV vs. WT MII	5.5	-30.02 to 41.02	No	ns	0.9778
WT GV vs. WT Zyg	3.5	-32.02 to 39.02	No	ns	0.9941
WT MI vs. WT MII	-0.5	-36.02 to 35.02	No	ns	>0.9999
WT MI vs. WT Zyg	-2.5	-38.02 to 33.02	No	ns	0.9978
WT MII vs. WT Zyg	-2	-37.52 to 33.52	No	ns	0.9989
AGT
WT GV vs. WT MI	5.5	-30.02 to 41.02	No	ns	0.9778
WT GV vs. WT MII	0	-35.52 to 35.52	No	ns	>0.9999
WT GV vs. WT Zyg	4.5	-31.02 to 40.02	No	ns	0.9876
WT MI vs. WT MII	-5.5	-41.02 to 30.02	No	ns	0.9778
WT MI vs. WT Zyg	-1	-36.52 to 34.52	No	ns	0.9999
WT MII vs. WT Zyg	4.5	-31.02 to 40.02	No	ns	0.9876
ATA
WT GV vs. WT MI	2.5	-33.02 to 38.02	No	ns	0.9978
WT GV vs. WT MII	7	-28.52 to 42.52	No	ns	0.956
WT GV vs. WT Zyg	-8	-43.52 to 27.52	No	ns	0.9362
WT MI vs. WT MII	4.5	-31.02 to 40.02	No	ns	0.9876
WT MI vs. WT Zyg	-10.5	-46.02 to 25.02	No	ns	0.8683
WT MII vs. WT Zyg	-15	-50.52 to 20.52	No	ns	0.6911
ATC
WT GV vs. WT MI	10	-25.52 to 45.52	No	ns	0.884
WT GV vs. WT MII	13.5	-22.02 to 49.02	No	ns	0.7562
WT GV vs. WT Zyg	3	-32.52 to 38.52	No	ns	0.9962
WT MI vs. WT MII	3.5	-32.02 to 39.02	No	ns	0.9941
WT MI vs. WT Zyg	-7	-42.52 to 28.52	No	ns	0.956
WT MII vs. WT Zyg	-10.5	-46.02 to 25.02	No	ns	0.8683
ATG
WT GV vs. WT MI	2.5	-33.02 to 38.02	No	ns	0.9978
WT GV vs. WT MII	4.5	-31.02 to 40.02	No	ns	0.9876
WT GV vs. WT Zyg	-2.5	-38.02 to 33.02	No	ns	0.9978
WT MI vs. WT MII	2	-33.52 to 37.52	No	ns	0.9989
WT MI vs. WT Zyg	-5	-40.52 to 30.52	No	ns	0.9832
WT MII vs. WT Zyg	-7	-42.52 to 28.52	No	ns	0.956
ATT
WT GV vs. WT MI	12.5	-23.02 to 48.02	No	ns	0.7967
WT GV vs. WT MII	9	-26.52 to 44.52	No	ns	0.9122
WT GV vs. WT Zyg	10.5	-25.02 to 46.02	No	ns	0.8683
WT MI vs. WT MII	-3.5	-39.02 to 32.02	No	ns	0.9941
WT MI vs. WT Zyg	-2	-37.52 to 33.52	No	ns	0.9989
WT MII vs. WT Zyg	1.5	-34.02 to 37.02	No	ns	0.9995
CAA
WT GV vs. WT MI	24.5	-11.02 to 60.02	No	ns	0.2806
WT GV vs. WT MII	29	-6.52 to 64.52	No	ns	0.1508
WT GV vs. WT Zyg	14	-21.52 to 49.52	No	ns	0.735
WT MI vs. WT MII	4.5	-31.02 to 40.02	No	ns	0.9876
WT MI vs. WT Zyg	-10.5	-46.02 to 25.02	No	ns	0.8683
WT MII vs. WT Zyg	-15	-50.52 to 20.52	No	ns	0.6911
CAC
WT GV vs. WT MI	2	-33.52 to 37.52	No	ns	0.9989
WT GV vs. WT MII	1.5	-34.02 to 37.02	No	ns	0.9995
WT GV vs. WT Zyg	4.5	-31.02 to 40.02	No	ns	0.9876
WT MI vs. WT MII	-0.5	-36.02 to 35.02	No	ns	>0.9999
WT MI vs. WT Zyg	2.5	-33.02 to 38.02	No	ns	0.9978
WT MII vs. WT Zyg	3	-32.52 to 38.52	No	ns	0.9962
CAG
WT GV vs. WT MI	15	-20.52 to 50.52	No	ns	0.6911
WT GV vs. WT MII	8	-27.52 to 43.52	No	ns	0.9362
WT GV vs. WT Zyg	2	-33.52 to 37.52	No	ns	0.9989
WT MI vs. WT MII	-7	-42.52 to 28.52	No	ns	0.956
WT MI vs. WT Zyg	-13	-48.52 to 22.52	No	ns	0.7768
WT MII vs. WT Zyg	-6	-41.52 to 29.52	No	ns	0.9715
CAT
WT GV vs. WT MI	8	-27.52 to 43.52	No	ns	0.9362
WT GV vs. WT MII	7.5	-28.02 to 43.02	No	ns	0.9466
WT GV vs. WT Zyg	6.5	-29.02 to 42.02	No	ns	0.9643
WT MI vs. WT MII	-0.5	-36.02 to 35.02	No	ns	>0.9999
WT MI vs. WT Zyg	-1.5	-37.02 to 34.02	No	ns	0.9995
WT MII vs. WT Zyg	-1	-36.52 to 34.52	No	ns	0.9999
CCA
WT GV vs. WT MI	27.5	-8.02 to 63.02	No	ns	0.188
WT GV vs. WT MII	31	-4.52 to 66.52	No	ns	0.1102
WT GV vs. WT Zyg	24.5	-11.02 to 60.02	No	ns	0.2806
WT MI vs. WT MII	3.5	-32.02 to 39.02	No	ns	0.9941
WT MI vs. WT Zyg	-3	-38.52 to 32.52	No	ns	0.9962
WT MII vs. WT Zyg	-6.5	-42.02 to 29.02	No	ns	0.9643
CGA
WT GV vs. WT MI	11	-24.52 to 46.52	No	ns	0.8517
WT GV vs. WT MII	11	-24.52 to 46.52	No	ns	0.8517
WT GV vs. WT Zyg	9	-26.52 to 44.52	No	ns	0.9122
WT MI vs. WT MII	0	-35.52 to 35.52	No	ns	>0.9999
WT MI vs. WT Zyg	-2	-37.52 to 33.52	No	ns	0.9989
WT MII vs. WT Zyg	-2	-37.52 to 33.52	No	ns	0.9989
CTA
WT GV vs. WT MI	20.5	-15.02 to 56.02	No	ns	0.4396
WT GV vs. WT MII	16.5	-19.02 to 52.02	No	ns	0.6227
WT GV vs. WT Zyg	3.5	-32.02 to 39.02	No	ns	0.9941
WT MI vs. WT MII	-4	-39.52 to 31.52	No	ns	0.9912
WT MI vs. WT Zyg	-17	-52.52 to 18.52	No	ns	0.5995
WT MII vs. WT Zyg	-13	-48.52 to 22.52	No	ns	0.7768
GAA
WT GV vs. WT MI	18	-17.52 to 53.52	No	ns	0.553
WT GV vs. WT MII	21.5	-14.02 to 57.02	No	ns	0.3966
WT GV vs. WT Zyg	13	-22.52 to 48.52	No	ns	0.7768
WT MI vs. WT MII	3.5	-32.02 to 39.02	No	ns	0.9941
WT MI vs. WT Zyg	-5	-40.52 to 30.52	No	ns	0.9832
WT MII vs. WT Zyg	-8.5	-44.02 to 27.02	No	ns	0.9247
GAC
WT GV vs. WT MI	4	-31.52 to 39.52	No	ns	0.9912
WT GV vs. WT MII	3.5	-32.02 to 39.02	No	ns	0.9941
WT GV vs. WT Zyg	0	-35.52 to 35.52	No	ns	>0.9999
WT MI vs. WT MII	-0.5	-36.02 to 35.02	No	ns	>0.9999
WT MI vs. WT Zyg	-4	-39.52 to 31.52	No	ns	0.9912
WT MII vs. WT Zyg	-3.5	-39.02 to 32.02	No	ns	0.9941
GAG
WT GV vs. WT MI	3.5	-32.02 to 39.02	No	ns	0.9941
WT GV vs. WT MII	2	-33.52 to 37.52	No	ns	0.9989
WT GV vs. WT Zyg	-2	-37.52 to 33.52	No	ns	0.9989
WT MI vs. WT MII	-1.5	-37.02 to 34.02	No	ns	0.9995
WT MI vs. WT Zyg	-5.5	-41.02 to 30.02	No	ns	0.9778
WT MII vs. WT Zyg	-4	-39.52 to 31.52	No	ns	0.9912
GAT
WT GV vs. WT MI	8.5	-27.02 to 44.02	No	ns	0.9247
WT GV vs. WT MII	3.5	-32.02 to 39.02	No	ns	0.9941
WT GV vs. WT Zyg	9.5	-26.02 to 45.02	No	ns	0.8986
WT MI vs. WT MII	-5	-40.52 to 30.52	No	ns	0.9832
WT MI vs. WT Zyg	1	-34.52 to 36.52	No	ns	0.9999
WT MII vs. WT Zyg	6	-29.52 to 41.52	No	ns	0.9715
GCA
WT GV vs. WT MI	30.5	-5.02 to 66.02	No	ns	0.1195
WT GV vs. WT MII	36	0.4801 to 71.52	Yes	*	0.0457
WT GV vs. WT Zyg	8	-27.52 to 43.52	No	ns	0.9362
WT MI vs. WT MII	5.5	-30.02 to 41.02	No	ns	0.9778
WT MI vs. WT Zyg	-22.5	-58.02 to 13.02	No	ns	0.3556
WT MII vs. WT Zyg	-28	-63.52 to 7.52	No	ns	0.1749
GGA
WT GV vs. WT MI	9.5	-26.02 to 45.02	No	ns	0.8986
WT GV vs. WT MII	10.5	-25.02 to 46.02	No	ns	0.8683
WT GV vs. WT Zyg	3.5	-32.02 to 39.02	No	ns	0.9941
WT MI vs. WT MII	1	-34.52 to 36.52	No	ns	0.9999
WT MI vs. WT Zyg	-6	-41.52 to 29.52	No	ns	0.9715
WT MII vs. WT Zyg	-7	-42.52 to 28.52	No	ns	0.956
GTA
WT GV vs. WT MI	13	-22.52 to 48.52	No	ns	0.7768
WT GV vs. WT MII	13.5	-22.02 to 49.02	No	ns	0.7562
WT GV vs. WT Zyg	6.5	-29.02 to 42.02	No	ns	0.9643
WT MI vs. WT MII	0.5	-35.02 to 36.02	No	ns	>0.9999
WT MI vs. WT Zyg	-6.5	-42.02 to 29.02	No	ns	0.9643
WT MII vs. WT Zyg	-7	-42.52 to 28.52	No	ns	0.956
TAC
WT GV vs. WT MI	4	-31.52 to 39.52	No	ns	0.9912
WT GV vs. WT MII	5.5	-30.02 to 41.02	No	ns	0.9778
WT GV vs. WT Zyg	3	-32.52 to 38.52	No	ns	0.9962
WT MI vs. WT MII	1.5	-34.02 to 37.02	No	ns	0.9995
WT MI vs. WT Zyg	-1	-36.52 to 34.52	No	ns	0.9999
WT MII vs. WT Zyg	-2.5	-38.02 to 33.02	No	ns	0.9978
TAT
WT GV vs. WT MI	3	-32.52 to 38.52	No	ns	0.9962
WT GV vs. WT MII	2.5	-33.02 to 38.02	No	ns	0.9978
WT GV vs. WT Zyg	1.5	-34.02 to 37.02	No	ns	0.9995
WT MI vs. WT MII	-0.5	-36.02 to 35.02	No	ns	>0.9999
WT MI vs. WT Zyg	-1.5	-37.02 to 34.02	No	ns	0.9995
WT MII vs. WT Zyg	-1	-36.52 to 34.52	No	ns	0.9999
TCA
WT GV vs. WT MI	17	-18.52 to 52.52	No	ns	0.5995
WT GV vs. WT MII	17.5	-18.02 to 53.02	No	ns	0.5763
WT GV vs. WT Zyg	8	-27.52 to 43.52	No	ns	0.9362
WT MI vs. WT MII	0.5	-35.02 to 36.02	No	ns	>0.9999
WT MI vs. WT Zyg	-9	-44.52 to 26.52	No	ns	0.9122
WT MII vs. WT Zyg	-9.5	-45.02 to 26.02	No	ns	0.8986
TTA
WT GV vs. WT MI	12	-23.52 to 47.52	No	ns	0.8159
WT GV vs. WT MII	10	-25.52 to 45.52	No	ns	0.884
WT GV vs. WT Zyg	6	-29.52 to 41.52	No	ns	0.9715
WT MI vs. WT MII	-2	-37.52 to 33.52	No	ns	0.9989
WT MI vs. WT Zyg	-6	-41.52 to 29.52	No	ns	0.9715
WT MII vs. WT Zyg	-4	-39.52 to 31.52	No	ns	0.9912
Test details	Mean 1	Mean 2	Mean Diff.	SE of diff.	N1	N2	q	DF
AAA
WT GV vs. WT MI	79	40.5	38.5	13.66	2	2	3.987	136
WT GV vs. WT MII	79	48.5	30.5	13.66	2	2	3.159	136
WT GV vs. WT Zyg	79	67	12	13.66	2	2	1.243	136
WT MI vs. WT MII	40.5	48.5	-8	13.66	2	2	0.8285	136
WT MI vs. WT Zyg	40.5	67	-26.5	13.66	2	2	2.744	136
WT MII vs. WT Zyg	48.5	67	-18.5	13.66	2	2	1.916	136
AAC
WT GV vs. WT MI	30	17.5	12.5	13.66	2	2	1.295	136
WT GV vs. WT MII	30	13.5	16.5	13.66	2	2	1.709	136
WT GV vs. WT Zyg	30	32.5	-2.5	13.66	2	2	0.2589	136
WT MI vs. WT MII	17.5	13.5	4	13.66	2	2	0.4142	136
WT MI vs. WT Zyg	17.5	32.5	-15	13.66	2	2	1.553	136
WT MII vs. WT Zyg	13.5	32.5	-19	13.66	2	2	1.968	136
AAG
WT GV vs. WT MI	16	6.5	9.5	13.66	2	2	0.9838	136
WT GV vs. WT MII	16	9	7	13.66	2	2	0.7249	136
WT GV vs. WT Zyg	16	12	4	13.66	2	2	0.4142	136
WT MI vs. WT MII	6.5	9	-2.5	13.66	2	2	0.2589	136
WT MI vs. WT Zyg	6.5	12	-5.5	13.66	2	2	0.5696	136
WT MII vs. WT Zyg	9	12	-3	13.66	2	2	0.3107	136
AAT
WT GV vs. WT MI	19.5	17.5	2	13.66	2	2	0.2071	136
WT GV vs. WT MII	19.5	17	2.5	13.66	2	2	0.2589	136
WT GV vs. WT Zyg	19.5	20.5	-1	13.66	2	2	0.1036	136
WT MI vs. WT MII	17.5	17	0.5	13.66	2	2	0.05178	136
WT MI vs. WT Zyg	17.5	20.5	-3	13.66	2	2	0.3107	136
WT MII vs. WT Zyg	17	20.5	-3.5	13.66	2	2	0.3625	136
ACA
WT GV vs. WT MI	81.5	61	20.5	13.66	2	2	2.123	136
WT GV vs. WT MII	81.5	62	19.5	13.66	2	2	2.019	136
WT GV vs. WT Zyg	81.5	65	16.5	13.66	2	2	1.709	136
WT MI vs. WT MII	61	62	-1	13.66	2	2	0.1036	136
WT MI vs. WT Zyg	61	65	-4	13.66	2	2	0.4142	136
WT MII vs. WT Zyg	62	65	-3	13.66	2	2	0.3107	136
ACC
WT GV vs. WT MI	21	15.5	5.5	13.66	2	2	0.5696	136
WT GV vs. WT MII	21	16	5	13.66	2	2	0.5178	136
WT GV vs. WT Zyg	21	12.5	8.5	13.66	2	2	0.8803	136
WT MI vs. WT MII	15.5	16	-0.5	13.66	2	2	0.05178	136
WT MI vs. WT Zyg	15.5	12.5	3	13.66	2	2	0.3107	136
WT MII vs. WT Zyg	16	12.5	3.5	13.66	2	2	0.3625	136
ACG
WT GV vs. WT MI	8	3.5	4.5	13.66	2	2	0.466	136
WT GV vs. WT MII	8	2.5	5.5	13.66	2	2	0.5696	136
WT GV vs. WT Zyg	8	5.5	2.5	13.66	2	2	0.2589	136
WT MI vs. WT MII	3.5	2.5	1	13.66	2	2	0.1036	136
WT MI vs. WT Zyg	3.5	5.5	-2	13.66	2	2	0.2071	136
WT MII vs. WT Zyg	2.5	5.5	-3	13.66	2	2	0.3107	136
ACT
WT GV vs. WT MI	11.5	9	2.5	13.66	2	2	0.2589	136
WT GV vs. WT MII	11.5	11	0.5	13.66	2	2	0.05178	136
WT GV vs. WT Zyg	11.5	11.5	0	13.66	2	2	0	136
WT MI vs. WT MII	9	11	-2	13.66	2	2	0.2071	136
WT MI vs. WT Zyg	9	11.5	-2.5	13.66	2	2	0.2589	136
WT MII vs. WT Zyg	11	11.5	-0.5	13.66	2	2	0.05178	136
AGA
WT GV vs. WT MI	35	19.5	15.5	13.66	2	2	1.605	136
WT GV vs. WT MII	35	23	12	13.66	2	2	1.243	136
WT GV vs. WT Zyg	35	30	5	13.66	2	2	0.5178	136
WT MI vs. WT MII	19.5	23	-3.5	13.66	2	2	0.3625	136
WT MI vs. WT Zyg	19.5	30	-10.5	13.66	2	2	1.087	136
WT MII vs. WT Zyg	23	30	-7	13.66	2	2	0.7249	136
AGC
WT GV vs. WT MI	12	8	4	13.66	2	2	0.4142	136
WT GV vs. WT MII	12	6	6	13.66	2	2	0.6214	136
WT GV vs. WT Zyg	12	12	0	13.66	2	2	0	136
WT MI vs. WT MII	8	6	2	13.66	2	2	0.2071	136
WT MI vs. WT Zyg	8	12	-4	13.66	2	2	0.4142	136
WT MII vs. WT Zyg	6	12	-6	13.66	2	2	0.6214	136
AGG
WT GV vs. WT MI	8	2	6	13.66	2	2	0.6214	136
WT GV vs. WT MII	8	2.5	5.5	13.66	2	2	0.5696	136
WT GV vs. WT Zyg	8	4.5	3.5	13.66	2	2	0.3625	136
WT MI vs. WT MII	2	2.5	-0.5	13.66	2	2	0.05178	136
WT MI vs. WT Zyg	2	4.5	-2.5	13.66	2	2	0.2589	136
WT MII vs. WT Zyg	2.5	4.5	-2	13.66	2	2	0.2071	136
AGT
WT GV vs. WT MI	11.5	6	5.5	13.66	2	2	0.5696	136
WT GV vs. WT MII	11.5	11.5	0	13.66	2	2	0	136
WT GV vs. WT Zyg	11.5	7	4.5	13.66	2	2	0.466	136
WT MI vs. WT MII	6	11.5	-5.5	13.66	2	2	0.5696	136
WT MI vs. WT Zyg	6	7	-1	13.66	2	2	0.1036	136
WT MII vs. WT Zyg	11.5	7	4.5	13.66	2	2	0.466	136
ATA
WT GV vs. WT MI	14.5	12	2.5	13.66	2	2	0.2589	136
WT GV vs. WT MII	14.5	7.5	7	13.66	2	2	0.7249	136
WT GV vs. WT Zyg	14.5	22.5	-8	13.66	2	2	0.8285	136
WT MI vs. WT MII	12	7.5	4.5	13.66	2	2	0.466	136
WT MI vs. WT Zyg	12	22.5	-10.5	13.66	2	2	1.087	136
WT MII vs. WT Zyg	7.5	22.5	-15	13.66	2	2	1.553	136
ATC
WT GV vs. WT MI	21.5	11.5	10	13.66	2	2	1.036	136
WT GV vs. WT MII	21.5	8	13.5	13.66	2	2	1.398	136
WT GV vs. WT Zyg	21.5	18.5	3	13.66	2	2	0.3107	136
WT MI vs. WT MII	11.5	8	3.5	13.66	2	2	0.3625	136
WT MI vs. WT Zyg	11.5	18.5	-7	13.66	2	2	0.7249	136
WT MII vs. WT Zyg	8	18.5	-10.5	13.66	2	2	1.087	136
ATG
WT GV vs. WT MI	13	10.5	2.5	13.66	2	2	0.2589	136
WT GV vs. WT MII	13	8.5	4.5	13.66	2	2	0.466	136
WT GV vs. WT Zyg	13	15.5	-2.5	13.66	2	2	0.2589	136
WT MI vs. WT MII	10.5	8.5	2	13.66	2	2	0.2071	136
WT MI vs. WT Zyg	10.5	15.5	-5	13.66	2	2	0.5178	136
WT MII vs. WT Zyg	8.5	15.5	-7	13.66	2	2	0.7249	136
ATT
WT GV vs. WT MI	25.5	13	12.5	13.66	2	2	1.295	136
WT GV vs. WT MII	25.5	16.5	9	13.66	2	2	0.9321	136
WT GV vs. WT Zyg	25.5	15	10.5	13.66	2	2	1.087	136
WT MI vs. WT MII	13	16.5	-3.5	13.66	2	2	0.3625	136
WT MI vs. WT Zyg	13	15	-2	13.66	2	2	0.2071	136
WT MII vs. WT Zyg	16.5	15	1.5	13.66	2	2	0.1553	136
CAA
WT GV vs. WT MI	75	50.5	24.5	13.66	2	2	2.537	136
WT GV vs. WT MII	75	46	29	13.66	2	2	3.003	136
WT GV vs. WT Zyg	75	61	14	13.66	2	2	1.45	136
WT MI vs. WT MII	50.5	46	4.5	13.66	2	2	0.466	136
WT MI vs. WT Zyg	50.5	61	-10.5	13.66	2	2	1.087	136
WT MII vs. WT Zyg	46	61	-15	13.66	2	2	1.553	136
CAC
WT GV vs. WT MI	8	6	2	13.66	2	2	0.2071	136
WT GV vs. WT MII	8	6.5	1.5	13.66	2	2	0.1553	136
WT GV vs. WT Zyg	8	3.5	4.5	13.66	2	2	0.466	136
WT MI vs. WT MII	6	6.5	-0.5	13.66	2	2	0.05178	136
WT MI vs. WT Zyg	6	3.5	2.5	13.66	2	2	0.2589	136
WT MII vs. WT Zyg	6.5	3.5	3	13.66	2	2	0.3107	136
CAG
WT GV vs. WT MI	27.5	12.5	15	13.66	2	2	1.553	136
WT GV vs. WT MII	27.5	19.5	8	13.66	2	2	0.8285	136
WT GV vs. WT Zyg	27.5	25.5	2	13.66	2	2	0.2071	136
WT MI vs. WT MII	12.5	19.5	-7	13.66	2	2	0.7249	136
WT MI vs. WT Zyg	12.5	25.5	-13	13.66	2	2	1.346	136
WT MII vs. WT Zyg	19.5	25.5	-6	13.66	2	2	0.6214	136
CAT
WT GV vs. WT MI	12.5	4.5	8	13.66	2	2	0.8285	136
WT GV vs. WT MII	12.5	5	7.5	13.66	2	2	0.7767	136
WT GV vs. WT Zyg	12.5	6	6.5	13.66	2	2	0.6731	136
WT MI vs. WT MII	4.5	5	-0.5	13.66	2	2	0.05178	136
WT MI vs. WT Zyg	4.5	6	-1.5	13.66	2	2	0.1553	136
WT MII vs. WT Zyg	5	6	-1	13.66	2	2	0.1036	136
CCA
WT GV vs. WT MI	84.5	57	27.5	13.66	2	2	2.848	136
WT GV vs. WT MII	84.5	53.5	31	13.66	2	2	3.21	136
WT GV vs. WT Zyg	84.5	60	24.5	13.66	2	2	2.537	136
WT MI vs. WT MII	57	53.5	3.5	13.66	2	2	0.3625	136
WT MI vs. WT Zyg	57	60	-3	13.66	2	2	0.3107	136
WT MII vs. WT Zyg	53.5	60	-6.5	13.66	2	2	0.6731	136
CGA
WT GV vs. WT MI	27.5	16.5	11	13.66	2	2	1.139	136
WT GV vs. WT MII	27.5	16.5	11	13.66	2	2	1.139	136
WT GV vs. WT Zyg	27.5	18.5	9	13.66	2	2	0.9321	136
WT MI vs. WT MII	16.5	16.5	0	13.66	2	2	0	136
WT MI vs. WT Zyg	16.5	18.5	-2	13.66	2	2	0.2071	136
WT MII vs. WT Zyg	16.5	18.5	-2	13.66	2	2	0.2071	136
CTA
WT GV vs. WT MI	54	33.5	20.5	13.66	2	2	2.123	136
WT GV vs. WT MII	54	37.5	16.5	13.66	2	2	1.709	136
WT GV vs. WT Zyg	54	50.5	3.5	13.66	2	2	0.3625	136
WT MI vs. WT MII	33.5	37.5	-4	13.66	2	2	0.4142	136
WT MI vs. WT Zyg	33.5	50.5	-17	13.66	2	2	1.761	136
WT MII vs. WT Zyg	37.5	50.5	-13	13.66	2	2	1.346	136
GAA
WT GV vs. WT MI	91	73	18	13.66	2	2	1.864	136
WT GV vs. WT MII	91	69.5	21.5	13.66	2	2	2.227	136
WT GV vs. WT Zyg	91	78	13	13.66	2	2	1.346	136
WT MI vs. WT MII	73	69.5	3.5	13.66	2	2	0.3625	136
WT MI vs. WT Zyg	73	78	-5	13.66	2	2	0.5178	136
WT MII vs. WT Zyg	69.5	78	-8.5	13.66	2	2	0.8803	136
GAC
WT GV vs. WT MI	8.5	4.5	4	13.66	2	2	0.4142	136
WT GV vs. WT MII	8.5	5	3.5	13.66	2	2	0.3625	136
WT GV vs. WT Zyg	8.5	8.5	0	13.66	2	2	0	136
WT MI vs. WT MII	4.5	5	-0.5	13.66	2	2	0.05178	136
WT MI vs. WT Zyg	4.5	8.5	-4	13.66	2	2	0.4142	136
WT MII vs. WT Zyg	5	8.5	-3.5	13.66	2	2	0.3625	136
GAG
WT GV vs. WT MI	8	4.5	3.5	13.66	2	2	0.3625	136
WT GV vs. WT MII	8	6	2	13.66	2	2	0.2071	136
WT GV vs. WT Zyg	8	10	-2	13.66	2	2	0.2071	136
WT MI vs. WT MII	4.5	6	-1.5	13.66	2	2	0.1553	136
WT MI vs. WT Zyg	4.5	10	-5.5	13.66	2	2	0.5696	136
WT MII vs. WT Zyg	6	10	-4	13.66	2	2	0.4142	136
GAT
WT GV vs. WT MI	14	5.5	8.5	13.66	2	2	0.8803	136
WT GV vs. WT MII	14	10.5	3.5	13.66	2	2	0.3625	136
WT GV vs. WT Zyg	14	4.5	9.5	13.66	2	2	0.9838	136
WT MI vs. WT MII	5.5	10.5	-5	13.66	2	2	0.5178	136
WT MI vs. WT Zyg	5.5	4.5	1	13.66	2	2	0.1036	136
WT MII vs. WT Zyg	10.5	4.5	6	13.66	2	2	0.6214	136
GCA
WT GV vs. WT MI	68.5	38	30.5	13.66	2	2	3.159	136
WT GV vs. WT MII	68.5	32.5	36	13.66	2	2	3.728	136
WT GV vs. WT Zyg	68.5	60.5	8	13.66	2	2	0.8285	136
WT MI vs. WT MII	38	32.5	5.5	13.66	2	2	0.5696	136
WT MI vs. WT Zyg	38	60.5	-22.5	13.66	2	2	2.33	136
WT MII vs. WT Zyg	32.5	60.5	-28	13.66	2	2	2.9	136
GGA
WT GV vs. WT MI	39.5	30	9.5	13.66	2	2	0.9838	136
WT GV vs. WT MII	39.5	29	10.5	13.66	2	2	1.087	136
WT GV vs. WT Zyg	39.5	36	3.5	13.66	2	2	0.3625	136
WT MI vs. WT MII	30	29	1	13.66	2	2	0.1036	136
WT MI vs. WT Zyg	30	36	-6	13.66	2	2	0.6214	136
WT MII vs. WT Zyg	29	36	-7	13.66	2	2	0.7249	136
GTA
WT GV vs. WT MI	45.5	32.5	13	13.66	2	2	1.346	136
WT GV vs. WT MII	45.5	32	13.5	13.66	2	2	1.398	136
WT GV vs. WT Zyg	45.5	39	6.5	13.66	2	2	0.6731	136
WT MI vs. WT MII	32.5	32	0.5	13.66	2	2	0.05178	136
WT MI vs. WT Zyg	32.5	39	-6.5	13.66	2	2	0.6731	136
WT MII vs. WT Zyg	32	39	-7	13.66	2	2	0.7249	136
TAC
WT GV vs. WT MI	7	3	4	13.66	2	2	0.4142	136
WT GV vs. WT MII	7	1.5	5.5	13.66	2	2	0.5696	136
WT GV vs. WT Zyg	7	4	3	13.66	2	2	0.3107	136
WT MI vs. WT MII	3	1.5	1.5	13.66	2	2	0.1553	136
WT MI vs. WT Zyg	3	4	-1	13.66	2	2	0.1036	136
WT MII vs. WT Zyg	1.5	4	-2.5	13.66	2	2	0.2589	136
TAT
WT GV vs. WT MI	8	5	3	13.66	2	2	0.3107	136
WT GV vs. WT MII	8	5.5	2.5	13.66	2	2	0.2589	136
WT GV vs. WT Zyg	8	6.5	1.5	13.66	2	2	0.1553	136
WT MI vs. WT MII	5	5.5	-0.5	13.66	2	2	0.05178	136
WT MI vs. WT Zyg	5	6.5	-1.5	13.66	2	2	0.1553	136
WT MII vs. WT Zyg	5.5	6.5	-1	13.66	2	2	0.1036	136
TCA
WT GV vs. WT MI	49.5	32.5	17	13.66	2	2	1.761	136
WT GV vs. WT MII	49.5	32	17.5	13.66	2	2	1.812	136
WT GV vs. WT Zyg	49.5	41.5	8	13.66	2	2	0.8285	136
WT MI vs. WT MII	32.5	32	0.5	13.66	2	2	0.05178	136
WT MI vs. WT Zyg	32.5	41.5	-9	13.66	2	2	0.9321	136
WT MII vs. WT Zyg	32	41.5	-9.5	13.66	2	2	0.9838	136
TTA
WT GV vs. WT MI	19.5	7.5	12	13.66	2	2	1.243	136
WT GV vs. WT MII	19.5	9.5	10	13.66	2	2	1.036	136
WT GV vs. WT Zyg	19.5	13.5	6	13.66	2	2	0.6214	136
WT MI vs. WT MII	7.5	9.5	-2	13.66	2	2	0.2071	136
WT MI vs. WT Zyg	7.5	13.5	-6	13.66	2	2	0.6214	136
WT MII vs. WT Zyg	9.5	13.5	-4	13.66	2	2	0.4142	136

## Sheet: Cnot6l KO
Within each row, compare columns (simple effects within rows)
Number of families	34
Number of comparisons per family	6
Alpha	0.05
Tukey's multiple comparisons test	Mean Diff.	95.00% CI of diff.	Significant?	Summary	Adjusted P Value
AAA
WT GV vs. WT MI	0.5	-1.332 to 2.332	No	ns	0.8931
WT GV vs. WT MII	-2	-3.832 to -0.1675	Yes	*	0.0265
WT GV vs. WT Zyg	-3	-4.832 to -1.168	Yes	***	0.0002
WT MI vs. WT MII	-2.5	-4.332 to -0.6675	Yes	**	0.003
WT MI vs. WT Zyg	-3.5	-5.332 to -1.668	Yes	****	<0.0001
WT MII vs. WT Zyg	-1	-2.832 to 0.8325	No	ns	0.4895
AAC
WT GV vs. WT MI	-0.5	-2.332 to 1.332	No	ns	0.8931
WT GV vs. WT MII	1	-0.8325 to 2.832	No	ns	0.4895
WT GV vs. WT Zyg	1	-0.8325 to 2.832	No	ns	0.4895
WT MI vs. WT MII	1.5	-0.3325 to 3.332	No	ns	0.1491
WT MI vs. WT Zyg	1.5	-0.3325 to 3.332	No	ns	0.1491
WT MII vs. WT Zyg	0	-1.832 to 1.832	No	ns	>0.9999
AAG
WT GV vs. WT MI	0	-1.832 to 1.832	No	ns	>0.9999
WT GV vs. WT MII	1	-0.8325 to 2.832	No	ns	0.4895
WT GV vs. WT Zyg	1.5	-0.3325 to 3.332	No	ns	0.1491
WT MI vs. WT MII	1	-0.8325 to 2.832	No	ns	0.4895
WT MI vs. WT Zyg	1.5	-0.3325 to 3.332	No	ns	0.1491
WT MII vs. WT Zyg	0.5	-1.332 to 2.332	No	ns	0.8931
AAT
WT GV vs. WT MI	0	-1.832 to 1.832	No	ns	>0.9999
WT GV vs. WT MII	-0.5	-2.332 to 1.332	No	ns	0.8931
WT GV vs. WT Zyg	0	-1.832 to 1.832	No	ns	>0.9999
WT MI vs. WT MII	-0.5	-2.332 to 1.332	No	ns	0.8931
WT MI vs. WT Zyg	0	-1.832 to 1.832	No	ns	>0.9999
WT MII vs. WT Zyg	0.5	-1.332 to 2.332	No	ns	0.8931
ACA
WT GV vs. WT MI	-1.5	-3.332 to 0.3325	No	ns	0.1491
WT GV vs. WT MII	0.5	-1.332 to 2.332	No	ns	0.8931
WT GV vs. WT Zyg	1.5	-0.3325 to 3.332	No	ns	0.1491
WT MI vs. WT MII	2	0.1675 to 3.832	Yes	*	0.0265
WT MI vs. WT Zyg	3	1.168 to 4.832	Yes	***	0.0002
WT MII vs. WT Zyg	1	-0.8325 to 2.832	No	ns	0.4895
ACC
WT GV vs. WT MI	-0.5	-2.332 to 1.332	No	ns	0.8931
WT GV vs. WT MII	0	-1.832 to 1.832	No	ns	>0.9999
WT GV vs. WT Zyg	0	-1.832 to 1.832	No	ns	>0.9999
WT MI vs. WT MII	0.5	-1.332 to 2.332	No	ns	0.8931
WT MI vs. WT Zyg	0.5	-1.332 to 2.332	No	ns	0.8931
WT MII vs. WT Zyg	0	-1.832 to 1.832	No	ns	>0.9999
ACG
WT GV vs. WT MI	0	-1.832 to 1.832	No	ns	>0.9999
WT GV vs. WT MII	0	-1.832 to 1.832	No	ns	>0.9999
WT GV vs. WT Zyg	0	-1.832 to 1.832	No	ns	>0.9999
WT MI vs. WT MII	0	-1.832 to 1.832	No	ns	>0.9999
WT MI vs. WT Zyg	0	-1.832 to 1.832	No	ns	>0.9999
WT MII vs. WT Zyg	0	-1.832 to 1.832	No	ns	>0.9999
ACT
WT GV vs. WT MI	-1	-2.832 to 0.8325	No	ns	0.4895
WT GV vs. WT MII	0	-1.832 to 1.832	No	ns	>0.9999
WT GV vs. WT Zyg	0	-1.832 to 1.832	No	ns	>0.9999
WT MI vs. WT MII	1	-0.8325 to 2.832	No	ns	0.4895
WT MI vs. WT Zyg	1	-0.8325 to 2.832	No	ns	0.4895
WT MII vs. WT Zyg	0	-1.832 to 1.832	No	ns	>0.9999
AGA
WT GV vs. WT MI	-1.5	-3.332 to 0.3325	No	ns	0.1491
WT GV vs. WT MII	-1	-2.832 to 0.8325	No	ns	0.4895
WT GV vs. WT Zyg	-0.5	-2.332 to 1.332	No	ns	0.8931
WT MI vs. WT MII	0.5	-1.332 to 2.332	No	ns	0.8931
WT MI vs. WT Zyg	1	-0.8325 to 2.832	No	ns	0.4895
WT MII vs. WT Zyg	0.5	-1.332 to 2.332	No	ns	0.8931
AGC
WT GV vs. WT MI	1	-0.8325 to 2.832	No	ns	0.4895
WT GV vs. WT MII	1	-0.8325 to 2.832	No	ns	0.4895
WT GV vs. WT Zyg	-1.5	-3.332 to 0.3325	No	ns	0.1491
WT MI vs. WT MII	0	-1.832 to 1.832	No	ns	>0.9999
WT MI vs. WT Zyg	-2.5	-4.332 to -0.6675	Yes	**	0.003
WT MII vs. WT Zyg	-2.5	-4.332 to -0.6675	Yes	**	0.003
AGG
WT GV vs. WT MI	0	-1.832 to 1.832	No	ns	>0.9999
WT GV vs. WT MII	0	-1.832 to 1.832	No	ns	>0.9999
WT GV vs. WT Zyg	-2	-3.832 to -0.1675	Yes	*	0.0265
WT MI vs. WT MII	0	-1.832 to 1.832	No	ns	>0.9999
WT MI vs. WT Zyg	-2	-3.832 to -0.1675	Yes	*	0.0265
WT MII vs. WT Zyg	-2	-3.832 to -0.1675	Yes	*	0.0265
AGT
WT GV vs. WT MI	-1	-2.832 to 0.8325	No	ns	0.4895
WT GV vs. WT MII	-1	-2.832 to 0.8325	No	ns	0.4895
WT GV vs. WT Zyg	-3	-4.832 to -1.168	Yes	***	0.0002
WT MI vs. WT MII	0	-1.832 to 1.832	No	ns	>0.9999
WT MI vs. WT Zyg	-2	-3.832 to -0.1675	Yes	*	0.0265
WT MII vs. WT Zyg	-2	-3.832 to -0.1675	Yes	*	0.0265
ATA
WT GV vs. WT MI	0	-1.832 to 1.832	No	ns	>0.9999
WT GV vs. WT MII	-1	-2.832 to 0.8325	No	ns	0.4895
WT GV vs. WT Zyg	0	-1.832 to 1.832	No	ns	>0.9999
WT MI vs. WT MII	-1	-2.832 to 0.8325	No	ns	0.4895
WT MI vs. WT Zyg	0	-1.832 to 1.832	No	ns	>0.9999
WT MII vs. WT Zyg	1	-0.8325 to 2.832	No	ns	0.4895
ATC
WT GV vs. WT MI	-1	-2.832 to 0.8325	No	ns	0.4895
WT GV vs. WT MII	1	-0.8325 to 2.832	No	ns	0.4895
WT GV vs. WT Zyg	-1	-2.832 to 0.8325	No	ns	0.4895
WT MI vs. WT MII	2	0.1675 to 3.832	Yes	*	0.0265
WT MI vs. WT Zyg	0	-1.832 to 1.832	No	ns	>0.9999
WT MII vs. WT Zyg	-2	-3.832 to -0.1675	Yes	*	0.0265
ATG
WT GV vs. WT MI	-2	-3.832 to -0.1675	Yes	*	0.0265
WT GV vs. WT MII	-1	-2.832 to 0.8325	No	ns	0.4895
WT GV vs. WT Zyg	-1	-2.832 to 0.8325	No	ns	0.4895
WT MI vs. WT MII	1	-0.8325 to 2.832	No	ns	0.4895
WT MI vs. WT Zyg	1	-0.8325 to 2.832	No	ns	0.4895
WT MII vs. WT Zyg	0	-1.832 to 1.832	No	ns	>0.9999
ATT
WT GV vs. WT MI	-1	-2.832 to 0.8325	No	ns	0.4895
WT GV vs. WT MII	0	-1.832 to 1.832	No	ns	>0.9999
WT GV vs. WT Zyg	-1	-2.832 to 0.8325	No	ns	0.4895
WT MI vs. WT MII	1	-0.8325 to 2.832	No	ns	0.4895
WT MI vs. WT Zyg	0	-1.832 to 1.832	No	ns	>0.9999
WT MII vs. WT Zyg	-1	-2.832 to 0.8325	No	ns	0.4895
CAA
WT GV vs. WT MI	-2	-3.832 to -0.1675	Yes	*	0.0265
WT GV vs. WT MII	0	-1.832 to 1.832	No	ns	>0.9999
WT GV vs. WT Zyg	-0.5	-2.332 to 1.332	No	ns	0.8931
WT MI vs. WT MII	2	0.1675 to 3.832	Yes	*	0.0265
WT MI vs. WT Zyg	1.5	-0.3325 to 3.332	No	ns	0.1491
WT MII vs. WT Zyg	-0.5	-2.332 to 1.332	No	ns	0.8931
CAC
WT GV vs. WT MI	0	-1.832 to 1.832	No	ns	>0.9999
WT GV vs. WT MII	1	-0.8325 to 2.832	No	ns	0.4895
WT GV vs. WT Zyg	1	-0.8325 to 2.832	No	ns	0.4895
WT MI vs. WT MII	1	-0.8325 to 2.832	No	ns	0.4895
WT MI vs. WT Zyg	1	-0.8325 to 2.832	No	ns	0.4895
WT MII vs. WT Zyg	0	-1.832 to 1.832	No	ns	>0.9999
CAG
WT GV vs. WT MI	-1.5	-3.332 to 0.3325	No	ns	0.1491
WT GV vs. WT MII	-1.5	-3.332 to 0.3325	No	ns	0.1491
WT GV vs. WT Zyg	-0.5	-2.332 to 1.332	No	ns	0.8931
WT MI vs. WT MII	0	-1.832 to 1.832	No	ns	>0.9999
WT MI vs. WT Zyg	1	-0.8325 to 2.832	No	ns	0.4895
WT MII vs. WT Zyg	1	-0.8325 to 2.832	No	ns	0.4895
CAT
WT GV vs. WT MI	2	0.1675 to 3.832	Yes	*	0.0265
WT GV vs. WT MII	2	0.1675 to 3.832	Yes	*	0.0265
WT GV vs. WT Zyg	2	0.1675 to 3.832	Yes	*	0.0265
WT MI vs. WT MII	0	-1.832 to 1.832	No	ns	>0.9999
WT MI vs. WT Zyg	0	-1.832 to 1.832	No	ns	>0.9999
WT MII vs. WT Zyg	0	-1.832 to 1.832	No	ns	>0.9999
CCA
WT GV vs. WT MI	-1	-2.832 to 0.8325	No	ns	0.4895
WT GV vs. WT MII	0.5	-1.332 to 2.332	No	ns	0.8931
WT GV vs. WT Zyg	0.5	-1.332 to 2.332	No	ns	0.8931
WT MI vs. WT MII	1.5	-0.3325 to 3.332	No	ns	0.1491
WT MI vs. WT Zyg	1.5	-0.3325 to 3.332	No	ns	0.1491
WT MII vs. WT Zyg	0	-1.832 to 1.832	No	ns	>0.9999
CGA
WT GV vs. WT MI	1	-0.8325 to 2.832	No	ns	0.4895
WT GV vs. WT MII	2	0.1675 to 3.832	Yes	*	0.0265
WT GV vs. WT Zyg	-0.5	-2.332 to 1.332	No	ns	0.8931
WT MI vs. WT MII	1	-0.8325 to 2.832	No	ns	0.4895
WT MI vs. WT Zyg	-1.5	-3.332 to 0.3325	No	ns	0.1491
WT MII vs. WT Zyg	-2.5	-4.332 to -0.6675	Yes	**	0.003
CTA
WT GV vs. WT MI	0.5	-1.332 to 2.332	No	ns	0.8931
WT GV vs. WT MII	0.5	-1.332 to 2.332	No	ns	0.8931
WT GV vs. WT Zyg	0.5	-1.332 to 2.332	No	ns	0.8931
WT MI vs. WT MII	0	-1.832 to 1.832	No	ns	>0.9999
WT MI vs. WT Zyg	0	-1.832 to 1.832	No	ns	>0.9999
WT MII vs. WT Zyg	0	-1.832 to 1.832	No	ns	>0.9999
GAA
WT GV vs. WT MI	0.5	-1.332 to 2.332	No	ns	0.8931
WT GV vs. WT MII	-4	-5.832 to -2.168	Yes	****	<0.0001
WT GV vs. WT Zyg	-3.5	-5.332 to -1.668	Yes	****	<0.0001
WT MI vs. WT MII	-4.5	-6.332 to -2.668	Yes	****	<0.0001
WT MI vs. WT Zyg	-4	-5.832 to -2.168	Yes	****	<0.0001
WT MII vs. WT Zyg	0.5	-1.332 to 2.332	No	ns	0.8931
GAC
WT GV vs. WT MI	-0.5	-2.332 to 1.332	No	ns	0.8931
WT GV vs. WT MII	0.5	-1.332 to 2.332	No	ns	0.8931
WT GV vs. WT Zyg	0	-1.832 to 1.832	No	ns	>0.9999
WT MI vs. WT MII	1	-0.8325 to 2.832	No	ns	0.4895
WT MI vs. WT Zyg	0.5	-1.332 to 2.332	No	ns	0.8931
WT MII vs. WT Zyg	-0.5	-2.332 to 1.332	No	ns	0.8931
GAG
WT GV vs. WT MI	-0.5	-2.332 to 1.332	No	ns	0.8931
WT GV vs. WT MII	-1	-2.832 to 0.8325	No	ns	0.4895
WT GV vs. WT Zyg	1.5	-0.3325 to 3.332	No	ns	0.1491
WT MI vs. WT MII	-0.5	-2.332 to 1.332	No	ns	0.8931
WT MI vs. WT Zyg	2	0.1675 to 3.832	Yes	*	0.0265
WT MII vs. WT Zyg	2.5	0.6675 to 4.332	Yes	**	0.003
GAT
WT GV vs. WT MI	0	-1.832 to 1.832	No	ns	>0.9999
WT GV vs. WT MII	-1	-2.832 to 0.8325	No	ns	0.4895
WT GV vs. WT Zyg	-1	-2.832 to 0.8325	No	ns	0.4895
WT MI vs. WT MII	-1	-2.832 to 0.8325	No	ns	0.4895
WT MI vs. WT Zyg	-1	-2.832 to 0.8325	No	ns	0.4895
WT MII vs. WT Zyg	0	-1.832 to 1.832	No	ns	>0.9999
GCA
WT GV vs. WT MI	-1	-2.832 to 0.8325	No	ns	0.4895
WT GV vs. WT MII	0	-1.832 to 1.832	No	ns	>0.9999
WT GV vs. WT Zyg	-1	-2.832 to 0.8325	No	ns	0.4895
WT MI vs. WT MII	1	-0.8325 to 2.832	No	ns	0.4895
WT MI vs. WT Zyg	0	-1.832 to 1.832	No	ns	>0.9999
WT MII vs. WT Zyg	-1	-2.832 to 0.8325	No	ns	0.4895
GGA
WT GV vs. WT MI	-1	-2.832 to 0.8325	No	ns	0.4895
WT GV vs. WT MII	-2	-3.832 to -0.1675	Yes	*	0.0265
WT GV vs. WT Zyg	-2	-3.832 to -0.1675	Yes	*	0.0265
WT MI vs. WT MII	-1	-2.832 to 0.8325	No	ns	0.4895
WT MI vs. WT Zyg	-1	-2.832 to 0.8325	No	ns	0.4895
WT MII vs. WT Zyg	0	-1.832 to 1.832	No	ns	>0.9999
GTA
WT GV vs. WT MI	0	-1.832 to 1.832	No	ns	>0.9999
WT GV vs. WT MII	-1	-2.832 to 0.8325	No	ns	0.4895
WT GV vs. WT Zyg	0	-1.832 to 1.832	No	ns	>0.9999
WT MI vs. WT MII	-1	-2.832 to 0.8325	No	ns	0.4895
WT MI vs. WT Zyg	0	-1.832 to 1.832	No	ns	>0.9999
WT MII vs. WT Zyg	1	-0.8325 to 2.832	No	ns	0.4895
TAC
WT GV vs. WT MI	-1	-2.832 to 0.8325	No	ns	0.4895
WT GV vs. WT MII	0	-1.832 to 1.832	No	ns	>0.9999
WT GV vs. WT Zyg	0	-1.832 to 1.832	No	ns	>0.9999
WT MI vs. WT MII	1	-0.8325 to 2.832	No	ns	0.4895
WT MI vs. WT Zyg	1	-0.8325 to 2.832	No	ns	0.4895
WT MII vs. WT Zyg	0	-1.832 to 1.832	No	ns	>0.9999
TAT
WT GV vs. WT MI	0	-1.832 to 1.832	No	ns	>0.9999
WT GV vs. WT MII	-0.5	-2.332 to 1.332	No	ns	0.8931
WT GV vs. WT Zyg	0	-1.832 to 1.832	No	ns	>0.9999
WT MI vs. WT MII	-0.5	-2.332 to 1.332	No	ns	0.8931
WT MI vs. WT Zyg	0	-1.832 to 1.832	No	ns	>0.9999
WT MII vs. WT Zyg	0.5	-1.332 to 2.332	No	ns	0.8931
TCA
WT GV vs. WT MI	1	-0.8325 to 2.832	No	ns	0.4895
WT GV vs. WT MII	0.5	-1.332 to 2.332	No	ns	0.8931
WT GV vs. WT Zyg	1	-0.8325 to 2.832	No	ns	0.4895
WT MI vs. WT MII	-0.5	-2.332 to 1.332	No	ns	0.8931
WT MI vs. WT Zyg	0	-1.832 to 1.832	No	ns	>0.9999
WT MII vs. WT Zyg	0.5	-1.332 to 2.332	No	ns	0.8931
TTA
WT GV vs. WT MI	0.5	-1.332 to 2.332	No	ns	0.8931
WT GV vs. WT MII	0.5	-1.332 to 2.332	No	ns	0.8931
WT GV vs. WT Zyg	0	-1.832 to 1.832	No	ns	>0.9999
WT MI vs. WT MII	0	-1.832 to 1.832	No	ns	>0.9999
WT MI vs. WT Zyg	-0.5	-2.332 to 1.332	No	ns	0.8931
WT MII vs. WT Zyg	-0.5	-2.332 to 1.332	No	ns	0.8931
Test details	Mean 1	Mean 2	Mean Diff.	SE of diff.	N1	N2	q	DF
AAA
WT GV vs. WT MI	3	2.5	0.5	0.7045	2	2	1.004	136
WT GV vs. WT MII	3	5	-2	0.7045	2	2	4.015	136
WT GV vs. WT Zyg	3	6	-3	0.7045	2	2	6.022	136
WT MI vs. WT MII	2.5	5	-2.5	0.7045	2	2	5.018	136
WT MI vs. WT Zyg	2.5	6	-3.5	0.7045	2	2	7.026	136
WT MII vs. WT Zyg	5	6	-1	0.7045	2	2	2.007	136
AAC
WT GV vs. WT MI	2	2.5	-0.5	0.7045	2	2	1.004	136
WT GV vs. WT MII	2	1	1	0.7045	2	2	2.007	136
WT GV vs. WT Zyg	2	1	1	0.7045	2	2	2.007	136
WT MI vs. WT MII	2.5	1	1.5	0.7045	2	2	3.011	136
WT MI vs. WT Zyg	2.5	1	1.5	0.7045	2	2	3.011	136
WT MII vs. WT Zyg	1	1	0	0.7045	2	2	0	136
AAG
WT GV vs. WT MI	3	3	0	0.7045	2	2	0	136
WT GV vs. WT MII	3	2	1	0.7045	2	2	2.007	136
WT GV vs. WT Zyg	3	1.5	1.5	0.7045	2	2	3.011	136
WT MI vs. WT MII	3	2	1	0.7045	2	2	2.007	136
WT MI vs. WT Zyg	3	1.5	1.5	0.7045	2	2	3.011	136
WT MII vs. WT Zyg	2	1.5	0.5	0.7045	2	2	1.004	136
AAT
WT GV vs. WT MI	1	1	0	0.7045	2	2	0	136
WT GV vs. WT MII	1	1.5	-0.5	0.7045	2	2	1.004	136
WT GV vs. WT Zyg	1	1	0	0.7045	2	2	0	136
WT MI vs. WT MII	1	1.5	-0.5	0.7045	2	2	1.004	136
WT MI vs. WT Zyg	1	1	0	0.7045	2	2	0	136
WT MII vs. WT Zyg	1.5	1	0.5	0.7045	2	2	1.004	136
ACA
WT GV vs. WT MI	3.5	5	-1.5	0.7045	2	2	3.011	136
WT GV vs. WT MII	3.5	3	0.5	0.7045	2	2	1.004	136
WT GV vs. WT Zyg	3.5	2	1.5	0.7045	2	2	3.011	136
WT MI vs. WT MII	5	3	2	0.7045	2	2	4.015	136
WT MI vs. WT Zyg	5	2	3	0.7045	2	2	6.022	136
WT MII vs. WT Zyg	3	2	1	0.7045	2	2	2.007	136
ACC
WT GV vs. WT MI	1	1.5	-0.5	0.7045	2	2	1.004	136
WT GV vs. WT MII	1	1	0	0.7045	2	2	0	136
WT GV vs. WT Zyg	1	1	0	0.7045	2	2	0	136
WT MI vs. WT MII	1.5	1	0.5	0.7045	2	2	1.004	136
WT MI vs. WT Zyg	1.5	1	0.5	0.7045	2	2	1.004	136
WT MII vs. WT Zyg	1	1	0	0.7045	2	2	0	136
ACG
WT GV vs. WT MI	0	0	0	0.7045	2	2	0	136
WT GV vs. WT MII	0	0	0	0.7045	2	2	0	136
WT GV vs. WT Zyg	0	0	0	0.7045	2	2	0	136
WT MI vs. WT MII	0	0	0	0.7045	2	2	0	136
WT MI vs. WT Zyg	0	0	0	0.7045	2	2	0	136
WT MII vs. WT Zyg	0	0	0	0.7045	2	2	0	136
ACT
WT GV vs. WT MI	0	1	-1	0.7045	2	2	2.007	136
WT GV vs. WT MII	0	0	0	0.7045	2	2	0	136
WT GV vs. WT Zyg	0	0	0	0.7045	2	2	0	136
WT MI vs. WT MII	1	0	1	0.7045	2	2	2.007	136
WT MI vs. WT Zyg	1	0	1	0.7045	2	2	2.007	136
WT MII vs. WT Zyg	0	0	0	0.7045	2	2	0	136
AGA
WT GV vs. WT MI	2	3.5	-1.5	0.7045	2	2	3.011	136
WT GV vs. WT MII	2	3	-1	0.7045	2	2	2.007	136
WT GV vs. WT Zyg	2	2.5	-0.5	0.7045	2	2	1.004	136
WT MI vs. WT MII	3.5	3	0.5	0.7045	2	2	1.004	136
WT MI vs. WT Zyg	3.5	2.5	1	0.7045	2	2	2.007	136
WT MII vs. WT Zyg	3	2.5	0.5	0.7045	2	2	1.004	136
AGC
WT GV vs. WT MI	1	0	1	0.7045	2	2	2.007	136
WT GV vs. WT MII	1	0	1	0.7045	2	2	2.007	136
WT GV vs. WT Zyg	1	2.5	-1.5	0.7045	2	2	3.011	136
WT MI vs. WT MII	0	0	0	0.7045	2	2	0	136
WT MI vs. WT Zyg	0	2.5	-2.5	0.7045	2	2	5.018	136
WT MII vs. WT Zyg	0	2.5	-2.5	0.7045	2	2	5.018	136
AGG
WT GV vs. WT MI	0	0	0	0.7045	2	2	0	136
WT GV vs. WT MII	0	0	0	0.7045	2	2	0	136
WT GV vs. WT Zyg	0	2	-2	0.7045	2	2	4.015	136
WT MI vs. WT MII	0	0	0	0.7045	2	2	0	136
WT MI vs. WT Zyg	0	2	-2	0.7045	2	2	4.015	136
WT MII vs. WT Zyg	0	2	-2	0.7045	2	2	4.015	136
AGT
WT GV vs. WT MI	0	1	-1	0.7045	2	2	2.007	136
WT GV vs. WT MII	0	1	-1	0.7045	2	2	2.007	136
WT GV vs. WT Zyg	0	3	-3	0.7045	2	2	6.022	136
WT MI vs. WT MII	1	1	0	0.7045	2	2	0	136
WT MI vs. WT Zyg	1	3	-2	0.7045	2	2	4.015	136
WT MII vs. WT Zyg	1	3	-2	0.7045	2	2	4.015	136
ATA
WT GV vs. WT MI	1	1	0	0.7045	2	2	0	136
WT GV vs. WT MII	1	2	-1	0.7045	2	2	2.007	136
WT GV vs. WT Zyg	1	1	0	0.7045	2	2	0	136
WT MI vs. WT MII	1	2	-1	0.7045	2	2	2.007	136
WT MI vs. WT Zyg	1	1	0	0.7045	2	2	0	136
WT MII vs. WT Zyg	2	1	1	0.7045	2	2	2.007	136
ATC
WT GV vs. WT MI	1	2	-1	0.7045	2	2	2.007	136
WT GV vs. WT MII	1	0	1	0.7045	2	2	2.007	136
WT GV vs. WT Zyg	1	2	-1	0.7045	2	2	2.007	136
WT MI vs. WT MII	2	0	2	0.7045	2	2	4.015	136
WT MI vs. WT Zyg	2	2	0	0.7045	2	2	0	136
WT MII vs. WT Zyg	0	2	-2	0.7045	2	2	4.015	136
ATG
WT GV vs. WT MI	0	2	-2	0.7045	2	2	4.015	136
WT GV vs. WT MII	0	1	-1	0.7045	2	2	2.007	136
WT GV vs. WT Zyg	0	1	-1	0.7045	2	2	2.007	136
WT MI vs. WT MII	2	1	1	0.7045	2	2	2.007	136
WT MI vs. WT Zyg	2	1	1	0.7045	2	2	2.007	136
WT MII vs. WT Zyg	1	1	0	0.7045	2	2	0	136
ATT
WT GV vs. WT MI	1	2	-1	0.7045	2	2	2.007	136
WT GV vs. WT MII	1	1	0	0.7045	2	2	0	136
WT GV vs. WT Zyg	1	2	-1	0.7045	2	2	2.007	136
WT MI vs. WT MII	2	1	1	0.7045	2	2	2.007	136
WT MI vs. WT Zyg	2	2	0	0.7045	2	2	0	136
WT MII vs. WT Zyg	1	2	-1	0.7045	2	2	2.007	136
CAA
WT GV vs. WT MI	1	3	-2	0.7045	2	2	4.015	136
WT GV vs. WT MII	1	1	0	0.7045	2	2	0	136
WT GV vs. WT Zyg	1	1.5	-0.5	0.7045	2	2	1.004	136
WT MI vs. WT MII	3	1	2	0.7045	2	2	4.015	136
WT MI vs. WT Zyg	3	1.5	1.5	0.7045	2	2	3.011	136
WT MII vs. WT Zyg	1	1.5	-0.5	0.7045	2	2	1.004	136
CAC
WT GV vs. WT MI	1	1	0	0.7045	2	2	0	136
WT GV vs. WT MII	1	0	1	0.7045	2	2	2.007	136
WT GV vs. WT Zyg	1	0	1	0.7045	2	2	2.007	136
WT MI vs. WT MII	1	0	1	0.7045	2	2	2.007	136
WT MI vs. WT Zyg	1	0	1	0.7045	2	2	2.007	136
WT MII vs. WT Zyg	0	0	0	0.7045	2	2	0	136
CAG
WT GV vs. WT MI	1	2.5	-1.5	0.7045	2	2	3.011	136
WT GV vs. WT MII	1	2.5	-1.5	0.7045	2	2	3.011	136
WT GV vs. WT Zyg	1	1.5	-0.5	0.7045	2	2	1.004	136
WT MI vs. WT MII	2.5	2.5	0	0.7045	2	2	0	136
WT MI vs. WT Zyg	2.5	1.5	1	0.7045	2	2	2.007	136
WT MII vs. WT Zyg	2.5	1.5	1	0.7045	2	2	2.007	136
CAT
WT GV vs. WT MI	3	1	2	0.7045	2	2	4.015	136
WT GV vs. WT MII	3	1	2	0.7045	2	2	4.015	136
WT GV vs. WT Zyg	3	1	2	0.7045	2	2	4.015	136
WT MI vs. WT MII	1	1	0	0.7045	2	2	0	136
WT MI vs. WT Zyg	1	1	0	0.7045	2	2	0	136
WT MII vs. WT Zyg	1	1	0	0.7045	2	2	0	136
CCA
WT GV vs. WT MI	1.5	2.5	-1	0.7045	2	2	2.007	136
WT GV vs. WT MII	1.5	1	0.5	0.7045	2	2	1.004	136
WT GV vs. WT Zyg	1.5	1	0.5	0.7045	2	2	1.004	136
WT MI vs. WT MII	2.5	1	1.5	0.7045	2	2	3.011	136
WT MI vs. WT Zyg	2.5	1	1.5	0.7045	2	2	3.011	136
WT MII vs. WT Zyg	1	1	0	0.7045	2	2	0	136
CGA
WT GV vs. WT MI	2	1	1	0.7045	2	2	2.007	136
WT GV vs. WT MII	2	0	2	0.7045	2	2	4.015	136
WT GV vs. WT Zyg	2	2.5	-0.5	0.7045	2	2	1.004	136
WT MI vs. WT MII	1	0	1	0.7045	2	2	2.007	136
WT MI vs. WT Zyg	1	2.5	-1.5	0.7045	2	2	3.011	136
WT MII vs. WT Zyg	0	2.5	-2.5	0.7045	2	2	5.018	136
CTA
WT GV vs. WT MI	1.5	1	0.5	0.7045	2	2	1.004	136
WT GV vs. WT MII	1.5	1	0.5	0.7045	2	2	1.004	136
WT GV vs. WT Zyg	1.5	1	0.5	0.7045	2	2	1.004	136
WT MI vs. WT MII	1	1	0	0.7045	2	2	0	136
WT MI vs. WT Zyg	1	1	0	0.7045	2	2	0	136
WT MII vs. WT Zyg	1	1	0	0.7045	2	2	0	136
GAA
WT GV vs. WT MI	2.5	2	0.5	0.7045	2	2	1.004	136
WT GV vs. WT MII	2.5	6.5	-4	0.7045	2	2	8.03	136
WT GV vs. WT Zyg	2.5	6	-3.5	0.7045	2	2	7.026	136
WT MI vs. WT MII	2	6.5	-4.5	0.7045	2	2	9.033	136
WT MI vs. WT Zyg	2	6	-4	0.7045	2	2	8.03	136
WT MII vs. WT Zyg	6.5	6	0.5	0.7045	2	2	1.004	136
GAC
WT GV vs. WT MI	2.5	3	-0.5	0.7045	2	2	1.004	136
WT GV vs. WT MII	2.5	2	0.5	0.7045	2	2	1.004	136
WT GV vs. WT Zyg	2.5	2.5	0	0.7045	2	2	0	136
WT MI vs. WT MII	3	2	1	0.7045	2	2	2.007	136
WT MI vs. WT Zyg	3	2.5	0.5	0.7045	2	2	1.004	136
WT MII vs. WT Zyg	2	2.5	-0.5	0.7045	2	2	1.004	136
GAG
WT GV vs. WT MI	1.5	2	-0.5	0.7045	2	2	1.004	136
WT GV vs. WT MII	1.5	2.5	-1	0.7045	2	2	2.007	136
WT GV vs. WT Zyg	1.5	0	1.5	0.7045	2	2	3.011	136
WT MI vs. WT MII	2	2.5	-0.5	0.7045	2	2	1.004	136
WT MI vs. WT Zyg	2	0	2	0.7045	2	2	4.015	136
WT MII vs. WT Zyg	2.5	0	2.5	0.7045	2	2	5.018	136
GAT
WT GV vs. WT MI	0	0	0	0.7045	2	2	0	136
WT GV vs. WT MII	0	1	-1	0.7045	2	2	2.007	136
WT GV vs. WT Zyg	0	1	-1	0.7045	2	2	2.007	136
WT MI vs. WT MII	0	1	-1	0.7045	2	2	2.007	136
WT MI vs. WT Zyg	0	1	-1	0.7045	2	2	2.007	136
WT MII vs. WT Zyg	1	1	0	0.7045	2	2	0	136
GCA
WT GV vs. WT MI	0	1	-1	0.7045	2	2	2.007	136
WT GV vs. WT MII	0	0	0	0.7045	2	2	0	136
WT GV vs. WT Zyg	0	1	-1	0.7045	2	2	2.007	136
WT MI vs. WT MII	1	0	1	0.7045	2	2	2.007	136
WT MI vs. WT Zyg	1	1	0	0.7045	2	2	0	136
WT MII vs. WT Zyg	0	1	-1	0.7045	2	2	2.007	136
GGA
WT GV vs. WT MI	0	1	-1	0.7045	2	2	2.007	136
WT GV vs. WT MII	0	2	-2	0.7045	2	2	4.015	136
WT GV vs. WT Zyg	0	2	-2	0.7045	2	2	4.015	136
WT MI vs. WT MII	1	2	-1	0.7045	2	2	2.007	136
WT MI vs. WT Zyg	1	2	-1	0.7045	2	2	2.007	136
WT MII vs. WT Zyg	2	2	0	0.7045	2	2	0	136
GTA
WT GV vs. WT MI	0	0	0	0.7045	2	2	0	136
WT GV vs. WT MII	0	1	-1	0.7045	2	2	2.007	136
WT GV vs. WT Zyg	0	0	0	0.7045	2	2	0	136
WT MI vs. WT MII	0	1	-1	0.7045	2	2	2.007	136
WT MI vs. WT Zyg	0	0	0	0.7045	2	2	0	136
WT MII vs. WT Zyg	1	0	1	0.7045	2	2	2.007	136
TAC
WT GV vs. WT MI	0	1	-1	0.7045	2	2	2.007	136
WT GV vs. WT MII	0	0	0	0.7045	2	2	0	136
WT GV vs. WT Zyg	0	0	0	0.7045	2	2	0	136
WT MI vs. WT MII	1	0	1	0.7045	2	2	2.007	136
WT MI vs. WT Zyg	1	0	1	0.7045	2	2	2.007	136
WT MII vs. WT Zyg	0	0	0	0.7045	2	2	0	136
TAT
WT GV vs. WT MI	2	2	0	0.7045	2	2	0	136
WT GV vs. WT MII	2	2.5	-0.5	0.7045	2	2	1.004	136
WT GV vs. WT Zyg	2	2	0	0.7045	2	2	0	136
WT MI vs. WT MII	2	2.5	-0.5	0.7045	2	2	1.004	136
WT MI vs. WT Zyg	2	2	0	0.7045	2	2	0	136
WT MII vs. WT Zyg	2.5	2	0.5	0.7045	2	2	1.004	136
TCA
WT GV vs. WT MI	2	1	1	0.7045	2	2	2.007	136
WT GV vs. WT MII	2	1.5	0.5	0.7045	2	2	1.004	136
WT GV vs. WT Zyg	2	1	1	0.7045	2	2	2.007	136
WT MI vs. WT MII	1	1.5	-0.5	0.7045	2	2	1.004	136
WT MI vs. WT Zyg	1	1	0	0.7045	2	2	0	136
WT MII vs. WT Zyg	1.5	1	0.5	0.7045	2	2	1.004	136
TTA
WT GV vs. WT MI	1.5	1	0.5	0.7045	2	2	1.004	136
WT GV vs. WT MII	1.5	1	0.5	0.7045	2	2	1.004	136
WT GV vs. WT Zyg	1.5	1.5	0	0.7045	2	2	0	136
WT MI vs. WT MII	1	1	0	0.7045	2	2	0	136
WT MI vs. WT Zyg	1	1.5	-0.5	0.7045	2	2	1.004	136
WT MII vs. WT Zyg	1	1.5	-0.5	0.7045	2	2	1.004	136

## Sheet: Btg4 KO
Within each row, compare columns (simple effects within rows)
Number of families	34
Number of comparisons per family	6
Alpha	0.05
Tukey's multiple comparisons test	Mean Diff.	95.00% CI of diff.	Significant?	Summary	Adjusted P Value
AAA
WT GV vs. WT MI	6.5	-12.59 to 25.59	No	ns	0.8124
WT GV vs. WT MII	27	7.908 to 46.09	Yes	**	0.0019
WT GV vs. WT Zyg	16	-3.092 to 35.09	No	ns	0.1341
WT MI vs. WT MII	20.5	1.408 to 39.59	Yes	*	0.0301
WT MI vs. WT Zyg	9.5	-9.592 to 28.59	No	ns	0.5682
WT MII vs. WT Zyg	-11	-30.09 to 8.092	No	ns	0.4412
AAC
WT GV vs. WT MI	11	-8.092 to 30.09	No	ns	0.4412
WT GV vs. WT MII	22	2.908 to 41.09	Yes	*	0.0169
WT GV vs. WT Zyg	3.5	-15.59 to 22.59	No	ns	0.9641
WT MI vs. WT MII	11	-8.092 to 30.09	No	ns	0.4412
WT MI vs. WT Zyg	-7.5	-26.59 to 11.59	No	ns	0.737
WT MII vs. WT Zyg	-18.5	-37.59 to 0.5925	No	ns	0.0612
AAG
WT GV vs. WT MI	1.5	-17.59 to 20.59	No	ns	0.997
WT GV vs. WT MII	13.5	-5.592 to 32.59	No	ns	0.2596
WT GV vs. WT Zyg	9	-10.09 to 28.09	No	ns	0.6114
WT MI vs. WT MII	12	-7.092 to 31.09	No	ns	0.3626
WT MI vs. WT Zyg	7.5	-11.59 to 26.59	No	ns	0.737
WT MII vs. WT Zyg	-4.5	-23.59 to 14.59	No	ns	0.9278
AAT
WT GV vs. WT MI	0.5	-18.59 to 19.59	No	ns	0.9999
WT GV vs. WT MII	6.5	-12.59 to 25.59	No	ns	0.8124
WT GV vs. WT Zyg	0	-19.09 to 19.09	No	ns	>0.9999
WT MI vs. WT MII	6	-13.09 to 25.09	No	ns	0.8462
WT MI vs. WT Zyg	-0.5	-19.59 to 18.59	No	ns	0.9999
WT MII vs. WT Zyg	-6.5	-25.59 to 12.59	No	ns	0.8124
ACA
WT GV vs. WT MI	6	-13.09 to 25.09	No	ns	0.8462
WT GV vs. WT MII	29	9.908 to 48.09	Yes	***	0.0007
WT GV vs. WT Zyg	16	-3.092 to 35.09	No	ns	0.1341
WT MI vs. WT MII	23	3.908 to 42.09	Yes	*	0.0112
WT MI vs. WT Zyg	10	-9.092 to 29.09	No	ns	0.5251
WT MII vs. WT Zyg	-13	-32.09 to 6.092	No	ns	0.2918
ACC
WT GV vs. WT MI	1.5	-17.59 to 20.59	No	ns	0.997
WT GV vs. WT MII	2.5	-16.59 to 21.59	No	ns	0.9863
WT GV vs. WT Zyg	-2.5	-21.59 to 16.59	No	ns	0.9863
WT MI vs. WT MII	1	-18.09 to 20.09	No	ns	0.9991
WT MI vs. WT Zyg	-4	-23.09 to 15.09	No	ns	0.9478
WT MII vs. WT Zyg	-5	-24.09 to 14.09	No	ns	0.9041
ACG
WT GV vs. WT MI	1	-18.09 to 20.09	No	ns	0.9991
WT GV vs. WT MII	6.5	-12.59 to 25.59	No	ns	0.8124
WT GV vs. WT Zyg	3	-16.09 to 22.09	No	ns	0.9769
WT MI vs. WT MII	5.5	-13.59 to 24.59	No	ns	0.8768
WT MI vs. WT Zyg	2	-17.09 to 21.09	No	ns	0.9929
WT MII vs. WT Zyg	-3.5	-22.59 to 15.59	No	ns	0.9641
ACT
WT GV vs. WT MI	6.5	-12.59 to 25.59	No	ns	0.8124
WT GV vs. WT MII	1.5	-17.59 to 20.59	No	ns	0.997
WT GV vs. WT Zyg	6	-13.09 to 25.09	No	ns	0.8462
WT MI vs. WT MII	-5	-24.09 to 14.09	No	ns	0.9041
WT MI vs. WT Zyg	-0.5	-19.59 to 18.59	No	ns	0.9999
WT MII vs. WT Zyg	4.5	-14.59 to 23.59	No	ns	0.9278
AGA
WT GV vs. WT MI	-4.5	-23.59 to 14.59	No	ns	0.9278
WT GV vs. WT MII	13	-6.092 to 32.09	No	ns	0.2918
WT GV vs. WT Zyg	10.5	-8.592 to 29.59	No	ns	0.4826
WT MI vs. WT MII	17.5	-1.592 to 36.59	No	ns	0.085
WT MI vs. WT Zyg	15	-4.092 to 34.09	No	ns	0.1773
WT MII vs. WT Zyg	-2.5	-21.59 to 16.59	No	ns	0.9863
AGC
WT GV vs. WT MI	1.5	-17.59 to 20.59	No	ns	0.997
WT GV vs. WT MII	9	-10.09 to 28.09	No	ns	0.6114
WT GV vs. WT Zyg	2	-17.09 to 21.09	No	ns	0.9929
WT MI vs. WT MII	7.5	-11.59 to 26.59	No	ns	0.737
WT MI vs. WT Zyg	0.5	-18.59 to 19.59	No	ns	0.9999
WT MII vs. WT Zyg	-7	-26.09 to 12.09	No	ns	0.7758
AGG
WT GV vs. WT MI	-1.5	-20.59 to 17.59	No	ns	0.997
WT GV vs. WT MII	1	-18.09 to 20.09	No	ns	0.9991
WT GV vs. WT Zyg	-2.5	-21.59 to 16.59	No	ns	0.9863
WT MI vs. WT MII	2.5	-16.59 to 21.59	No	ns	0.9863
WT MI vs. WT Zyg	-1	-20.09 to 18.09	No	ns	0.9991
WT MII vs. WT Zyg	-3.5	-22.59 to 15.59	No	ns	0.9641
AGT
WT GV vs. WT MI	4	-15.09 to 23.09	No	ns	0.9478
WT GV vs. WT MII	-2	-21.09 to 17.09	No	ns	0.9929
WT GV vs. WT Zyg	1	-18.09 to 20.09	No	ns	0.9991
WT MI vs. WT MII	-6	-25.09 to 13.09	No	ns	0.8462
WT MI vs. WT Zyg	-3	-22.09 to 16.09	No	ns	0.9769
WT MII vs. WT Zyg	3	-16.09 to 22.09	No	ns	0.9769
ATA
WT GV vs. WT MI	10	-9.092 to 29.09	No	ns	0.5251
WT GV vs. WT MII	22	2.908 to 41.09	Yes	*	0.0169
WT GV vs. WT Zyg	7.5	-11.59 to 26.59	No	ns	0.737
WT MI vs. WT MII	12	-7.092 to 31.09	No	ns	0.3626
WT MI vs. WT Zyg	-2.5	-21.59 to 16.59	No	ns	0.9863
WT MII vs. WT Zyg	-14.5	-33.59 to 4.592	No	ns	0.2024
ATC
WT GV vs. WT MI	6	-13.09 to 25.09	No	ns	0.8462
WT GV vs. WT MII	19	-0.09247 to 38.09	No	ns	0.0516
WT GV vs. WT Zyg	2	-17.09 to 21.09	No	ns	0.9929
WT MI vs. WT MII	13	-6.092 to 32.09	No	ns	0.2918
WT MI vs. WT Zyg	-4	-23.09 to 15.09	No	ns	0.9478
WT MII vs. WT Zyg	-17	-36.09 to 2.092	No	ns	0.0994
ATG
WT GV vs. WT MI	4	-15.09 to 23.09	No	ns	0.9478
WT GV vs. WT MII	13	-6.092 to 32.09	No	ns	0.2918
WT GV vs. WT Zyg	8	-11.09 to 27.09	No	ns	0.6963
WT MI vs. WT MII	9	-10.09 to 28.09	No	ns	0.6114
WT MI vs. WT Zyg	4	-15.09 to 23.09	No	ns	0.9478
WT MII vs. WT Zyg	-5	-24.09 to 14.09	No	ns	0.9041
ATT
WT GV vs. WT MI	7	-12.09 to 26.09	No	ns	0.7758
WT GV vs. WT MII	7.5	-11.59 to 26.59	No	ns	0.737
WT GV vs. WT Zyg	11.5	-7.592 to 30.59	No	ns	0.4011
WT MI vs. WT MII	0.5	-18.59 to 19.59	No	ns	0.9999
WT MI vs. WT Zyg	4.5	-14.59 to 23.59	No	ns	0.9278
WT MII vs. WT Zyg	4	-15.09 to 23.09	No	ns	0.9478
CAA
WT GV vs. WT MI	3.5	-15.59 to 22.59	No	ns	0.9641
WT GV vs. WT MII	26	6.908 to 45.09	Yes	**	0.003
WT GV vs. WT Zyg	23	3.908 to 42.09	Yes	*	0.0112
WT MI vs. WT MII	22.5	3.408 to 41.59	Yes	*	0.0138
WT MI vs. WT Zyg	19.5	0.4075 to 38.59	Yes	*	0.0433
WT MII vs. WT Zyg	-3	-22.09 to 16.09	No	ns	0.9769
CAC
WT GV vs. WT MI	-6	-25.09 to 13.09	No	ns	0.8462
WT GV vs. WT MII	-1.5	-20.59 to 17.59	No	ns	0.997
WT GV vs. WT Zyg	3	-16.09 to 22.09	No	ns	0.9769
WT MI vs. WT MII	4.5	-14.59 to 23.59	No	ns	0.9278
WT MI vs. WT Zyg	9	-10.09 to 28.09	No	ns	0.6114
WT MII vs. WT Zyg	4.5	-14.59 to 23.59	No	ns	0.9278
CAG
WT GV vs. WT MI	-2	-21.09 to 17.09	No	ns	0.9929
WT GV vs. WT MII	11	-8.092 to 30.09	No	ns	0.4412
WT GV vs. WT Zyg	11	-8.092 to 30.09	No	ns	0.4412
WT MI vs. WT MII	13	-6.092 to 32.09	No	ns	0.2918
WT MI vs. WT Zyg	13	-6.092 to 32.09	No	ns	0.2918
WT MII vs. WT Zyg	0	-19.09 to 19.09	No	ns	>0.9999
CAT
WT GV vs. WT MI	4	-15.09 to 23.09	No	ns	0.9478
WT GV vs. WT MII	5.5	-13.59 to 24.59	No	ns	0.8768
WT GV vs. WT Zyg	4.5	-14.59 to 23.59	No	ns	0.9278
WT MI vs. WT MII	1.5	-17.59 to 20.59	No	ns	0.997
WT MI vs. WT Zyg	0.5	-18.59 to 19.59	No	ns	0.9999
WT MII vs. WT Zyg	-1	-20.09 to 18.09	No	ns	0.9991
CCA
WT GV vs. WT MI	3	-16.09 to 22.09	No	ns	0.9769
WT GV vs. WT MII	30	10.91 to 49.09	Yes	***	0.0004
WT GV vs. WT Zyg	30	10.91 to 49.09	Yes	***	0.0004
WT MI vs. WT MII	27	7.908 to 46.09	Yes	**	0.0019
WT MI vs. WT Zyg	27	7.908 to 46.09	Yes	**	0.0019
WT MII vs. WT Zyg	0	-19.09 to 19.09	No	ns	>0.9999
CGA
WT GV vs. WT MI	6.5	-12.59 to 25.59	No	ns	0.8124
WT GV vs. WT MII	4	-15.09 to 23.09	No	ns	0.9478
WT GV vs. WT Zyg	6	-13.09 to 25.09	No	ns	0.8462
WT MI vs. WT MII	-2.5	-21.59 to 16.59	No	ns	0.9863
WT MI vs. WT Zyg	-0.5	-19.59 to 18.59	No	ns	0.9999
WT MII vs. WT Zyg	2	-17.09 to 21.09	No	ns	0.9929
CTA
WT GV vs. WT MI	3.5	-15.59 to 22.59	No	ns	0.9641
WT GV vs. WT MII	18.5	-0.5925 to 37.59	No	ns	0.0612
WT GV vs. WT Zyg	3	-16.09 to 22.09	No	ns	0.9769
WT MI vs. WT MII	15	-4.092 to 34.09	No	ns	0.1773
WT MI vs. WT Zyg	-0.5	-19.59 to 18.59	No	ns	0.9999
WT MII vs. WT Zyg	-15.5	-34.59 to 3.592	No	ns	0.1546
GAA
WT GV vs. WT MI	8.5	-10.59 to 27.59	No	ns	0.6543
WT GV vs. WT MII	29	9.908 to 48.09	Yes	***	0.0007
WT GV vs. WT Zyg	18.5	-0.5925 to 37.59	No	ns	0.0612
WT MI vs. WT MII	20.5	1.408 to 39.59	Yes	*	0.0301
WT MI vs. WT Zyg	10	-9.092 to 29.09	No	ns	0.5251
WT MII vs. WT Zyg	-10.5	-29.59 to 8.592	No	ns	0.4826
GAC
WT GV vs. WT MI	0.5	-18.59 to 19.59	No	ns	0.9999
WT GV vs. WT MII	3	-16.09 to 22.09	No	ns	0.9769
WT GV vs. WT Zyg	2.5	-16.59 to 21.59	No	ns	0.9863
WT MI vs. WT MII	2.5	-16.59 to 21.59	No	ns	0.9863
WT MI vs. WT Zyg	2	-17.09 to 21.09	No	ns	0.9929
WT MII vs. WT Zyg	-0.5	-19.59 to 18.59	No	ns	0.9999
GAG
WT GV vs. WT MI	1.5	-17.59 to 20.59	No	ns	0.997
WT GV vs. WT MII	6	-13.09 to 25.09	No	ns	0.8462
WT GV vs. WT Zyg	-1	-20.09 to 18.09	No	ns	0.9991
WT MI vs. WT MII	4.5	-14.59 to 23.59	No	ns	0.9278
WT MI vs. WT Zyg	-2.5	-21.59 to 16.59	No	ns	0.9863
WT MII vs. WT Zyg	-7	-26.09 to 12.09	No	ns	0.7758
GAT
WT GV vs. WT MI	1	-18.09 to 20.09	No	ns	0.9991
WT GV vs. WT MII	-5	-24.09 to 14.09	No	ns	0.9041
WT GV vs. WT Zyg	-1.5	-20.59 to 17.59	No	ns	0.997
WT MI vs. WT MII	-6	-25.09 to 13.09	No	ns	0.8462
WT MI vs. WT Zyg	-2.5	-21.59 to 16.59	No	ns	0.9863
WT MII vs. WT Zyg	3.5	-15.59 to 22.59	No	ns	0.9641
GCA
WT GV vs. WT MI	8	-11.09 to 27.09	No	ns	0.6963
WT GV vs. WT MII	36	16.91 to 55.09	Yes	****	<0.0001
WT GV vs. WT Zyg	13.5	-5.592 to 32.59	No	ns	0.2596
WT MI vs. WT MII	28	8.908 to 47.09	Yes	**	0.0012
WT MI vs. WT Zyg	5.5	-13.59 to 24.59	No	ns	0.8768
WT MII vs. WT Zyg	-22.5	-41.59 to -3.408	Yes	*	0.0138
GGA
WT GV vs. WT MI	5	-14.09 to 24.09	No	ns	0.9041
WT GV vs. WT MII	12.5	-6.592 to 31.59	No	ns	0.3261
WT GV vs. WT Zyg	5.5	-13.59 to 24.59	No	ns	0.8768
WT MI vs. WT MII	7.5	-11.59 to 26.59	No	ns	0.737
WT MI vs. WT Zyg	0.5	-18.59 to 19.59	No	ns	0.9999
WT MII vs. WT Zyg	-7	-26.09 to 12.09	No	ns	0.7758
GTA
WT GV vs. WT MI	14.5	-4.592 to 33.59	No	ns	0.2024
WT GV vs. WT MII	22.5	3.408 to 41.59	Yes	*	0.0138
WT GV vs. WT Zyg	21	1.908 to 40.09	Yes	*	0.0249
WT MI vs. WT MII	8	-11.09 to 27.09	No	ns	0.6963
WT MI vs. WT Zyg	6.5	-12.59 to 25.59	No	ns	0.8124
WT MII vs. WT Zyg	-1.5	-20.59 to 17.59	No	ns	0.997
TAC
WT GV vs. WT MI	0	-19.09 to 19.09	No	ns	>0.9999
WT GV vs. WT MII	3	-16.09 to 22.09	No	ns	0.9769
WT GV vs. WT Zyg	-1	-20.09 to 18.09	No	ns	0.9991
WT MI vs. WT MII	3	-16.09 to 22.09	No	ns	0.9769
WT MI vs. WT Zyg	-1	-20.09 to 18.09	No	ns	0.9991
WT MII vs. WT Zyg	-4	-23.09 to 15.09	No	ns	0.9478
TAT
WT GV vs. WT MI	3.5	-15.59 to 22.59	No	ns	0.9641
WT GV vs. WT MII	3	-16.09 to 22.09	No	ns	0.9769
WT GV vs. WT Zyg	2	-17.09 to 21.09	No	ns	0.9929
WT MI vs. WT MII	-0.5	-19.59 to 18.59	No	ns	0.9999
WT MI vs. WT Zyg	-1.5	-20.59 to 17.59	No	ns	0.997
WT MII vs. WT Zyg	-1	-20.09 to 18.09	No	ns	0.9991
TCA
WT GV vs. WT MI	11.5	-7.592 to 30.59	No	ns	0.4011
WT GV vs. WT MII	31.5	12.41 to 50.59	Yes	***	0.0002
WT GV vs. WT Zyg	16.5	-2.592 to 35.59	No	ns	0.1157
WT MI vs. WT MII	20	0.9075 to 39.09	Yes	*	0.0362
WT MI vs. WT Zyg	5	-14.09 to 24.09	No	ns	0.9041
WT MII vs. WT Zyg	-15	-34.09 to 4.092	No	ns	0.1773
TTA
WT GV vs. WT MI	1	-18.09 to 20.09	No	ns	0.9991
WT GV vs. WT MII	7	-12.09 to 26.09	No	ns	0.7758
WT GV vs. WT Zyg	8.5	-10.59 to 27.59	No	ns	0.6543
WT MI vs. WT MII	6	-13.09 to 25.09	No	ns	0.8462
WT MI vs. WT Zyg	7.5	-11.59 to 26.59	No	ns	0.737
WT MII vs. WT Zyg	1.5	-17.59 to 20.59	No	ns	0.997
Test details	Mean 1	Mean 2	Mean Diff.	SE of diff.	N1	N2	q	DF
AAA
WT GV vs. WT MI	75.5	69	6.5	7.34	2	2	1.252	136
WT GV vs. WT MII	75.5	48.5	27	7.34	2	2	5.202	136
WT GV vs. WT Zyg	75.5	59.5	16	7.34	2	2	3.083	136
WT MI vs. WT MII	69	48.5	20.5	7.34	2	2	3.95	136
WT MI vs. WT Zyg	69	59.5	9.5	7.34	2	2	1.83	136
WT MII vs. WT Zyg	48.5	59.5	-11	7.34	2	2	2.119	136
AAC
WT GV vs. WT MI	35.5	24.5	11	7.34	2	2	2.119	136
WT GV vs. WT MII	35.5	13.5	22	7.34	2	2	4.239	136
WT GV vs. WT Zyg	35.5	32	3.5	7.34	2	2	0.6743	136
WT MI vs. WT MII	24.5	13.5	11	7.34	2	2	2.119	136
WT MI vs. WT Zyg	24.5	32	-7.5	7.34	2	2	1.445	136
WT MII vs. WT Zyg	13.5	32	-18.5	7.34	2	2	3.564	136
AAG
WT GV vs. WT MI	22.5	21	1.5	7.34	2	2	0.289	136
WT GV vs. WT MII	22.5	9	13.5	7.34	2	2	2.601	136
WT GV vs. WT Zyg	22.5	13.5	9	7.34	2	2	1.734	136
WT MI vs. WT MII	21	9	12	7.34	2	2	2.312	136
WT MI vs. WT Zyg	21	13.5	7.5	7.34	2	2	1.445	136
WT MII vs. WT Zyg	9	13.5	-4.5	7.34	2	2	0.867	136
AAT
WT GV vs. WT MI	23.5	23	0.5	7.34	2	2	0.09633	136
WT GV vs. WT MII	23.5	17	6.5	7.34	2	2	1.252	136
WT GV vs. WT Zyg	23.5	23.5	0	7.34	2	2	0	136
WT MI vs. WT MII	23	17	6	7.34	2	2	1.156	136
WT MI vs. WT Zyg	23	23.5	-0.5	7.34	2	2	0.09633	136
WT MII vs. WT Zyg	17	23.5	-6.5	7.34	2	2	1.252	136
ACA
WT GV vs. WT MI	91	85	6	7.34	2	2	1.156	136
WT GV vs. WT MII	91	62	29	7.34	2	2	5.587	136
WT GV vs. WT Zyg	91	75	16	7.34	2	2	3.083	136
WT MI vs. WT MII	85	62	23	7.34	2	2	4.431	136
WT MI vs. WT Zyg	85	75	10	7.34	2	2	1.927	136
WT MII vs. WT Zyg	62	75	-13	7.34	2	2	2.505	136
ACC
WT GV vs. WT MI	18.5	17	1.5	7.34	2	2	0.289	136
WT GV vs. WT MII	18.5	16	2.5	7.34	2	2	0.4817	136
WT GV vs. WT Zyg	18.5	21	-2.5	7.34	2	2	0.4817	136
WT MI vs. WT MII	17	16	1	7.34	2	2	0.1927	136
WT MI vs. WT Zyg	17	21	-4	7.34	2	2	0.7707	136
WT MII vs. WT Zyg	16	21	-5	7.34	2	2	0.9633	136
ACG
WT GV vs. WT MI	9	8	1	7.34	2	2	0.1927	136
WT GV vs. WT MII	9	2.5	6.5	7.34	2	2	1.252	136
WT GV vs. WT Zyg	9	6	3	7.34	2	2	0.578	136
WT MI vs. WT MII	8	2.5	5.5	7.34	2	2	1.06	136
WT MI vs. WT Zyg	8	6	2	7.34	2	2	0.3853	136
WT MII vs. WT Zyg	2.5	6	-3.5	7.34	2	2	0.6743	136
ACT
WT GV vs. WT MI	12.5	6	6.5	7.34	2	2	1.252	136
WT GV vs. WT MII	12.5	11	1.5	7.34	2	2	0.289	136
WT GV vs. WT Zyg	12.5	6.5	6	7.34	2	2	1.156	136
WT MI vs. WT MII	6	11	-5	7.34	2	2	0.9633	136
WT MI vs. WT Zyg	6	6.5	-0.5	7.34	2	2	0.09633	136
WT MII vs. WT Zyg	11	6.5	4.5	7.34	2	2	0.867	136
AGA
WT GV vs. WT MI	36	40.5	-4.5	7.34	2	2	0.867	136
WT GV vs. WT MII	36	23	13	7.34	2	2	2.505	136
WT GV vs. WT Zyg	36	25.5	10.5	7.34	2	2	2.023	136
WT MI vs. WT MII	40.5	23	17.5	7.34	2	2	3.372	136
WT MI vs. WT Zyg	40.5	25.5	15	7.34	2	2	2.89	136
WT MII vs. WT Zyg	23	25.5	-2.5	7.34	2	2	0.4817	136
AGC
WT GV vs. WT MI	15	13.5	1.5	7.34	2	2	0.289	136
WT GV vs. WT MII	15	6	9	7.34	2	2	1.734	136
WT GV vs. WT Zyg	15	13	2	7.34	2	2	0.3853	136
WT MI vs. WT MII	13.5	6	7.5	7.34	2	2	1.445	136
WT MI vs. WT Zyg	13.5	13	0.5	7.34	2	2	0.09633	136
WT MII vs. WT Zyg	6	13	-7	7.34	2	2	1.349	136
AGG
WT GV vs. WT MI	3.5	5	-1.5	7.34	2	2	0.289	136
WT GV vs. WT MII	3.5	2.5	1	7.34	2	2	0.1927	136
WT GV vs. WT Zyg	3.5	6	-2.5	7.34	2	2	0.4817	136
WT MI vs. WT MII	5	2.5	2.5	7.34	2	2	0.4817	136
WT MI vs. WT Zyg	5	6	-1	7.34	2	2	0.1927	136
WT MII vs. WT Zyg	2.5	6	-3.5	7.34	2	2	0.6743	136
AGT
WT GV vs. WT MI	9.5	5.5	4	7.34	2	2	0.7707	136
WT GV vs. WT MII	9.5	11.5	-2	7.34	2	2	0.3853	136
WT GV vs. WT Zyg	9.5	8.5	1	7.34	2	2	0.1927	136
WT MI vs. WT MII	5.5	11.5	-6	7.34	2	2	1.156	136
WT MI vs. WT Zyg	5.5	8.5	-3	7.34	2	2	0.578	136
WT MII vs. WT Zyg	11.5	8.5	3	7.34	2	2	0.578	136
ATA
WT GV vs. WT MI	29.5	19.5	10	7.34	2	2	1.927	136
WT GV vs. WT MII	29.5	7.5	22	7.34	2	2	4.239	136
WT GV vs. WT Zyg	29.5	22	7.5	7.34	2	2	1.445	136
WT MI vs. WT MII	19.5	7.5	12	7.34	2	2	2.312	136
WT MI vs. WT Zyg	19.5	22	-2.5	7.34	2	2	0.4817	136
WT MII vs. WT Zyg	7.5	22	-14.5	7.34	2	2	2.794	136
ATC
WT GV vs. WT MI	27	21	6	7.34	2	2	1.156	136
WT GV vs. WT MII	27	8	19	7.34	2	2	3.661	136
WT GV vs. WT Zyg	27	25	2	7.34	2	2	0.3853	136
WT MI vs. WT MII	21	8	13	7.34	2	2	2.505	136
WT MI vs. WT Zyg	21	25	-4	7.34	2	2	0.7707	136
WT MII vs. WT Zyg	8	25	-17	7.34	2	2	3.275	136
ATG
WT GV vs. WT MI	21.5	17.5	4	7.34	2	2	0.7707	136
WT GV vs. WT MII	21.5	8.5	13	7.34	2	2	2.505	136
WT GV vs. WT Zyg	21.5	13.5	8	7.34	2	2	1.541	136
WT MI vs. WT MII	17.5	8.5	9	7.34	2	2	1.734	136
WT MI vs. WT Zyg	17.5	13.5	4	7.34	2	2	0.7707	136
WT MII vs. WT Zyg	8.5	13.5	-5	7.34	2	2	0.9633	136
ATT
WT GV vs. WT MI	24	17	7	7.34	2	2	1.349	136
WT GV vs. WT MII	24	16.5	7.5	7.34	2	2	1.445	136
WT GV vs. WT Zyg	24	12.5	11.5	7.34	2	2	2.216	136
WT MI vs. WT MII	17	16.5	0.5	7.34	2	2	0.09633	136
WT MI vs. WT Zyg	17	12.5	4.5	7.34	2	2	0.867	136
WT MII vs. WT Zyg	16.5	12.5	4	7.34	2	2	0.7707	136
CAA
WT GV vs. WT MI	72	68.5	3.5	7.34	2	2	0.6743	136
WT GV vs. WT MII	72	46	26	7.34	2	2	5.009	136
WT GV vs. WT Zyg	72	49	23	7.34	2	2	4.431	136
WT MI vs. WT MII	68.5	46	22.5	7.34	2	2	4.335	136
WT MI vs. WT Zyg	68.5	49	19.5	7.34	2	2	3.757	136
WT MII vs. WT Zyg	46	49	-3	7.34	2	2	0.578	136
CAC
WT GV vs. WT MI	5	11	-6	7.34	2	2	1.156	136
WT GV vs. WT MII	5	6.5	-1.5	7.34	2	2	0.289	136
WT GV vs. WT Zyg	5	2	3	7.34	2	2	0.578	136
WT MI vs. WT MII	11	6.5	4.5	7.34	2	2	0.867	136
WT MI vs. WT Zyg	11	2	9	7.34	2	2	1.734	136
WT MII vs. WT Zyg	6.5	2	4.5	7.34	2	2	0.867	136
CAG
WT GV vs. WT MI	30.5	32.5	-2	7.34	2	2	0.3853	136
WT GV vs. WT MII	30.5	19.5	11	7.34	2	2	2.119	136
WT GV vs. WT Zyg	30.5	19.5	11	7.34	2	2	2.119	136
WT MI vs. WT MII	32.5	19.5	13	7.34	2	2	2.505	136
WT MI vs. WT Zyg	32.5	19.5	13	7.34	2	2	2.505	136
WT MII vs. WT Zyg	19.5	19.5	0	7.34	2	2	0	136
CAT
WT GV vs. WT MI	10.5	6.5	4	7.34	2	2	0.7707	136
WT GV vs. WT MII	10.5	5	5.5	7.34	2	2	1.06	136
WT GV vs. WT Zyg	10.5	6	4.5	7.34	2	2	0.867	136
WT MI vs. WT MII	6.5	5	1.5	7.34	2	2	0.289	136
WT MI vs. WT Zyg	6.5	6	0.5	7.34	2	2	0.09633	136
WT MII vs. WT Zyg	5	6	-1	7.34	2	2	0.1927	136
CCA
WT GV vs. WT MI	83.5	80.5	3	7.34	2	2	0.578	136
WT GV vs. WT MII	83.5	53.5	30	7.34	2	2	5.78	136
WT GV vs. WT Zyg	83.5	53.5	30	7.34	2	2	5.78	136
WT MI vs. WT MII	80.5	53.5	27	7.34	2	2	5.202	136
WT MI vs. WT Zyg	80.5	53.5	27	7.34	2	2	5.202	136
WT MII vs. WT Zyg	53.5	53.5	0	7.34	2	2	0	136
CGA
WT GV vs. WT MI	20.5	14	6.5	7.34	2	2	1.252	136
WT GV vs. WT MII	20.5	16.5	4	7.34	2	2	0.7707	136
WT GV vs. WT Zyg	20.5	14.5	6	7.34	2	2	1.156	136
WT MI vs. WT MII	14	16.5	-2.5	7.34	2	2	0.4817	136
WT MI vs. WT Zyg	14	14.5	-0.5	7.34	2	2	0.09633	136
WT MII vs. WT Zyg	16.5	14.5	2	7.34	2	2	0.3853	136
CTA
WT GV vs. WT MI	56	52.5	3.5	7.34	2	2	0.6743	136
WT GV vs. WT MII	56	37.5	18.5	7.34	2	2	3.564	136
WT GV vs. WT Zyg	56	53	3	7.34	2	2	0.578	136
WT MI vs. WT MII	52.5	37.5	15	7.34	2	2	2.89	136
WT MI vs. WT Zyg	52.5	53	-0.5	7.34	2	2	0.09633	136
WT MII vs. WT Zyg	37.5	53	-15.5	7.34	2	2	2.986	136
GAA
WT GV vs. WT MI	98.5	90	8.5	7.34	2	2	1.638	136
WT GV vs. WT MII	98.5	69.5	29	7.34	2	2	5.587	136
WT GV vs. WT Zyg	98.5	80	18.5	7.34	2	2	3.564	136
WT MI vs. WT MII	90	69.5	20.5	7.34	2	2	3.95	136
WT MI vs. WT Zyg	90	80	10	7.34	2	2	1.927	136
WT MII vs. WT Zyg	69.5	80	-10.5	7.34	2	2	2.023	136
GAC
WT GV vs. WT MI	8	7.5	0.5	7.34	2	2	0.09633	136
WT GV vs. WT MII	8	5	3	7.34	2	2	0.578	136
WT GV vs. WT Zyg	8	5.5	2.5	7.34	2	2	0.4817	136
WT MI vs. WT MII	7.5	5	2.5	7.34	2	2	0.4817	136
WT MI vs. WT Zyg	7.5	5.5	2	7.34	2	2	0.3853	136
WT MII vs. WT Zyg	5	5.5	-0.5	7.34	2	2	0.09633	136
GAG
WT GV vs. WT MI	12	10.5	1.5	7.34	2	2	0.289	136
WT GV vs. WT MII	12	6	6	7.34	2	2	1.156	136
WT GV vs. WT Zyg	12	13	-1	7.34	2	2	0.1927	136
WT MI vs. WT MII	10.5	6	4.5	7.34	2	2	0.867	136
WT MI vs. WT Zyg	10.5	13	-2.5	7.34	2	2	0.4817	136
WT MII vs. WT Zyg	6	13	-7	7.34	2	2	1.349	136
GAT
WT GV vs. WT MI	5.5	4.5	1	7.34	2	2	0.1927	136
WT GV vs. WT MII	5.5	10.5	-5	7.34	2	2	0.9633	136
WT GV vs. WT Zyg	5.5	7	-1.5	7.34	2	2	0.289	136
WT MI vs. WT MII	4.5	10.5	-6	7.34	2	2	1.156	136
WT MI vs. WT Zyg	4.5	7	-2.5	7.34	2	2	0.4817	136
WT MII vs. WT Zyg	10.5	7	3.5	7.34	2	2	0.6743	136
GCA
WT GV vs. WT MI	68.5	60.5	8	7.34	2	2	1.541	136
WT GV vs. WT MII	68.5	32.5	36	7.34	2	2	6.936	136
WT GV vs. WT Zyg	68.5	55	13.5	7.34	2	2	2.601	136
WT MI vs. WT MII	60.5	32.5	28	7.34	2	2	5.395	136
WT MI vs. WT Zyg	60.5	55	5.5	7.34	2	2	1.06	136
WT MII vs. WT Zyg	32.5	55	-22.5	7.34	2	2	4.335	136
GGA
WT GV vs. WT MI	41.5	36.5	5	7.34	2	2	0.9633	136
WT GV vs. WT MII	41.5	29	12.5	7.34	2	2	2.408	136
WT GV vs. WT Zyg	41.5	36	5.5	7.34	2	2	1.06	136
WT MI vs. WT MII	36.5	29	7.5	7.34	2	2	1.445	136
WT MI vs. WT Zyg	36.5	36	0.5	7.34	2	2	0.09633	136
WT MII vs. WT Zyg	29	36	-7	7.34	2	2	1.349	136
GTA
WT GV vs. WT MI	54.5	40	14.5	7.34	2	2	2.794	136
WT GV vs. WT MII	54.5	32	22.5	7.34	2	2	4.335	136
WT GV vs. WT Zyg	54.5	33.5	21	7.34	2	2	4.046	136
WT MI vs. WT MII	40	32	8	7.34	2	2	1.541	136
WT MI vs. WT Zyg	40	33.5	6.5	7.34	2	2	1.252	136
WT MII vs. WT Zyg	32	33.5	-1.5	7.34	2	2	0.289	136
TAC
WT GV vs. WT MI	4.5	4.5	0	7.34	2	2	0	136
WT GV vs. WT MII	4.5	1.5	3	7.34	2	2	0.578	136
WT GV vs. WT Zyg	4.5	5.5	-1	7.34	2	2	0.1927	136
WT MI vs. WT MII	4.5	1.5	3	7.34	2	2	0.578	136
WT MI vs. WT Zyg	4.5	5.5	-1	7.34	2	2	0.1927	136
WT MII vs. WT Zyg	1.5	5.5	-4	7.34	2	2	0.7707	136
TAT
WT GV vs. WT MI	8.5	5	3.5	7.34	2	2	0.6743	136
WT GV vs. WT MII	8.5	5.5	3	7.34	2	2	0.578	136
WT GV vs. WT Zyg	8.5	6.5	2	7.34	2	2	0.3853	136
WT MI vs. WT MII	5	5.5	-0.5	7.34	2	2	0.09633	136
WT MI vs. WT Zyg	5	6.5	-1.5	7.34	2	2	0.289	136
WT MII vs. WT Zyg	5.5	6.5	-1	7.34	2	2	0.1927	136
TCA
WT GV vs. WT MI	63.5	52	11.5	7.34	2	2	2.216	136
WT GV vs. WT MII	63.5	32	31.5	7.34	2	2	6.069	136
WT GV vs. WT Zyg	63.5	47	16.5	7.34	2	2	3.179	136
WT MI vs. WT MII	52	32	20	7.34	2	2	3.853	136
WT MI vs. WT Zyg	52	47	5	7.34	2	2	0.9633	136
WT MII vs. WT Zyg	32	47	-15	7.34	2	2	2.89	136
TTA
WT GV vs. WT MI	16.5	15.5	1	7.34	2	2	0.1927	136
WT GV vs. WT MII	16.5	9.5	7	7.34	2	2	1.349	136
WT GV vs. WT Zyg	16.5	8	8.5	7.34	2	2	1.638	136
WT MI vs. WT MII	15.5	9.5	6	7.34	2	2	1.156	136
WT MI vs. WT Zyg	15.5	8	7.5	7.34	2	2	1.445	136
WT MII vs. WT Zyg	9.5	8	1.5	7.34	2	2	0.289	136
