# Supplementary material for: Loss of Cnot6l Impairs Inosine RNA Modifications in Mouse Oocytes
Source: Int J Mol Sci. 2021 Jan 26;22(3):1191. doi: 10.3390/ijms22031191 (PMC7865253; doi:10.3390/ijms22031191)
Supplement: Supplementary file 1 [file ijms-22-01191-s001.zip › Supplemental Files/Supp_Dataset_2_Fig6a_Stats.xlsx]

## Sheet: Supplemental_Dataset_fig6a.txt
Compare cell means regardless of rows and columns
Number of families	1
Number of comparisons per family	78210
Alpha	0.05
Tukey's multiple comparisons test	Mean Diff.	95.00% CI of diff.	Significant?	Summary	Adjusted P Value
Aaa:WT GV vs. Aaa:WT MI	0.1994	-0.2746 to 0.6733	No	ns	>0.9999
Aaa:WT GV vs. Aaa:WT MII	-0.1164	-0.5903 to 0.3575	No	ns	>0.9999
Aaa:WT GV vs. Aaa:CNOT6L GV	0.339	-0.2415 to 0.9194	No	ns	>0.9999
Aaa:WT GV vs. Aaa:CNOT6L MI	-0.2801	-0.754 to 0.1938	No	ns	>0.9999
Aaa:WT GV vs. Aaa:CNOT6L MII	0.08599	-0.3879 to 0.5599	No	ns	>0.9999
Aaa:WT GV vs. Aaa:BTG4 GV	-0.01334	-0.4873 to 0.4606	No	ns	>0.9999
Aaa:WT GV vs. Aaa:BTG4 MI	0.02774	-0.4462 to 0.5017	No	ns	>0.9999
Aaa:WT GV vs. Aaa:BTG4 MII	0.1034	-0.3705 to 0.5773	No	ns	>0.9999
Aaa:WT GV vs. aAa:WT GV	-0.01016	-0.4841 to 0.4638	No	ns	>0.9999
Aaa:WT GV vs. aAa:WT MI	-0.02006	-0.494 to 0.4539	No	ns	>0.9999
Aaa:WT GV vs. aAa:WT MII	-0.101	-0.5749 to 0.373	No	ns	>0.9999
Aaa:WT GV vs. aAa:CNOT6L GV	0.3818	-0.1986 to 0.9623	No	ns	0.9979
Aaa:WT GV vs. aAa:CNOT6L MI	0.2913	-0.2891 to 0.8718	No	ns	>0.9999
Aaa:WT GV vs. aAa:CNOT6L MII	0.2628	-0.2111 to 0.7367	No	ns	>0.9999
Aaa:WT GV vs. aAa:BTG4 GV	-0.1076	-0.5815 to 0.3664	No	ns	>0.9999
Aaa:WT GV vs. aAa:BTG4 MI	-0.04039	-0.5143 to 0.4335	No	ns	>0.9999
Aaa:WT GV vs. aAa:BTG4 MII	-0.129	-0.6029 to 0.3449	No	ns	>0.9999
Aaa:WT GV vs. aaA:WT GV	-0.0492	-0.5231 to 0.4247	No	ns	>0.9999
Aaa:WT GV vs. aaA:WT MI	-0.06026	-0.5342 to 0.4137	No	ns	>0.9999
Aaa:WT GV vs. aaA:WT MII	-0.06084	-0.5348 to 0.4131	No	ns	>0.9999
Aaa:WT GV vs. aaA:CNOT6L GV	0.3	-0.2804 to 0.8804	No	ns	>0.9999
Aaa:WT GV vs. aaA:CNOT6L MI	0.4818	0.007904 to 0.9557	Yes	*	0.0361
Aaa:WT GV vs. aaA:CNOT6L MII	0.339	-0.2415 to 0.9194	No	ns	>0.9999
Aaa:WT GV vs. aaA:BTG4 GV	-0.03248	-0.5064 to 0.4414	No	ns	>0.9999
Aaa:WT GV vs. aaA:BTG4 MI	0.004123	-0.4698 to 0.478	No	ns	>0.9999
Aaa:WT GV vs. aaA:BTG4 MII	-0.02217	-0.4961 to 0.4517	No	ns	>0.9999
Aaa:WT GV vs. Aac:WT GV	0.02583	-0.4481 to 0.4998	No	ns	>0.9999
Aaa:WT GV vs. Aac:WT MI	-0.08025	-0.5542 to 0.3937	No	ns	>0.9999
Aaa:WT GV vs. Aac:WT MII	0.07816	-0.3958 to 0.5521	No	ns	>0.9999
Aaa:WT GV vs. Aac:CNOT6L GV	0.3716	-0.1023 to 0.8456	No	ns	0.79
Aaa:WT GV vs. Aac:CNOT6L MI	0.3087	-0.1652 to 0.7826	No	ns	0.9986
Aaa:WT GV vs. Aac:CNOT6L MII	0.03182	-0.4421 to 0.5057	No	ns	>0.9999
Aaa:WT GV vs. Aac:BTG4 GV	-0.1281	-0.602 to 0.3459	No	ns	>0.9999
Aaa:WT GV vs. Aac:BTG4 MI	-0.1159	-0.5898 to 0.358	No	ns	>0.9999
Aaa:WT GV vs. Aac:BTG4 MII	-0.2133	-0.6872 to 0.2606	No	ns	>0.9999
Aaa:WT GV vs. aAc:WT GV	-0.1364	-0.6103 to 0.3375	No	ns	>0.9999
Aaa:WT GV vs. aAc:WT MI	-0.1154	-0.5893 to 0.3585	No	ns	>0.9999
Aaa:WT GV vs. aAc:WT MII	-0.1283	-0.6022 to 0.3457	No	ns	>0.9999
Aaa:WT GV vs. aAc:CNOT6L GV	0.3509	-0.2296 to 0.9313	No	ns	>0.9999
Aaa:WT GV vs. aAc:CNOT6L MI	0.4818	0.007904 to 0.9557	Yes	*	0.0361
Aaa:WT GV vs. aAc:CNOT6L MII	0.3152	-0.2653 to 0.8956	No	ns	>0.9999
Aaa:WT GV vs. aAc:BTG4 GV	0.007189	-0.4667 to 0.4811	No	ns	>0.9999
Aaa:WT GV vs. aAc:BTG4 MI	-0.07266	-0.5466 to 0.4013	No	ns	>0.9999
Aaa:WT GV vs. aAc:BTG4 MII	0.07384	-0.4001 to 0.5478	No	ns	>0.9999
Aaa:WT GV vs. Aag:WT GV	-0.017	-0.4909 to 0.4569	No	ns	>0.9999
Aaa:WT GV vs. Aag:WT MI	-0.08098	-0.5549 to 0.3929	No	ns	>0.9999
Aaa:WT GV vs. Aag:WT MII	-0.1886	-0.6625 to 0.2853	No	ns	>0.9999
Aaa:WT GV vs. Aag:CNOT6L GV	0.2651	-0.2088 to 0.739	No	ns	>0.9999
Aaa:WT GV vs. Aag:CNOT6L MI	0.4342	-0.1462 to 1.015	No	ns	0.9088
Aaa:WT GV vs. Aag:CNOT6L MII	0.3552	-0.2253 to 0.9356	No	ns	>0.9999
Aaa:WT GV vs. Aag:BTG4 GV	0.005885	-0.468 to 0.4798	No	ns	>0.9999
Aaa:WT GV vs. Aag:BTG4 MI	0.007338	-0.4666 to 0.4813	No	ns	>0.9999
Aaa:WT GV vs. Aag:BTG4 MII	-0.01764	-0.4916 to 0.4563	No	ns	>0.9999
Aaa:WT GV vs. aAg:WT GV	0.003458	-0.4705 to 0.4774	No	ns	>0.9999
Aaa:WT GV vs. aAg:WT MI	0.05792	-0.416 to 0.5318	No	ns	>0.9999
Aaa:WT GV vs. aAg:WT MII	-0.08828	-0.5622 to 0.3856	No	ns	>0.9999
Aaa:WT GV vs. aAg:CNOT6L GV	0.3104	-0.1635 to 0.7843	No	ns	0.9982
Aaa:WT GV vs. aAg:CNOT6L MI	0.4818	0.007904 to 0.9557	Yes	*	0.0361
Aaa:WT GV vs. aAg:CNOT6L MII	-0.01818	-0.5986 to 0.5623	No	ns	>0.9999
Aaa:WT GV vs. aAg:BTG4 GV	-0.05484	-0.5288 to 0.4191	No	ns	>0.9999
Aaa:WT GV vs. aAg:BTG4 MI	-0.07022	-0.5441 to 0.4037	No	ns	>0.9999
Aaa:WT GV vs. aAg:BTG4 MII	-0.1473	-0.6212 to 0.3266	No	ns	>0.9999
Aaa:WT GV vs. Aat:WT GV	-0.05879	-0.5327 to 0.4151	No	ns	>0.9999
Aaa:WT GV vs. Aat:WT MI	-0.1083	-0.5822 to 0.3656	No	ns	>0.9999
Aaa:WT GV vs. Aat:WT MII	0.1674	-0.3065 to 0.6413	No	ns	>0.9999
Aaa:WT GV vs. Aat:CNOT6L GV	0.4818	0.007904 to 0.9557	Yes	*	0.0361
Aaa:WT GV vs. Aat:CNOT6L MI	-0.1848	-0.7653 to 0.3956	No	ns	>0.9999
Aaa:WT GV vs. Aat:CNOT6L MII	0.3152	-0.2653 to 0.8956	No	ns	>0.9999
Aaa:WT GV vs. Aat:BTG4 GV	-0.0389	-0.5128 to 0.435	No	ns	>0.9999
Aaa:WT GV vs. Aat:BTG4 MI	-0.1264	-0.6004 to 0.3475	No	ns	>0.9999
Aaa:WT GV vs. Aat:BTG4 MII	-0.02935	-0.5033 to 0.4446	No	ns	>0.9999
Aaa:WT GV vs. aAt:WT GV	-0.0819	-0.5558 to 0.392	No	ns	>0.9999
Aaa:WT GV vs. aAt:WT MI	-0.03268	-0.5066 to 0.4412	No	ns	>0.9999
Aaa:WT GV vs. aAt:WT MII	-0.131	-0.6049 to 0.3429	No	ns	>0.9999
Aaa:WT GV vs. aAt:CNOT6L GV	0.4818	0.007904 to 0.9557	Yes	*	0.0361
Aaa:WT GV vs. aAt:CNOT6L MI	0.4818	0.007904 to 0.9557	Yes	*	0.0361
Aaa:WT GV vs. aAt:CNOT6L MII	0.4818	0.007904 to 0.9557	Yes	*	0.0361
Aaa:WT GV vs. aAt:BTG4 GV	-0.07025	-0.5442 to 0.4037	No	ns	>0.9999
Aaa:WT GV vs. aAt:BTG4 MI	-0.07152	-0.5454 to 0.4024	No	ns	>0.9999
Aaa:WT GV vs. aAt:BTG4 MII	-0.1038	-0.5777 to 0.3702	No	ns	>0.9999
Aaa:WT GV vs. Aca:WT GV	-0.07882	-0.5527 to 0.3951	No	ns	>0.9999
Aaa:WT GV vs. Aca:WT MI	-0.04594	-0.5199 to 0.428	No	ns	>0.9999
Aaa:WT GV vs. Aca:WT MII	-0.07308	-0.547 to 0.4008	No	ns	>0.9999
Aaa:WT GV vs. Aca:CNOT6L GV	0.4818	-0.09861 to 1.062	No	ns	0.5768
Aaa:WT GV vs. Aca:CNOT6L MI	0.1695	-0.3044 to 0.6434	No	ns	>0.9999
Aaa:WT GV vs. Aca:CNOT6L MII	-0.2182	-0.6921 to 0.2557	No	ns	>0.9999
Aaa:WT GV vs. Aca:BTG4 GV	-0.02192	-0.4958 to 0.452	No	ns	>0.9999
Aaa:WT GV vs. Aca:BTG4 MI	-0.08912	-0.563 to 0.3848	No	ns	>0.9999
Aaa:WT GV vs. Aca:BTG4 MII	-0.004478	-0.4784 to 0.4694	No	ns	>0.9999
Aaa:WT GV vs. acA:WT GV	-0.02276	-0.4967 to 0.4512	No	ns	>0.9999
Aaa:WT GV vs. acA:WT MI	-0.04833	-0.5222 to 0.4256	No	ns	>0.9999
Aaa:WT GV vs. acA:WT MII	-0.0568	-0.5307 to 0.4171	No	ns	>0.9999
Aaa:WT GV vs. acA:CNOT6L GV	0.05316	-0.4208 to 0.5271	No	ns	>0.9999
Aaa:WT GV vs. acA:CNOT6L MI	0.09827	-0.3757 to 0.5722	No	ns	>0.9999
Aaa:WT GV vs. acA:CNOT6L MII	0.2378	-0.2361 to 0.7118	No	ns	>0.9999
Aaa:WT GV vs. acA:BTG4 GV	-0.0602	-0.5341 to 0.4137	No	ns	>0.9999
Aaa:WT GV vs. acA:BTG4 MI	-0.1008	-0.5747 to 0.3731	No	ns	>0.9999
Aaa:WT GV vs. acA:BTG4 MII	-0.06291	-0.5368 to 0.411	No	ns	>0.9999
Aaa:WT GV vs. Acc:WT GV	-0.02741	-0.5013 to 0.4465	No	ns	>0.9999
Aaa:WT GV vs. Acc:WT MI	-0.007858	-0.4818 to 0.4661	No	ns	>0.9999
Aaa:WT GV vs. Acc:WT MII	-0.02378	-0.4977 to 0.4501	No	ns	>0.9999
Aaa:WT GV vs. Acc:CNOT6L GV	-0.4541	-0.928 to 0.01986	No	ns	0.1072
Aaa:WT GV vs. Acc:CNOT6L MI	-0.08619	-0.5601 to 0.3877	No	ns	>0.9999
Aaa:WT GV vs. Acc:CNOT6L MII	-0.2874	-0.8678 to 0.293	No	ns	>0.9999
Aaa:WT GV vs. Acc:BTG4 GV	-0.05965	-0.5336 to 0.4143	No	ns	>0.9999
Aaa:WT GV vs. Acc:BTG4 MI	-0.0706	-0.5445 to 0.4033	No	ns	>0.9999
Aaa:WT GV vs. Acc:BTG4 MII	-0.02862	-0.5025 to 0.4453	No	ns	>0.9999
Aaa:WT GV vs. Acg:WT GV	0.02827	-0.4456 to 0.5022	No	ns	>0.9999
Aaa:WT GV vs. Acg:WT MI	0.1005	-0.3734 to 0.5744	No	ns	>0.9999
Aaa:WT GV vs. Acg:WT MII	0.1047	-0.3692 to 0.5786	No	ns	>0.9999
Aaa:WT GV vs. Acg:CNOT6L GV	0.4818	0.007904 to 0.9557	Yes	*	0.0361
Aaa:WT GV vs. Acg:CNOT6L MI	0.4818	0.007904 to 0.9557	Yes	*	0.0361
Aaa:WT GV vs. Acg:CNOT6L MII	0.4818	0.007904 to 0.9557	Yes	*	0.0361
Aaa:WT GV vs. Acg:BTG4 GV	-0.04241	-0.5163 to 0.4315	No	ns	>0.9999
Aaa:WT GV vs. Acg:BTG4 MI	0.04986	-0.4241 to 0.5238	No	ns	>0.9999
Aaa:WT GV vs. Acg:BTG4 MII	-0.05527	-0.5292 to 0.4187	No	ns	>0.9999
Aaa:WT GV vs. Act:WT GV	-0.09453	-0.5684 to 0.3794	No	ns	>0.9999
Aaa:WT GV vs. Act:WT MI	-0.1354	-0.6093 to 0.3385	No	ns	>0.9999
Aaa:WT GV vs. Act:WT MII	-0.1093	-0.5832 to 0.3647	No	ns	>0.9999
Aaa:WT GV vs. Act:CNOT6L GV	0.4818	0.007904 to 0.9557	Yes	*	0.0361
Aaa:WT GV vs. Act:CNOT6L MI	0.3707	-0.2097 to 0.9511	No	ns	0.9994
Aaa:WT GV vs. Act:CNOT6L MII	0.4818	0.007904 to 0.9557	Yes	*	0.0361
Aaa:WT GV vs. Act:BTG4 GV	-0.1345	-0.6084 to 0.3394	No	ns	>0.9999
Aaa:WT GV vs. Act:BTG4 MI	0.05796	-0.416 to 0.5319	No	ns	>0.9999
Aaa:WT GV vs. Act:BTG4 MII	-0.1924	-0.6663 to 0.2815	No	ns	>0.9999
Aaa:WT GV vs. Aga:WT GV	0.006027	-0.4679 to 0.4799	No	ns	>0.9999
Aaa:WT GV vs. Aga:WT MI	-0.1347	-0.6086 to 0.3392	No	ns	>0.9999
Aaa:WT GV vs. Aga:WT MII	-0.1588	-0.6327 to 0.3151	No	ns	>0.9999
Aaa:WT GV vs. Aga:CNOT6L GV	-0.04303	-0.6235 to 0.5374	No	ns	>0.9999
Aaa:WT GV vs. Aga:CNOT6L MI	-0.05957	-0.5335 to 0.4144	No	ns	>0.9999
Aaa:WT GV vs. Aga:CNOT6L MII	-0.04194	-0.5159 to 0.432	No	ns	>0.9999
Aaa:WT GV vs. Aga:BTG4 GV	0.02743	-0.4465 to 0.5013	No	ns	>0.9999
Aaa:WT GV vs. Aga:BTG4 MI	0.0003801	-0.4735 to 0.4743	No	ns	>0.9999
Aaa:WT GV vs. Aga:BTG4 MII	0.0295	-0.4444 to 0.5034	No	ns	>0.9999
Aaa:WT GV vs. agA:WT GV	-0.06434	-0.5383 to 0.4096	No	ns	>0.9999
Aaa:WT GV vs. agA:WT MI	0.0408	-0.4331 to 0.5147	No	ns	>0.9999
Aaa:WT GV vs. agA:WT MII	-0.08482	-0.5587 to 0.3891	No	ns	>0.9999
Aaa:WT GV vs. agA:CNOT6L GV	0.4818	0.007904 to 0.9557	Yes	*	0.0361
Aaa:WT GV vs. agA:CNOT6L MI	0.2818	-0.2986 to 0.8623	No	ns	>0.9999
Aaa:WT GV vs. agA:CNOT6L MII	0.4818	0.007904 to 0.9557	Yes	*	0.0361
Aaa:WT GV vs. agA:BTG4 GV	0.01239	-0.4615 to 0.4863	No	ns	>0.9999
Aaa:WT GV vs. agA:BTG4 MI	-0.02203	-0.496 to 0.4519	No	ns	>0.9999
Aaa:WT GV vs. agA:BTG4 MII	-0.01286	-0.4868 to 0.4611	No	ns	>0.9999
Aaa:WT GV vs. Agc:WT GV	-0.06699	-0.5409 to 0.4069	No	ns	>0.9999
Aaa:WT GV vs. Agc:WT MI	0.02743	-0.4465 to 0.5014	No	ns	>0.9999
Aaa:WT GV vs. Agc:WT MII	0.01275	-0.4612 to 0.4867	No	ns	>0.9999
Aaa:WT GV vs. Agc:CNOT6L GV	0.3152	-0.2653 to 0.8956	No	ns	>0.9999
Aaa:WT GV vs. Agc:CNOT6L MI	0.4818	0.007904 to 0.9557	Yes	*	0.0361
Aaa:WT GV vs. Agc:CNOT6L MII	0.4818	0.007904 to 0.9557	Yes	*	0.0361
Aaa:WT GV vs. Agc:BTG4 GV	0.02502	-0.4489 to 0.4989	No	ns	>0.9999
Aaa:WT GV vs. Agc:BTG4 MI	0.01265	-0.4613 to 0.4866	No	ns	>0.9999
Aaa:WT GV vs. Agc:BTG4 MII	-0.04072	-0.5146 to 0.4332	No	ns	>0.9999
Aaa:WT GV vs. Agg:WT GV	-0.09645	-0.5704 to 0.3775	No	ns	>0.9999
Aaa:WT GV vs. Agg:WT MI	-0.1186	-0.5925 to 0.3553	No	ns	>0.9999
Aaa:WT GV vs. Agg:WT MII	-0.1374	-0.6113 to 0.3365	No	ns	>0.9999
Aaa:WT GV vs. Agg:CNOT6L GV	0.4818	0.007904 to 0.9557	Yes	*	0.0361
Aaa:WT GV vs. Agg:CNOT6L MI	0.4818	0.007904 to 0.9557	Yes	*	0.0361
Aaa:WT GV vs. Agg:CNOT6L MII	0.4818	0.007904 to 0.9557	Yes	*	0.0361
Aaa:WT GV vs. Agg:BTG4 GV	0.003092	-0.4708 to 0.477	No	ns	>0.9999
Aaa:WT GV vs. Agg:BTG4 MI	-0.02054	-0.4945 to 0.4534	No	ns	>0.9999
Aaa:WT GV vs. Agg:BTG4 MII	0.1814	-0.2926 to 0.6553	No	ns	>0.9999
Aaa:WT GV vs. Agt:WT GV	0.05458	-0.4193 to 0.5285	No	ns	>0.9999
Aaa:WT GV vs. Agt:WT MI	0.01808	-0.4558 to 0.492	No	ns	>0.9999
Aaa:WT GV vs. Agt:WT MII	0.02086	-0.4531 to 0.4948	No	ns	>0.9999
Aaa:WT GV vs. Agt:CNOT6L GV	0.4818	0.007904 to 0.9557	Yes	*	0.0361
Aaa:WT GV vs. Agt:CNOT6L MI	0.3218	-0.2586 to 0.9023	No	ns	>0.9999
Aaa:WT GV vs. Agt:CNOT6L MII	0.1485	-0.4319 to 0.7289	No	ns	>0.9999
Aaa:WT GV vs. Agt:BTG4 GV	-0.004413	-0.4783 to 0.4695	No	ns	>0.9999
Aaa:WT GV vs. Agt:BTG4 MI	-0.0194	-0.4933 to 0.4545	No	ns	>0.9999
Aaa:WT GV vs. Agt:BTG4 MII	0.01697	-0.4569 to 0.4909	No	ns	>0.9999
Aaa:WT GV vs. Ata:WT GV	0.003023	-0.4709 to 0.4769	No	ns	>0.9999
Aaa:WT GV vs. Ata:WT MI	0.05062	-0.4233 to 0.5245	No	ns	>0.9999
Aaa:WT GV vs. Ata:WT MII	-0.04944	-0.5234 to 0.4245	No	ns	>0.9999
Aaa:WT GV vs. Ata:CNOT6L GV	0.01754	-0.4564 to 0.4915	No	ns	>0.9999
Aaa:WT GV vs. Ata:CNOT6L MI	-0.3932	-0.9736 to 0.1873	No	ns	0.9938
Aaa:WT GV vs. Ata:CNOT6L MII	-0.2525	-0.7265 to 0.2214	No	ns	>0.9999
Aaa:WT GV vs. Ata:BTG4 GV	-0.1679	-0.6418 to 0.3061	No	ns	>0.9999
Aaa:WT GV vs. Ata:BTG4 MI	-0.2555	-0.7294 to 0.2184	No	ns	>0.9999
Aaa:WT GV vs. Ata:BTG4 MII	-0.1255	-0.5994 to 0.3484	No	ns	>0.9999
Aaa:WT GV vs. atA:WT GV	0.01311	-0.4608 to 0.487	No	ns	>0.9999
Aaa:WT GV vs. atA:WT MI	-0.09236	-0.5663 to 0.3816	No	ns	>0.9999
Aaa:WT GV vs. atA:WT MII	0.1254	-0.3485 to 0.5993	No	ns	>0.9999
Aaa:WT GV vs. atA:CNOT6L GV	0.4818	0.007904 to 0.9557	Yes	*	0.0361
Aaa:WT GV vs. atA:CNOT6L MI	0.4818	0.007904 to 0.9557	Yes	*	0.0361
Aaa:WT GV vs. atA:CNOT6L MII	0.3152	-0.2653 to 0.8956	No	ns	>0.9999
Aaa:WT GV vs. atA:BTG4 GV	-0.008222	-0.4821 to 0.4657	No	ns	>0.9999
Aaa:WT GV vs. atA:BTG4 MI	0.06104	-0.4129 to 0.535	No	ns	>0.9999
Aaa:WT GV vs. atA:BTG4 MII	0.07145	-0.4025 to 0.5454	No	ns	>0.9999
Aaa:WT GV vs. Atc:WT GV	0.01824	-0.4557 to 0.4922	No	ns	>0.9999
Aaa:WT GV vs. Atc:WT MI	-0.03419	-0.5081 to 0.4397	No	ns	>0.9999
Aaa:WT GV vs. Atc:WT MII	-0.07887	-0.5528 to 0.395	No	ns	>0.9999
Aaa:WT GV vs. Atc:CNOT6L GV	-0.01818	-0.5986 to 0.5623	No	ns	>0.9999
Aaa:WT GV vs. Atc:CNOT6L MI	0.1068	-0.4736 to 0.6873	No	ns	>0.9999
Aaa:WT GV vs. Atc:CNOT6L MII	0.4818	0.007904 to 0.9557	Yes	*	0.0361
Aaa:WT GV vs. Atc:BTG4 GV	-0.05035	-0.5243 to 0.4236	No	ns	>0.9999
Aaa:WT GV vs. Atc:BTG4 MI	-0.1403	-0.6142 to 0.3337	No	ns	>0.9999
Aaa:WT GV vs. Atc:BTG4 MII	-0.1292	-0.6031 to 0.3447	No	ns	>0.9999
Aaa:WT GV vs. Atg:WT GV	-0.1001	-0.574 to 0.3739	No	ns	>0.9999
Aaa:WT GV vs. Atg:WT MI	0.06362	-0.4103 to 0.5375	No	ns	>0.9999
Aaa:WT GV vs. Atg:WT MII	0.1794	-0.2945 to 0.6533	No	ns	>0.9999
Aaa:WT GV vs. Atg:CNOT6L GV	0.4818	0.007904 to 0.9557	Yes	*	0.0361
Aaa:WT GV vs. Atg:CNOT6L MI	0.2511	-0.3294 to 0.8315	No	ns	>0.9999
Aaa:WT GV vs. Atg:CNOT6L MII	0.2818	-0.2986 to 0.8623	No	ns	>0.9999
Aaa:WT GV vs. Atg:BTG4 GV	-0.03124	-0.5052 to 0.4427	No	ns	>0.9999
Aaa:WT GV vs. Atg:BTG4 MI	-0.01406	-0.488 to 0.4599	No	ns	>0.9999
Aaa:WT GV vs. Atg:BTG4 MII	-0.07618	-0.5501 to 0.3977	No	ns	>0.9999
Aaa:WT GV vs. Att:WT GV	-0.09313	-0.567 to 0.3808	No	ns	>0.9999
Aaa:WT GV vs. Att:WT MI	-0.1274	-0.6013 to 0.3465	No	ns	>0.9999
Aaa:WT GV vs. Att:WT MII	-0.07036	-0.5443 to 0.4036	No	ns	>0.9999
Aaa:WT GV vs. Att:CNOT6L GV	-0.01818	-0.5986 to 0.5623	No	ns	>0.9999
Aaa:WT GV vs. Att:CNOT6L MI	0.2035	-0.2705 to 0.6774	No	ns	>0.9999
Aaa:WT GV vs. Att:CNOT6L MII	0.2318	-0.3486 to 0.8123	No	ns	>0.9999
Aaa:WT GV vs. Att:BTG4 GV	-0.1906	-0.6645 to 0.2833	No	ns	>0.9999
Aaa:WT GV vs. Att:BTG4 MI	-0.1497	-0.6237 to 0.3242	No	ns	>0.9999
Aaa:WT GV vs. Att:BTG4 MII	-0.1938	-0.6677 to 0.2801	No	ns	>0.9999
Aaa:WT GV vs. cAa:WT GV	-0.04724	-0.5212 to 0.4267	No	ns	>0.9999
Aaa:WT GV vs. cAa:WT MI	-0.01085	-0.4848 to 0.4631	No	ns	>0.9999
Aaa:WT GV vs. cAa:WT MII	0.04236	-0.4316 to 0.5163	No	ns	>0.9999
Aaa:WT GV vs. cAa:CNOT6L GV	-0.01818	-0.5986 to 0.5623	No	ns	>0.9999
Aaa:WT GV vs. cAa:CNOT6L MI	-0.09318	-0.6736 to 0.4873	No	ns	>0.9999
Aaa:WT GV vs. cAa:CNOT6L MII	-0.05389	-0.5278 to 0.42	No	ns	>0.9999
Aaa:WT GV vs. cAa:BTG4 GV	-0.1971	-0.671 to 0.2768	No	ns	>0.9999
Aaa:WT GV vs. cAa:BTG4 MI	-0.1768	-0.6507 to 0.2972	No	ns	>0.9999
Aaa:WT GV vs. cAa:BTG4 MII	-0.2356	-0.7096 to 0.2383	No	ns	>0.9999
Aaa:WT GV vs. caA:WT GV	-0.01624	-0.4902 to 0.4577	No	ns	>0.9999
Aaa:WT GV vs. caA:WT MI	-0.05134	-0.5253 to 0.4226	No	ns	>0.9999
Aaa:WT GV vs. caA:WT MII	-0.004681	-0.4786 to 0.4692	No	ns	>0.9999
Aaa:WT GV vs. caA:CNOT6L GV	0.4818	0.007904 to 0.9557	Yes	*	0.0361
Aaa:WT GV vs. caA:CNOT6L MI	0.2818	-0.2986 to 0.8623	No	ns	>0.9999
Aaa:WT GV vs. caA:CNOT6L MII	0.4818	0.007904 to 0.9557	Yes	*	0.0361
Aaa:WT GV vs. caA:BTG4 GV	-0.02373	-0.4977 to 0.4502	No	ns	>0.9999
Aaa:WT GV vs. caA:BTG4 MI	-0.04766	-0.5216 to 0.4263	No	ns	>0.9999
Aaa:WT GV vs. caA:BTG4 MII	-0.1207	-0.5946 to 0.3532	No	ns	>0.9999
Aaa:WT GV vs. cAc:WT GV	-0.08291	-0.5568 to 0.391	No	ns	>0.9999
Aaa:WT GV vs. cAc:WT MI	-0.06245	-0.5364 to 0.4115	No	ns	>0.9999
Aaa:WT GV vs. cAc:WT MII	-0.1257	-0.5997 to 0.3482	No	ns	>0.9999
Aaa:WT GV vs. cAc:CNOT6L GV	0.2318	-0.3486 to 0.8123	No	ns	>0.9999
Aaa:WT GV vs. cAc:CNOT6L MI	-0.01818	-0.5986 to 0.5623	No	ns	>0.9999
Aaa:WT GV vs. cAc:CNOT6L MII	0.4818	0.007904 to 0.9557	Yes	*	0.0361
Aaa:WT GV vs. cAc:BTG4 GV	-0.03637	-0.5103 to 0.4376	No	ns	>0.9999
Aaa:WT GV vs. cAc:BTG4 MI	0.005083	-0.4688 to 0.479	No	ns	>0.9999
Aaa:WT GV vs. cAc:BTG4 MII	-0.09046	-0.5644 to 0.3835	No	ns	>0.9999
Aaa:WT GV vs. cAg:WT GV	-0.03645	-0.5104 to 0.4375	No	ns	>0.9999
Aaa:WT GV vs. cAg:WT MI	0.03591	-0.438 to 0.5098	No	ns	>0.9999
Aaa:WT GV vs. cAg:WT MII	-0.02043	-0.4944 to 0.4535	No	ns	>0.9999
Aaa:WT GV vs. cAg:CNOT6L GV	0.3104	-0.27 to 0.8908	No	ns	>0.9999
Aaa:WT GV vs. cAg:CNOT6L MI	0.3576	-0.1163 to 0.8316	No	ns	0.8915
Aaa:WT GV vs. cAg:CNOT6L MII	0.2737	-0.2002 to 0.7476	No	ns	>0.9999
Aaa:WT GV vs. cAg:BTG4 GV	0.01807	-0.4559 to 0.492	No	ns	>0.9999
Aaa:WT GV vs. cAg:BTG4 MI	-0.01614	-0.4901 to 0.4578	No	ns	>0.9999
Aaa:WT GV vs. cAg:BTG4 MII	-0.0254	-0.4993 to 0.4485	No	ns	>0.9999
Aaa:WT GV vs. cAt:WT GV	0.09323	-0.3807 to 0.5671	No	ns	>0.9999
Aaa:WT GV vs. cAt:WT MI	0.07398	-0.3999 to 0.5479	No	ns	>0.9999
Aaa:WT GV vs. cAt:WT MII	0.1784	-0.2955 to 0.6523	No	ns	>0.9999
Aaa:WT GV vs. cAt:CNOT6L GV	0.2192	-0.3612 to 0.7996	No	ns	>0.9999
Aaa:WT GV vs. cAt:CNOT6L MI	0.2318	-0.3486 to 0.8123	No	ns	>0.9999
Aaa:WT GV vs. cAt:CNOT6L MII	-0.001508	-0.4754 to 0.4724	No	ns	>0.9999
Aaa:WT GV vs. cAt:BTG4 GV	-0.08143	-0.5553 to 0.3925	No	ns	>0.9999
Aaa:WT GV vs. cAt:BTG4 MI	-0.1495	-0.6235 to 0.3244	No	ns	>0.9999
Aaa:WT GV vs. cAt:BTG4 MII	-0.0823	-0.5562 to 0.3916	No	ns	>0.9999
Aaa:WT GV vs. ccA:WT GV	-0.04345	-0.5174 to 0.4305	No	ns	>0.9999
Aaa:WT GV vs. ccA:WT MI	-0.02614	-0.5001 to 0.4478	No	ns	>0.9999
Aaa:WT GV vs. ccA:WT MII	-0.02313	-0.497 to 0.4508	No	ns	>0.9999
Aaa:WT GV vs. ccA:CNOT6L GV	0.1961	-0.2778 to 0.67	No	ns	>0.9999
Aaa:WT GV vs. ccA:CNOT6L MI	0.1834	-0.2905 to 0.6573	No	ns	>0.9999
Aaa:WT GV vs. ccA:CNOT6L MII	0.1675	-0.3064 to 0.6415	No	ns	>0.9999
Aaa:WT GV vs. ccA:BTG4 GV	-0.06451	-0.5384 to 0.4094	No	ns	>0.9999
Aaa:WT GV vs. ccA:BTG4 MI	-0.07779	-0.5517 to 0.3961	No	ns	>0.9999
Aaa:WT GV vs. ccA:BTG4 MII	-0.05412	-0.528 to 0.4198	No	ns	>0.9999
Aaa:WT GV vs. cgA:WT GV	-0.082	-0.5559 to 0.3919	No	ns	>0.9999
Aaa:WT GV vs. cgA:WT MI	-0.02024	-0.4942 to 0.4537	No	ns	>0.9999
Aaa:WT GV vs. cgA:WT MII	-0.05681	-0.5307 to 0.4171	No	ns	>0.9999
Aaa:WT GV vs. cgA:CNOT6L GV	0.2485	-0.3319 to 0.8289	No	ns	>0.9999
Aaa:WT GV vs. cgA:CNOT6L MI	-0.01818	-0.5986 to 0.5623	No	ns	>0.9999
Aaa:WT GV vs. cgA:CNOT6L MII	0.4818	0.007904 to 0.9557	Yes	*	0.0361
Aaa:WT GV vs. cgA:BTG4 GV	-0.05656	-0.5305 to 0.4174	No	ns	>0.9999
Aaa:WT GV vs. cgA:BTG4 MI	-0.1017	-0.5756 to 0.3722	No	ns	>0.9999
Aaa:WT GV vs. cgA:BTG4 MII	-0.1652	-0.6391 to 0.3087	No	ns	>0.9999
Aaa:WT GV vs. ctA:WT GV	-0.07102	-0.5449 to 0.4029	No	ns	>0.9999
Aaa:WT GV vs. ctA:WT MI	0.03707	-0.4368 to 0.511	No	ns	>0.9999
Aaa:WT GV vs. ctA:WT MII	-0.09891	-0.5728 to 0.375	No	ns	>0.9999
Aaa:WT GV vs. ctA:CNOT6L GV	0.2076	-0.2664 to 0.6815	No	ns	>0.9999
Aaa:WT GV vs. ctA:CNOT6L MI	0.07508	-0.3988 to 0.549	No	ns	>0.9999
Aaa:WT GV vs. ctA:CNOT6L MII	0.3936	-0.1868 to 0.974	No	ns	0.9936
Aaa:WT GV vs. ctA:BTG4 GV	0.01233	-0.4616 to 0.4863	No	ns	>0.9999
Aaa:WT GV vs. ctA:BTG4 MI	-0.04431	-0.5182 to 0.4296	No	ns	>0.9999
Aaa:WT GV vs. ctA:BTG4 MII	0.04315	-0.4308 to 0.5171	No	ns	>0.9999
Aaa:WT GV vs. gAa:WT GV	0.04949	-0.4244 to 0.5234	No	ns	>0.9999
Aaa:WT GV vs. gAa:WT MI	-0.06046	-0.5344 to 0.4135	No	ns	>0.9999
Aaa:WT GV vs. gAa:WT MII	0.1614	-0.3125 to 0.6353	No	ns	>0.9999
Aaa:WT GV vs. gAa:CNOT6L GV	0.3707	-0.2097 to 0.9511	No	ns	0.9994
Aaa:WT GV vs. gAa:CNOT6L MI	0.2818	-0.2986 to 0.8623	No	ns	>0.9999
Aaa:WT GV vs. gAa:CNOT6L MII	0.264	-0.2099 to 0.738	No	ns	>0.9999
Aaa:WT GV vs. gAa:BTG4 GV	-0.05509	-0.529 to 0.4188	No	ns	>0.9999
Aaa:WT GV vs. gAa:BTG4 MI	-0.006129	-0.48 to 0.4678	No	ns	>0.9999
Aaa:WT GV vs. gAa:BTG4 MII	0.009561	-0.4644 to 0.4835	No	ns	>0.9999
Aaa:WT GV vs. gaA:WT GV	-0.02555	-0.4995 to 0.4484	No	ns	>0.9999
Aaa:WT GV vs. gaA:WT MI	-0.006317	-0.4802 to 0.4676	No	ns	>0.9999
Aaa:WT GV vs. gaA:WT MII	-0.03003	-0.504 to 0.4439	No	ns	>0.9999
Aaa:WT GV vs. gaA:CNOT6L GV	0.1685	-0.3054 to 0.6424	No	ns	>0.9999
Aaa:WT GV vs. gaA:CNOT6L MI	-0.103	-0.5769 to 0.3709	No	ns	>0.9999
Aaa:WT GV vs. gaA:CNOT6L MII	0.2328	-0.2412 to 0.7067	No	ns	>0.9999
Aaa:WT GV vs. gaA:BTG4 GV	0.0091	-0.4648 to 0.483	No	ns	>0.9999
Aaa:WT GV vs. gaA:BTG4 MI	-0.0325	-0.5064 to 0.4414	No	ns	>0.9999
Aaa:WT GV vs. gaA:BTG4 MII	0.02757	-0.4464 to 0.5015	No	ns	>0.9999
Aaa:WT GV vs. gAc:WT GV	0.07242	-0.4015 to 0.5463	No	ns	>0.9999
Aaa:WT GV vs. gAc:WT MI	0.06466	-0.4093 to 0.5386	No	ns	>0.9999
Aaa:WT GV vs. gAc:WT MII	0.153	-0.3209 to 0.6269	No	ns	>0.9999
Aaa:WT GV vs. gAc:CNOT6L GV	0.3122	-0.1617 to 0.7861	No	ns	0.9978
Aaa:WT GV vs. gAc:CNOT6L MI	0.1487	-0.3252 to 0.6226	No	ns	>0.9999
Aaa:WT GV vs. gAc:CNOT6L MII	0.2101	-0.2638 to 0.684	No	ns	>0.9999
Aaa:WT GV vs. gAc:BTG4 GV	0.0257	-0.4482 to 0.4996	No	ns	>0.9999
Aaa:WT GV vs. gAc:BTG4 MI	0.0981	-0.3758 to 0.572	No	ns	>0.9999
Aaa:WT GV vs. gAc:BTG4 MII	0.01194	-0.462 to 0.4859	No	ns	>0.9999
Aaa:WT GV vs. gAg:WT GV	0.1478	-0.3262 to 0.6217	No	ns	>0.9999
Aaa:WT GV vs. gAg:WT MI	0.06311	-0.4108 to 0.537	No	ns	>0.9999
Aaa:WT GV vs. gAg:WT MII	0.02037	-0.4536 to 0.4943	No	ns	>0.9999
Aaa:WT GV vs. gAg:CNOT6L GV	0.3548	-0.1192 to 0.8287	No	ns	0.9075
Aaa:WT GV vs. gAg:CNOT6L MI	0.2695	-0.2044 to 0.7434	No	ns	>0.9999
Aaa:WT GV vs. gAg:CNOT6L MII	0.2068	-0.2671 to 0.6807	No	ns	>0.9999
Aaa:WT GV vs. gAg:BTG4 GV	-0.05532	-0.5292 to 0.4186	No	ns	>0.9999
Aaa:WT GV vs. gAg:BTG4 MI	-0.04319	-0.5171 to 0.4307	No	ns	>0.9999
Aaa:WT GV vs. gAg:BTG4 MII	0.009696	-0.4642 to 0.4836	No	ns	>0.9999
Aaa:WT GV vs. gAt:WT GV	-0.02919	-0.5031 to 0.4447	No	ns	>0.9999
Aaa:WT GV vs. gAt:WT MI	-0.1509	-0.6249 to 0.323	No	ns	>0.9999
Aaa:WT GV vs. gAt:WT MII	-0.1036	-0.5775 to 0.3703	No	ns	>0.9999
Aaa:WT GV vs. gAt:CNOT6L GV	0.4818	0.007904 to 0.9557	Yes	*	0.0361
Aaa:WT GV vs. gAt:CNOT6L MI	0.4818	0.007904 to 0.9557	Yes	*	0.0361
Aaa:WT GV vs. gAt:CNOT6L MII	0.1485	-0.4319 to 0.7289	No	ns	>0.9999
Aaa:WT GV vs. gAt:BTG4 GV	-0.05888	-0.5328 to 0.415	No	ns	>0.9999
Aaa:WT GV vs. gAt:BTG4 MI	-0.1227	-0.5966 to 0.3512	No	ns	>0.9999
Aaa:WT GV vs. gAt:BTG4 MII	-0.06973	-0.5437 to 0.4042	No	ns	>0.9999
Aaa:WT GV vs. gcA:WT GV	-0.04629	-0.5202 to 0.4276	No	ns	>0.9999
Aaa:WT GV vs. gcA:WT MI	0.0005634	-0.4734 to 0.4745	No	ns	>0.9999
Aaa:WT GV vs. gcA:WT MII	-0.1204	-0.5944 to 0.3535	No	ns	>0.9999
Aaa:WT GV vs. gcA:CNOT6L GV	0.4818	0.007904 to 0.9557	Yes	*	0.0361
Aaa:WT GV vs. gcA:CNOT6L MI	0.3152	-0.2653 to 0.8956	No	ns	>0.9999
Aaa:WT GV vs. gcA:CNOT6L MII	0.4818	0.007904 to 0.9557	Yes	*	0.0361
Aaa:WT GV vs. gcA:BTG4 GV	-0.03724	-0.5112 to 0.4367	No	ns	>0.9999
Aaa:WT GV vs. gcA:BTG4 MI	-0.05159	-0.5255 to 0.4223	No	ns	>0.9999
Aaa:WT GV vs. gcA:BTG4 MII	-0.05114	-0.5251 to 0.4228	No	ns	>0.9999
Aaa:WT GV vs. ggA:WT GV	-0.03776	-0.5117 to 0.4362	No	ns	>0.9999
Aaa:WT GV vs. ggA:WT MI	-0.03028	-0.5042 to 0.4436	No	ns	>0.9999
Aaa:WT GV vs. ggA:WT MII	-0.04028	-0.5142 to 0.4336	No	ns	>0.9999
Aaa:WT GV vs. ggA:CNOT6L GV	0.4818	0.007904 to 0.9557	Yes	*	0.0361
Aaa:WT GV vs. ggA:CNOT6L MI	0.06516	-0.4088 to 0.5391	No	ns	>0.9999
Aaa:WT GV vs. ggA:CNOT6L MII	0.336	-0.2444 to 0.9164	No	ns	>0.9999
Aaa:WT GV vs. ggA:BTG4 GV	-0.004649	-0.4786 to 0.4693	No	ns	>0.9999
Aaa:WT GV vs. ggA:BTG4 MI	-0.02274	-0.4967 to 0.4512	No	ns	>0.9999
Aaa:WT GV vs. ggA:BTG4 MII	-0.03844	-0.5124 to 0.4355	No	ns	>0.9999
Aaa:WT GV vs. gtA:WT GV	-0.1153	-0.5892 to 0.3586	No	ns	>0.9999
Aaa:WT GV vs. gtA:WT MI	-0.01564	-0.4896 to 0.4583	No	ns	>0.9999
Aaa:WT GV vs. gtA:WT MII	-0.1008	-0.5747 to 0.3731	No	ns	>0.9999
Aaa:WT GV vs. gtA:CNOT6L GV	0.4818	0.007904 to 0.9557	Yes	*	0.0361
Aaa:WT GV vs. gtA:CNOT6L MI	0.4818	0.007904 to 0.9557	Yes	*	0.0361
Aaa:WT GV vs. gtA:CNOT6L MII	0.2318	-0.3486 to 0.8123	No	ns	>0.9999
Aaa:WT GV vs. gtA:BTG4 GV	-0.05503	-0.529 to 0.4189	No	ns	>0.9999
Aaa:WT GV vs. gtA:BTG4 MI	-0.08953	-0.5635 to 0.3844	No	ns	>0.9999
Aaa:WT GV vs. gtA:BTG4 MII	-0.05313	-0.527 to 0.4208	No	ns	>0.9999
Aaa:WT GV vs. tAc:WT GV	0.1977	-0.2762 to 0.6716	No	ns	>0.9999
Aaa:WT GV vs. tAc:WT MI	-0.1348	-0.6088 to 0.3391	No	ns	>0.9999
Aaa:WT GV vs. tAc:WT MII	0.01754	-0.4564 to 0.4915	No	ns	>0.9999
Aaa:WT GV vs. tAc:CNOT6L GV	0.4818	0.007904 to 0.9557	Yes	*	0.0361
Aaa:WT GV vs. tAc:CNOT6L MI	0.3909	-0.1895 to 0.9713	No	ns	0.9949
Aaa:WT GV vs. tAc:CNOT6L MII	0.4818	0.007904 to 0.9557	Yes	*	0.0361
Aaa:WT GV vs. tAc:BTG4 GV	0.03986	-0.4341 to 0.5138	No	ns	>0.9999
Aaa:WT GV vs. tAc:BTG4 MI	-0.04812	-0.522 to 0.4258	No	ns	>0.9999
Aaa:WT GV vs. tAc:BTG4 MII	-0.06813	-0.5421 to 0.4058	No	ns	>0.9999
Aaa:WT GV vs. tAt:WT GV	0.03853	-0.4354 to 0.5125	No	ns	>0.9999
Aaa:WT GV vs. tAt:WT MI	0.1414	-0.3325 to 0.6153	No	ns	>0.9999
Aaa:WT GV vs. tAt:WT MII	0.03883	-0.4351 to 0.5127	No	ns	>0.9999
Aaa:WT GV vs. tAt:CNOT6L GV	0.1202	-0.4603 to 0.7006	No	ns	>0.9999
Aaa:WT GV vs. tAt:CNOT6L MI	0.02301	-0.4509 to 0.4969	No	ns	>0.9999
Aaa:WT GV vs. tAt:CNOT6L MII	0.07967	-0.3943 to 0.5536	No	ns	>0.9999
Aaa:WT GV vs. tAt:BTG4 GV	-0.001273	-0.4752 to 0.4726	No	ns	>0.9999
Aaa:WT GV vs. tAt:BTG4 MI	0.01083	-0.4631 to 0.4848	No	ns	>0.9999
Aaa:WT GV vs. tAt:BTG4 MII	-0.08327	-0.5572 to 0.3906	No	ns	>0.9999
Aaa:WT GV vs. tcA:WT GV	-0.03281	-0.5067 to 0.4411	No	ns	>0.9999
Aaa:WT GV vs. tcA:WT MI	-0.09667	-0.5706 to 0.3772	No	ns	>0.9999
Aaa:WT GV vs. tcA:WT MII	-0.001733	-0.4757 to 0.4722	No	ns	>0.9999
Aaa:WT GV vs. tcA:CNOT6L GV	0.2269	-0.3535 to 0.8074	No	ns	>0.9999
Aaa:WT GV vs. tcA:CNOT6L MI	0.227	-0.2469 to 0.7009	No	ns	>0.9999
Aaa:WT GV vs. tcA:CNOT6L MII	0.193	-0.281 to 0.6669	No	ns	>0.9999
Aaa:WT GV vs. tcA:BTG4 GV	-0.01807	-0.492 to 0.4559	No	ns	>0.9999
Aaa:WT GV vs. tcA:BTG4 MI	-0.001673	-0.4756 to 0.4722	No	ns	>0.9999
Aaa:WT GV vs. tcA:BTG4 MII	-0.01009	-0.484 to 0.4638	No	ns	>0.9999
Aaa:WT GV vs. ttA:WT GV	-0.0157	-0.4896 to 0.4582	No	ns	>0.9999
Aaa:WT GV vs. ttA:WT MI	0.03355	-0.4404 to 0.5075	No	ns	>0.9999
Aaa:WT GV vs. ttA:WT MII	0.04873	-0.4252 to 0.5227	No	ns	>0.9999
Aaa:WT GV vs. ttA:CNOT6L GV	-0.1648	-0.6387 to 0.3091	No	ns	>0.9999
Aaa:WT GV vs. ttA:CNOT6L MI	-0.407	-0.881 to 0.06687	No	ns	0.4361
Aaa:WT GV vs. ttA:CNOT6L MII	-0.4782	-1.059 to 0.1023	No	ns	0.608
Aaa:WT GV vs. ttA:BTG4 GV	-0.01261	-0.4865 to 0.4613	No	ns	>0.9999
Aaa:WT GV vs. ttA:BTG4 MI	0.06207	-0.4119 to 0.536	No	ns	>0.9999
Aaa:WT GV vs. ttA:BTG4 MII	-0.005356	-0.4793 to 0.4686	No	ns	>0.9999
Aaa:WT MI vs. Aaa:WT MII	-0.3157	-0.7897 to 0.1582	No	ns	0.9966
Aaa:WT MI vs. Aaa:CNOT6L GV	0.1396	-0.4408 to 0.72	No	ns	>0.9999
Aaa:WT MI vs. Aaa:CNOT6L MI	-0.4794	-0.9534 to -0.005511	Yes	*	0.0399
Aaa:WT MI vs. Aaa:CNOT6L MII	-0.1134	-0.5873 to 0.3606	No	ns	>0.9999
Aaa:WT MI vs. Aaa:BTG4 GV	-0.2127	-0.6866 to 0.2612	No	ns	>0.9999
Aaa:WT MI vs. Aaa:BTG4 MI	-0.1716	-0.6455 to 0.3023	No	ns	>0.9999
Aaa:WT MI vs. Aaa:BTG4 MII	-0.09594	-0.5699 to 0.378	No	ns	>0.9999
Aaa:WT MI vs. aAa:WT GV	-0.2095	-0.6834 to 0.2644	No	ns	>0.9999
Aaa:WT MI vs. aAa:WT MI	-0.2194	-0.6933 to 0.2545	No	ns	>0.9999
Aaa:WT MI vs. aAa:WT MII	-0.3003	-0.7742 to 0.1736	No	ns	0.9996
Aaa:WT MI vs. aAa:CNOT6L GV	0.1825	-0.398 to 0.7629	No	ns	>0.9999
Aaa:WT MI vs. aAa:CNOT6L MI	0.092	-0.4884 to 0.6724	No	ns	>0.9999
Aaa:WT MI vs. aAa:CNOT6L MII	0.06343	-0.4105 to 0.5373	No	ns	>0.9999
Aaa:WT MI vs. aAa:BTG4 GV	-0.3069	-0.7808 to 0.167	No	ns	0.9989
Aaa:WT MI vs. aAa:BTG4 MI	-0.2397	-0.7137 to 0.2342	No	ns	>0.9999
Aaa:WT MI vs. aAa:BTG4 MII	-0.3284	-0.8023 to 0.1456	No	ns	0.9871
Aaa:WT MI vs. aaA:WT GV	-0.2485	-0.7225 to 0.2254	No	ns	>0.9999
Aaa:WT MI vs. aaA:WT MI	-0.2596	-0.7335 to 0.2143	No	ns	>0.9999
Aaa:WT MI vs. aaA:WT MII	-0.2602	-0.7341 to 0.2137	No	ns	>0.9999
Aaa:WT MI vs. aaA:CNOT6L GV	0.1007	-0.4798 to 0.6811	No	ns	>0.9999
Aaa:WT MI vs. aaA:CNOT6L MI	0.2825	-0.1914 to 0.7564	No	ns	>0.9999
Aaa:WT MI vs. aaA:CNOT6L MII	0.1396	-0.4408 to 0.72	No	ns	>0.9999
Aaa:WT MI vs. aaA:BTG4 GV	-0.2318	-0.7057 to 0.2421	No	ns	>0.9999
Aaa:WT MI vs. aaA:BTG4 MI	-0.1952	-0.6691 to 0.2787	No	ns	>0.9999
Aaa:WT MI vs. aaA:BTG4 MII	-0.2215	-0.6954 to 0.2524	No	ns	>0.9999
Aaa:WT MI vs. Aac:WT GV	-0.1735	-0.6474 to 0.3004	No	ns	>0.9999
Aaa:WT MI vs. Aac:WT MI	-0.2796	-0.7535 to 0.1943	No	ns	>0.9999
Aaa:WT MI vs. Aac:WT MII	-0.1212	-0.5951 to 0.3527	No	ns	>0.9999
Aaa:WT MI vs. Aac:CNOT6L GV	0.1723	-0.3016 to 0.6462	No	ns	>0.9999
Aaa:WT MI vs. Aac:CNOT6L MI	0.1094	-0.3646 to 0.5833	No	ns	>0.9999
Aaa:WT MI vs. Aac:CNOT6L MII	-0.1675	-0.6414 to 0.3064	No	ns	>0.9999
Aaa:WT MI vs. Aac:BTG4 GV	-0.3274	-0.8013 to 0.1465	No	ns	0.9882
Aaa:WT MI vs. Aac:BTG4 MI	-0.3153	-0.7892 to 0.1587	No	ns	0.9968
Aaa:WT MI vs. Aac:BTG4 MII	-0.4126	-0.8866 to 0.06128	No	ns	0.382
Aaa:WT MI vs. aAc:WT GV	-0.3357	-0.8097 to 0.1382	No	ns	0.9752
Aaa:WT MI vs. aAc:WT MI	-0.3147	-0.7887 to 0.1592	No	ns	0.997
Aaa:WT MI vs. aAc:WT MII	-0.3276	-0.8015 to 0.1463	No	ns	0.988
Aaa:WT MI vs. aAc:CNOT6L GV	0.1515	-0.4289 to 0.732	No	ns	>0.9999
Aaa:WT MI vs. aAc:CNOT6L MI	0.2825	-0.1914 to 0.7564	No	ns	>0.9999
Aaa:WT MI vs. aAc:CNOT6L MII	0.1158	-0.4646 to 0.6962	No	ns	>0.9999
Aaa:WT MI vs. aAc:BTG4 GV	-0.1922	-0.6661 to 0.2818	No	ns	>0.9999
Aaa:WT MI vs. aAc:BTG4 MI	-0.272	-0.7459 to 0.2019	No	ns	>0.9999
Aaa:WT MI vs. aAc:BTG4 MII	-0.1255	-0.5994 to 0.3484	No	ns	>0.9999
Aaa:WT MI vs. Aag:WT GV	-0.2163	-0.6903 to 0.2576	No	ns	>0.9999
Aaa:WT MI vs. Aag:WT MI	-0.2803	-0.7543 to 0.1936	No	ns	>0.9999
Aaa:WT MI vs. Aag:WT MII	-0.3879	-0.8619 to 0.08597	No	ns	0.6338
Aaa:WT MI vs. Aag:CNOT6L GV	0.06575	-0.4082 to 0.5397	No	ns	>0.9999
Aaa:WT MI vs. Aag:CNOT6L MI	0.2349	-0.3456 to 0.8153	No	ns	>0.9999
Aaa:WT MI vs. Aag:CNOT6L MII	0.1558	-0.4246 to 0.7362	No	ns	>0.9999
Aaa:WT MI vs. Aag:BTG4 GV	-0.1935	-0.6674 to 0.2805	No	ns	>0.9999
Aaa:WT MI vs. Aag:BTG4 MI	-0.192	-0.6659 to 0.2819	No	ns	>0.9999
Aaa:WT MI vs. Aag:BTG4 MII	-0.217	-0.6909 to 0.2569	No	ns	>0.9999
Aaa:WT MI vs. aAg:WT GV	-0.1959	-0.6698 to 0.278	No	ns	>0.9999
Aaa:WT MI vs. aAg:WT MI	-0.1414	-0.6154 to 0.3325	No	ns	>0.9999
Aaa:WT MI vs. aAg:WT MII	-0.2876	-0.7615 to 0.1863	No	ns	>0.9999
Aaa:WT MI vs. aAg:CNOT6L GV	0.111	-0.3629 to 0.585	No	ns	>0.9999
Aaa:WT MI vs. aAg:CNOT6L MI	0.2825	-0.1914 to 0.7564	No	ns	>0.9999
Aaa:WT MI vs. aAg:CNOT6L MII	-0.2175	-0.798 to 0.3629	No	ns	>0.9999
Aaa:WT MI vs. aAg:BTG4 GV	-0.2542	-0.7281 to 0.2197	No	ns	>0.9999
Aaa:WT MI vs. aAg:BTG4 MI	-0.2696	-0.7435 to 0.2043	No	ns	>0.9999
Aaa:WT MI vs. aAg:BTG4 MII	-0.3466	-0.8206 to 0.1273	No	ns	0.9442
Aaa:WT MI vs. Aat:WT GV	-0.2581	-0.7321 to 0.2158	No	ns	>0.9999
Aaa:WT MI vs. Aat:WT MI	-0.3077	-0.7816 to 0.1663	No	ns	0.9988
Aaa:WT MI vs. Aat:WT MII	-0.03195	-0.5059 to 0.442	No	ns	>0.9999
Aaa:WT MI vs. Aat:CNOT6L GV	0.2825	-0.1914 to 0.7564	No	ns	>0.9999
Aaa:WT MI vs. Aat:CNOT6L MI	-0.3842	-0.9646 to 0.1962	No	ns	0.9973
Aaa:WT MI vs. Aat:CNOT6L MII	0.1158	-0.4646 to 0.6962	No	ns	>0.9999
Aaa:WT MI vs. Aat:BTG4 GV	-0.2383	-0.7122 to 0.2357	No	ns	>0.9999
Aaa:WT MI vs. Aat:BTG4 MI	-0.3258	-0.7997 to 0.1481	No	ns	0.9899
Aaa:WT MI vs. Aat:BTG4 MII	-0.2287	-0.7026 to 0.2452	No	ns	>0.9999
Aaa:WT MI vs. aAt:WT GV	-0.2813	-0.7552 to 0.1927	No	ns	>0.9999
Aaa:WT MI vs. aAt:WT MI	-0.232	-0.7059 to 0.2419	No	ns	>0.9999
Aaa:WT MI vs. aAt:WT MII	-0.3303	-0.8042 to 0.1436	No	ns	0.9845
Aaa:WT MI vs. aAt:CNOT6L GV	0.2825	-0.1914 to 0.7564	No	ns	>0.9999
Aaa:WT MI vs. aAt:CNOT6L MI	0.2825	-0.1914 to 0.7564	No	ns	>0.9999
Aaa:WT MI vs. aAt:CNOT6L MII	0.2825	-0.1914 to 0.7564	No	ns	>0.9999
Aaa:WT MI vs. aAt:BTG4 GV	-0.2696	-0.7435 to 0.2043	No	ns	>0.9999
Aaa:WT MI vs. aAt:BTG4 MI	-0.2709	-0.7448 to 0.2031	No	ns	>0.9999
Aaa:WT MI vs. aAt:BTG4 MII	-0.3031	-0.777 to 0.1708	No	ns	0.9993
Aaa:WT MI vs. Aca:WT GV	-0.2782	-0.7521 to 0.1957	No	ns	>0.9999
Aaa:WT MI vs. Aca:WT MI	-0.2453	-0.7192 to 0.2286	No	ns	>0.9999
Aaa:WT MI vs. Aca:WT MII	-0.2724	-0.7464 to 0.2015	No	ns	>0.9999
Aaa:WT MI vs. Aca:CNOT6L GV	0.2825	-0.298 to 0.8629	No	ns	>0.9999
Aaa:WT MI vs. Aca:CNOT6L MI	-0.02983	-0.5037 to 0.4441	No	ns	>0.9999
Aaa:WT MI vs. Aca:CNOT6L MII	-0.4175	-0.8914 to 0.05639	No	ns	0.3374
Aaa:WT MI vs. Aca:BTG4 GV	-0.2213	-0.6952 to 0.2526	No	ns	>0.9999
Aaa:WT MI vs. Aca:BTG4 MI	-0.2885	-0.7624 to 0.1854	No	ns	>0.9999
Aaa:WT MI vs. Aca:BTG4 MII	-0.2038	-0.6778 to 0.2701	No	ns	>0.9999
Aaa:WT MI vs. acA:WT GV	-0.2221	-0.696 to 0.2518	No	ns	>0.9999
Aaa:WT MI vs. acA:WT MI	-0.2477	-0.7216 to 0.2262	No	ns	>0.9999
Aaa:WT MI vs. acA:WT MII	-0.2561	-0.7301 to 0.2178	No	ns	>0.9999
Aaa:WT MI vs. acA:CNOT6L GV	-0.1462	-0.6201 to 0.3277	No	ns	>0.9999
Aaa:WT MI vs. acA:CNOT6L MI	-0.1011	-0.575 to 0.3728	No	ns	>0.9999
Aaa:WT MI vs. acA:CNOT6L MII	0.03849	-0.4354 to 0.5124	No	ns	>0.9999
Aaa:WT MI vs. acA:BTG4 GV	-0.2595	-0.7335 to 0.2144	No	ns	>0.9999
Aaa:WT MI vs. acA:BTG4 MI	-0.3001	-0.7741 to 0.1738	No	ns	0.9996
Aaa:WT MI vs. acA:BTG4 MII	-0.2623	-0.7362 to 0.2117	No	ns	>0.9999
Aaa:WT MI vs. Acc:WT GV	-0.2268	-0.7007 to 0.2472	No	ns	>0.9999
Aaa:WT MI vs. Acc:WT MI	-0.2072	-0.6811 to 0.2667	No	ns	>0.9999
Aaa:WT MI vs. Acc:WT MII	-0.2231	-0.6971 to 0.2508	No	ns	>0.9999
Aaa:WT MI vs. Acc:CNOT6L GV	-0.6534	-1.127 to -0.1795	Yes	****	<0.0001
Aaa:WT MI vs. Acc:CNOT6L MI	-0.2855	-0.7595 to 0.1884	No	ns	>0.9999
Aaa:WT MI vs. Acc:CNOT6L MII	-0.4868	-1.067 to 0.09367	No	ns	0.5346
Aaa:WT MI vs. Acc:BTG4 GV	-0.259	-0.7329 to 0.2149	No	ns	>0.9999
Aaa:WT MI vs. Acc:BTG4 MI	-0.27	-0.7439 to 0.204	No	ns	>0.9999
Aaa:WT MI vs. Acc:BTG4 MII	-0.228	-0.7019 to 0.246	No	ns	>0.9999
Aaa:WT MI vs. Acg:WT GV	-0.1711	-0.645 to 0.3028	No	ns	>0.9999
Aaa:WT MI vs. Acg:WT MI	-0.09886	-0.5728 to 0.3751	No	ns	>0.9999
Aaa:WT MI vs. Acg:WT MII	-0.09463	-0.5686 to 0.3793	No	ns	>0.9999
Aaa:WT MI vs. Acg:CNOT6L GV	0.2825	-0.1914 to 0.7564	No	ns	>0.9999
Aaa:WT MI vs. Acg:CNOT6L MI	0.2825	-0.1914 to 0.7564	No	ns	>0.9999
Aaa:WT MI vs. Acg:CNOT6L MII	0.2825	-0.1914 to 0.7564	No	ns	>0.9999
Aaa:WT MI vs. Acg:BTG4 GV	-0.2418	-0.7157 to 0.2322	No	ns	>0.9999
Aaa:WT MI vs. Acg:BTG4 MI	-0.1495	-0.6234 to 0.3244	No	ns	>0.9999
Aaa:WT MI vs. Acg:BTG4 MII	-0.2546	-0.7285 to 0.2193	No	ns	>0.9999
Aaa:WT MI vs. Act:WT GV	-0.2939	-0.7678 to 0.18	No	ns	0.9998
Aaa:WT MI vs. Act:WT MI	-0.3348	-0.8087 to 0.1392	No	ns	0.9772
Aaa:WT MI vs. Act:WT MII	-0.3086	-0.7825 to 0.1653	No	ns	0.9986
Aaa:WT MI vs. Act:CNOT6L GV	0.2825	-0.1914 to 0.7564	No	ns	>0.9999
Aaa:WT MI vs. Act:CNOT6L MI	0.1714	-0.4091 to 0.7518	No	ns	>0.9999
Aaa:WT MI vs. Act:CNOT6L MII	0.2825	-0.1914 to 0.7564	No	ns	>0.9999
Aaa:WT MI vs. Act:BTG4 GV	-0.3339	-0.8078 to 0.1401	No	ns	0.9788
Aaa:WT MI vs. Act:BTG4 MI	-0.1414	-0.6153 to 0.3325	No	ns	>0.9999
Aaa:WT MI vs. Act:BTG4 MII	-0.3917	-0.8657 to 0.08218	No	ns	0.5943
Aaa:WT MI vs. Aga:WT GV	-0.1933	-0.6672 to 0.2806	No	ns	>0.9999
Aaa:WT MI vs. Aga:WT MI	-0.334	-0.808 to 0.1399	No	ns	0.9785
Aaa:WT MI vs. Aga:WT MII	-0.3582	-0.8321 to 0.1158	No	ns	0.8884
Aaa:WT MI vs. Aga:CNOT6L GV	-0.2424	-0.8228 to 0.338	No	ns	>0.9999
Aaa:WT MI vs. Aga:CNOT6L MI	-0.2589	-0.7328 to 0.215	No	ns	>0.9999
Aaa:WT MI vs. Aga:CNOT6L MII	-0.2413	-0.7152 to 0.2326	No	ns	>0.9999
Aaa:WT MI vs. Aga:BTG4 GV	-0.1719	-0.6458 to 0.302	No	ns	>0.9999
Aaa:WT MI vs. Aga:BTG4 MI	-0.199	-0.6729 to 0.2749	No	ns	>0.9999
Aaa:WT MI vs. Aga:BTG4 MII	-0.1699	-0.6438 to 0.3041	No	ns	>0.9999
Aaa:WT MI vs. agA:WT GV	-0.2637	-0.7376 to 0.2102	No	ns	>0.9999
Aaa:WT MI vs. agA:WT MI	-0.1586	-0.6325 to 0.3154	No	ns	>0.9999
Aaa:WT MI vs. agA:WT MII	-0.2842	-0.7581 to 0.1897	No	ns	>0.9999
Aaa:WT MI vs. agA:CNOT6L GV	0.2825	-0.1914 to 0.7564	No	ns	>0.9999
Aaa:WT MI vs. agA:CNOT6L MI	0.08247	-0.498 to 0.6629	No	ns	>0.9999
Aaa:WT MI vs. agA:CNOT6L MII	0.2825	-0.1914 to 0.7564	No	ns	>0.9999
Aaa:WT MI vs. agA:BTG4 GV	-0.187	-0.6609 to 0.287	No	ns	>0.9999
Aaa:WT MI vs. agA:BTG4 MI	-0.2214	-0.6953 to 0.2525	No	ns	>0.9999
Aaa:WT MI vs. agA:BTG4 MII	-0.2122	-0.6861 to 0.2617	No	ns	>0.9999
Aaa:WT MI vs. Agc:WT GV	-0.2663	-0.7403 to 0.2076	No	ns	>0.9999
Aaa:WT MI vs. Agc:WT MI	-0.1719	-0.6458 to 0.302	No	ns	>0.9999
Aaa:WT MI vs. Agc:WT MII	-0.1866	-0.6605 to 0.2873	No	ns	>0.9999
Aaa:WT MI vs. Agc:CNOT6L GV	0.1158	-0.4646 to 0.6962	No	ns	>0.9999
Aaa:WT MI vs. Agc:CNOT6L MI	0.2825	-0.1914 to 0.7564	No	ns	>0.9999
Aaa:WT MI vs. Agc:CNOT6L MII	0.2825	-0.1914 to 0.7564	No	ns	>0.9999
Aaa:WT MI vs. Agc:BTG4 GV	-0.1743	-0.6482 to 0.2996	No	ns	>0.9999
Aaa:WT MI vs. Agc:BTG4 MI	-0.1867	-0.6606 to 0.2872	No	ns	>0.9999
Aaa:WT MI vs. Agc:BTG4 MII	-0.2401	-0.714 to 0.2338	No	ns	>0.9999
Aaa:WT MI vs. Agg:WT GV	-0.2958	-0.7697 to 0.1781	No	ns	0.9998
Aaa:WT MI vs. Agg:WT MI	-0.318	-0.7919 to 0.156	No	ns	0.9956
Aaa:WT MI vs. Agg:WT MII	-0.3368	-0.8107 to 0.1371	No	ns	0.9731
Aaa:WT MI vs. Agg:CNOT6L GV	0.2825	-0.1914 to 0.7564	No	ns	>0.9999
Aaa:WT MI vs. Agg:CNOT6L MI	0.2825	-0.1914 to 0.7564	No	ns	>0.9999
Aaa:WT MI vs. Agg:CNOT6L MII	0.2825	-0.1914 to 0.7564	No	ns	>0.9999
Aaa:WT MI vs. Agg:BTG4 GV	-0.1963	-0.6702 to 0.2777	No	ns	>0.9999
Aaa:WT MI vs. Agg:BTG4 MI	-0.2199	-0.6938 to 0.254	No	ns	>0.9999
Aaa:WT MI vs. Agg:BTG4 MII	-0.01799	-0.4919 to 0.4559	No	ns	>0.9999
Aaa:WT MI vs. Agt:WT GV	-0.1448	-0.6187 to 0.3291	No	ns	>0.9999
Aaa:WT MI vs. Agt:WT MI	-0.1813	-0.6552 to 0.2926	No	ns	>0.9999
Aaa:WT MI vs. Agt:WT MII	-0.1785	-0.6524 to 0.2954	No	ns	>0.9999
Aaa:WT MI vs. Agt:CNOT6L GV	0.2825	-0.1914 to 0.7564	No	ns	>0.9999
Aaa:WT MI vs. Agt:CNOT6L MI	0.1225	-0.458 to 0.7029	No	ns	>0.9999
Aaa:WT MI vs. Agt:CNOT6L MII	-0.05086	-0.6313 to 0.5296	No	ns	>0.9999
Aaa:WT MI vs. Agt:BTG4 GV	-0.2038	-0.6777 to 0.2702	No	ns	>0.9999
Aaa:WT MI vs. Agt:BTG4 MI	-0.2188	-0.6927 to 0.2552	No	ns	>0.9999
Aaa:WT MI vs. Agt:BTG4 MII	-0.1824	-0.6563 to 0.2915	No	ns	>0.9999
Aaa:WT MI vs. Ata:WT GV	-0.1963	-0.6702 to 0.2776	No	ns	>0.9999
Aaa:WT MI vs. Ata:WT MI	-0.1487	-0.6227 to 0.3252	No	ns	>0.9999
Aaa:WT MI vs. Ata:WT MII	-0.2488	-0.7227 to 0.2251	No	ns	>0.9999
Aaa:WT MI vs. Ata:CNOT6L GV	-0.1818	-0.6557 to 0.2921	No	ns	>0.9999
Aaa:WT MI vs. Ata:CNOT6L MI	-0.5925	-1.173 to -0.01209	Yes	*	0.0332
Aaa:WT MI vs. Ata:CNOT6L MII	-0.4519	-0.9258 to 0.02204	No	ns	0.1159
Aaa:WT MI vs. Ata:BTG4 GV	-0.3672	-0.8411 to 0.1067	No	ns	0.826
Aaa:WT MI vs. Ata:BTG4 MI	-0.4549	-0.9288 to 0.01905	No	ns	0.1041
Aaa:WT MI vs. Ata:BTG4 MII	-0.3248	-0.7988 to 0.1491	No	ns	0.9908
Aaa:WT MI vs. atA:WT GV	-0.1862	-0.6602 to 0.2877	No	ns	>0.9999
Aaa:WT MI vs. atA:WT MI	-0.2917	-0.7656 to 0.1822	No	ns	0.9999
Aaa:WT MI vs. atA:WT MII	-0.07395	-0.5479 to 0.4	No	ns	>0.9999
Aaa:WT MI vs. atA:CNOT6L GV	0.2825	-0.1914 to 0.7564	No	ns	>0.9999
Aaa:WT MI vs. atA:CNOT6L MI	0.2825	-0.1914 to 0.7564	No	ns	>0.9999
Aaa:WT MI vs. atA:CNOT6L MII	0.1158	-0.4646 to 0.6962	No	ns	>0.9999
Aaa:WT MI vs. atA:BTG4 GV	-0.2076	-0.6815 to 0.2663	No	ns	>0.9999
Aaa:WT MI vs. atA:BTG4 MI	-0.1383	-0.6122 to 0.3356	No	ns	>0.9999
Aaa:WT MI vs. atA:BTG4 MII	-0.1279	-0.6018 to 0.346	No	ns	>0.9999
Aaa:WT MI vs. Atc:WT GV	-0.1811	-0.655 to 0.2928	No	ns	>0.9999
Aaa:WT MI vs. Atc:WT MI	-0.2335	-0.7075 to 0.2404	No	ns	>0.9999
Aaa:WT MI vs. Atc:WT MII	-0.2782	-0.7521 to 0.1957	No	ns	>0.9999
Aaa:WT MI vs. Atc:CNOT6L GV	-0.2175	-0.798 to 0.3629	No	ns	>0.9999
Aaa:WT MI vs. Atc:CNOT6L MI	-0.09253	-0.673 to 0.4879	No	ns	>0.9999
Aaa:WT MI vs. Atc:CNOT6L MII	0.2825	-0.1914 to 0.7564	No	ns	>0.9999
Aaa:WT MI vs. Atc:BTG4 GV	-0.2497	-0.7236 to 0.2242	No	ns	>0.9999
Aaa:WT MI vs. Atc:BTG4 MI	-0.3396	-0.8135 to 0.1343	No	ns	0.9663
Aaa:WT MI vs. Atc:BTG4 MII	-0.3286	-0.8025 to 0.1453	No	ns	0.9868
Aaa:WT MI vs. Atg:WT GV	-0.2994	-0.7733 to 0.1745	No	ns	0.9996
Aaa:WT MI vs. Atg:WT MI	-0.1357	-0.6097 to 0.3382	No	ns	>0.9999
Aaa:WT MI vs. Atg:WT MII	-0.01995	-0.4939 to 0.454	No	ns	>0.9999
Aaa:WT MI vs. Atg:CNOT6L GV	0.2825	-0.1914 to 0.7564	No	ns	>0.9999
Aaa:WT MI vs. Atg:CNOT6L MI	0.0517	-0.5287 to 0.6321	No	ns	>0.9999
Aaa:WT MI vs. Atg:CNOT6L MII	0.08247	-0.498 to 0.6629	No	ns	>0.9999
Aaa:WT MI vs. Atg:BTG4 GV	-0.2306	-0.7045 to 0.2433	No	ns	>0.9999
Aaa:WT MI vs. Atg:BTG4 MI	-0.2134	-0.6873 to 0.2605	No	ns	>0.9999
Aaa:WT MI vs. Atg:BTG4 MII	-0.2755	-0.7495 to 0.1984	No	ns	>0.9999
Aaa:WT MI vs. Att:WT GV	-0.2925	-0.7664 to 0.1814	No	ns	0.9999
Aaa:WT MI vs. Att:WT MI	-0.3267	-0.8007 to 0.1472	No	ns	0.9889
Aaa:WT MI vs. Att:WT MII	-0.2697	-0.7436 to 0.2042	No	ns	>0.9999
Aaa:WT MI vs. Att:CNOT6L GV	-0.2175	-0.798 to 0.3629	No	ns	>0.9999
Aaa:WT MI vs. Att:CNOT6L MI	0.004115	-0.4698 to 0.478	No	ns	>0.9999
Aaa:WT MI vs. Att:CNOT6L MII	0.03247	-0.548 to 0.6129	No	ns	>0.9999
Aaa:WT MI vs. Att:BTG4 GV	-0.39	-0.8639 to 0.08395	No	ns	0.6127
Aaa:WT MI vs. Att:BTG4 MI	-0.3491	-0.823 to 0.1248	No	ns	0.9345
Aaa:WT MI vs. Att:BTG4 MII	-0.3932	-0.8671 to 0.08074	No	ns	0.5792
Aaa:WT MI vs. cAa:WT GV	-0.2466	-0.7205 to 0.2273	No	ns	>0.9999
Aaa:WT MI vs. cAa:WT MI	-0.2102	-0.6841 to 0.2637	No	ns	>0.9999
Aaa:WT MI vs. cAa:WT MII	-0.157	-0.6309 to 0.3169	No	ns	>0.9999
Aaa:WT MI vs. cAa:CNOT6L GV	-0.2175	-0.798 to 0.3629	No	ns	>0.9999
Aaa:WT MI vs. cAa:CNOT6L MI	-0.2925	-0.873 to 0.2879	No	ns	>0.9999
Aaa:WT MI vs. cAa:CNOT6L MII	-0.2532	-0.7272 to 0.2207	No	ns	>0.9999
Aaa:WT MI vs. cAa:BTG4 GV	-0.3965	-0.8704 to 0.07746	No	ns	0.5448
Aaa:WT MI vs. cAa:BTG4 MI	-0.3761	-0.85 to 0.09782	No	ns	0.7504
Aaa:WT MI vs. cAa:BTG4 MII	-0.435	-0.9089 to 0.03893	No	ns	0.2042
Aaa:WT MI vs. caA:WT GV	-0.2156	-0.6895 to 0.2583	No	ns	>0.9999
Aaa:WT MI vs. caA:WT MI	-0.2507	-0.7246 to 0.2232	No	ns	>0.9999
Aaa:WT MI vs. caA:WT MII	-0.204	-0.678 to 0.2699	No	ns	>0.9999
Aaa:WT MI vs. caA:CNOT6L GV	0.2825	-0.1914 to 0.7564	No	ns	>0.9999
Aaa:WT MI vs. caA:CNOT6L MI	0.08247	-0.498 to 0.6629	No	ns	>0.9999
Aaa:WT MI vs. caA:CNOT6L MII	0.2825	-0.1914 to 0.7564	No	ns	>0.9999
Aaa:WT MI vs. caA:BTG4 GV	-0.2231	-0.697 to 0.2508	No	ns	>0.9999
Aaa:WT MI vs. caA:BTG4 MI	-0.247	-0.7209 to 0.2269	No	ns	>0.9999
Aaa:WT MI vs. caA:BTG4 MII	-0.3201	-0.794 to 0.1539	No	ns	0.9944
Aaa:WT MI vs. cAc:WT GV	-0.2823	-0.7562 to 0.1917	No	ns	>0.9999
Aaa:WT MI vs. cAc:WT MI	-0.2618	-0.7357 to 0.2121	No	ns	>0.9999
Aaa:WT MI vs. cAc:WT MII	-0.3251	-0.799 to 0.1488	No	ns	0.9906
Aaa:WT MI vs. cAc:CNOT6L GV	0.03247	-0.548 to 0.6129	No	ns	>0.9999
Aaa:WT MI vs. cAc:CNOT6L MI	-0.2175	-0.798 to 0.3629	No	ns	>0.9999
Aaa:WT MI vs. cAc:CNOT6L MII	0.2825	-0.1914 to 0.7564	No	ns	>0.9999
Aaa:WT MI vs. cAc:BTG4 GV	-0.2357	-0.7096 to 0.2382	No	ns	>0.9999
Aaa:WT MI vs. cAc:BTG4 MI	-0.1943	-0.6682 to 0.2797	No	ns	>0.9999
Aaa:WT MI vs. cAc:BTG4 MII	-0.2898	-0.7637 to 0.1841	No	ns	>0.9999
Aaa:WT MI vs. cAg:WT GV	-0.2358	-0.7097 to 0.2381	No	ns	>0.9999
Aaa:WT MI vs. cAg:WT MI	-0.1634	-0.6374 to 0.3105	No	ns	>0.9999
Aaa:WT MI vs. cAg:WT MII	-0.2198	-0.6937 to 0.2541	No	ns	>0.9999
Aaa:WT MI vs. cAg:CNOT6L GV	0.111	-0.4694 to 0.6915	No	ns	>0.9999
Aaa:WT MI vs. cAg:CNOT6L MI	0.1583	-0.3156 to 0.6322	No	ns	>0.9999
Aaa:WT MI vs. cAg:CNOT6L MII	0.07434	-0.3996 to 0.5483	No	ns	>0.9999
Aaa:WT MI vs. cAg:BTG4 GV	-0.1813	-0.6552 to 0.2926	No	ns	>0.9999
Aaa:WT MI vs. cAg:BTG4 MI	-0.2155	-0.6894 to 0.2584	No	ns	>0.9999
Aaa:WT MI vs. cAg:BTG4 MII	-0.2248	-0.6987 to 0.2492	No	ns	>0.9999
Aaa:WT MI vs. cAt:WT GV	-0.1061	-0.58 to 0.3678	No	ns	>0.9999
Aaa:WT MI vs. cAt:WT MI	-0.1254	-0.5993 to 0.3486	No	ns	>0.9999
Aaa:WT MI vs. cAt:WT MII	-0.02095	-0.4949 to 0.453	No	ns	>0.9999
Aaa:WT MI vs. cAt:CNOT6L GV	0.01985	-0.5606 to 0.6003	No	ns	>0.9999
Aaa:WT MI vs. cAt:CNOT6L MI	0.03247	-0.548 to 0.6129	No	ns	>0.9999
Aaa:WT MI vs. cAt:CNOT6L MII	-0.2009	-0.6748 to 0.2731	No	ns	>0.9999
Aaa:WT MI vs. cAt:BTG4 GV	-0.2808	-0.7547 to 0.1931	No	ns	>0.9999
Aaa:WT MI vs. cAt:BTG4 MI	-0.3489	-0.8228 to 0.125	No	ns	0.9353
Aaa:WT MI vs. cAt:BTG4 MII	-0.2817	-0.7556 to 0.1923	No	ns	>0.9999
Aaa:WT MI vs. ccA:WT GV	-0.2428	-0.7167 to 0.2311	No	ns	>0.9999
Aaa:WT MI vs. ccA:WT MI	-0.2255	-0.6994 to 0.2484	No	ns	>0.9999
Aaa:WT MI vs. ccA:WT MII	-0.2225	-0.6964 to 0.2514	No	ns	>0.9999
Aaa:WT MI vs. ccA:CNOT6L GV	-0.003241	-0.4772 to 0.4707	No	ns	>0.9999
Aaa:WT MI vs. ccA:CNOT6L MI	-0.01594	-0.4899 to 0.458	No	ns	>0.9999
Aaa:WT MI vs. ccA:CNOT6L MII	-0.03181	-0.5057 to 0.4421	No	ns	>0.9999
Aaa:WT MI vs. ccA:BTG4 GV	-0.2639	-0.7378 to 0.2101	No	ns	>0.9999
Aaa:WT MI vs. ccA:BTG4 MI	-0.2771	-0.7511 to 0.1968	No	ns	>0.9999
Aaa:WT MI vs. ccA:BTG4 MII	-0.2535	-0.7274 to 0.2205	No	ns	>0.9999
Aaa:WT MI vs. cgA:WT GV	-0.2814	-0.7553 to 0.1926	No	ns	>0.9999
Aaa:WT MI vs. cgA:WT MI	-0.2196	-0.6935 to 0.2543	No	ns	>0.9999
Aaa:WT MI vs. cgA:WT MII	-0.2562	-0.7301 to 0.2178	No	ns	>0.9999
Aaa:WT MI vs. cgA:CNOT6L GV	0.04914	-0.5313 to 0.6296	No	ns	>0.9999
Aaa:WT MI vs. cgA:CNOT6L MI	-0.2175	-0.798 to 0.3629	No	ns	>0.9999
Aaa:WT MI vs. cgA:CNOT6L MII	0.2825	-0.1914 to 0.7564	No	ns	>0.9999
Aaa:WT MI vs. cgA:BTG4 GV	-0.2559	-0.7298 to 0.218	No	ns	>0.9999
Aaa:WT MI vs. cgA:BTG4 MI	-0.301	-0.7749 to 0.1729	No	ns	0.9995
Aaa:WT MI vs. cgA:BTG4 MII	-0.3645	-0.8385 to 0.1094	No	ns	0.8461
Aaa:WT MI vs. ctA:WT GV	-0.2704	-0.7443 to 0.2035	No	ns	>0.9999
Aaa:WT MI vs. ctA:WT MI	-0.1623	-0.6362 to 0.3116	No	ns	>0.9999
Aaa:WT MI vs. ctA:WT MII	-0.2983	-0.7722 to 0.1757	No	ns	0.9997
Aaa:WT MI vs. ctA:CNOT6L GV	0.008206	-0.4657 to 0.4821	No	ns	>0.9999
Aaa:WT MI vs. ctA:CNOT6L MI	-0.1243	-0.5982 to 0.3496	No	ns	>0.9999
Aaa:WT MI vs. ctA:CNOT6L MII	0.1942	-0.3862 to 0.7747	No	ns	>0.9999
Aaa:WT MI vs. ctA:BTG4 GV	-0.187	-0.6609 to 0.2869	No	ns	>0.9999
Aaa:WT MI vs. ctA:BTG4 MI	-0.2437	-0.7176 to 0.2303	No	ns	>0.9999
Aaa:WT MI vs. ctA:BTG4 MII	-0.1562	-0.6301 to 0.3177	No	ns	>0.9999
Aaa:WT MI vs. gAa:WT GV	-0.1499	-0.6238 to 0.3241	No	ns	>0.9999
Aaa:WT MI vs. gAa:WT MI	-0.2598	-0.7337 to 0.2141	No	ns	>0.9999
Aaa:WT MI vs. gAa:WT MII	-0.03795	-0.5119 to 0.436	No	ns	>0.9999
Aaa:WT MI vs. gAa:CNOT6L GV	0.1714	-0.4091 to 0.7518	No	ns	>0.9999
Aaa:WT MI vs. gAa:CNOT6L MI	0.08247	-0.498 to 0.6629	No	ns	>0.9999
Aaa:WT MI vs. gAa:CNOT6L MII	0.0647	-0.4092 to 0.5386	No	ns	>0.9999
Aaa:WT MI vs. gAa:BTG4 GV	-0.2544	-0.7284 to 0.2195	No	ns	>0.9999
Aaa:WT MI vs. gAa:BTG4 MI	-0.2055	-0.6794 to 0.2684	No	ns	>0.9999
Aaa:WT MI vs. gAa:BTG4 MII	-0.1898	-0.6637 to 0.2841	No	ns	>0.9999
Aaa:WT MI vs. gaA:WT GV	-0.2249	-0.6988 to 0.249	No	ns	>0.9999
Aaa:WT MI vs. gaA:WT MI	-0.2057	-0.6796 to 0.2683	No	ns	>0.9999
Aaa:WT MI vs. gaA:WT MII	-0.2294	-0.7033 to 0.2445	No	ns	>0.9999
Aaa:WT MI vs. gaA:CNOT6L GV	-0.03088	-0.5048 to 0.443	No	ns	>0.9999
Aaa:WT MI vs. gaA:CNOT6L MI	-0.3024	-0.7763 to 0.1716	No	ns	0.9994
Aaa:WT MI vs. gaA:CNOT6L MII	0.0334	-0.4405 to 0.5073	No	ns	>0.9999
Aaa:WT MI vs. gaA:BTG4 GV	-0.1903	-0.6642 to 0.2837	No	ns	>0.9999
Aaa:WT MI vs. gaA:BTG4 MI	-0.2319	-0.7058 to 0.2421	No	ns	>0.9999
Aaa:WT MI vs. gaA:BTG4 MII	-0.1718	-0.6457 to 0.3021	No	ns	>0.9999
Aaa:WT MI vs. gAc:WT GV	-0.1269	-0.6009 to 0.347	No	ns	>0.9999
Aaa:WT MI vs. gAc:WT MI	-0.1347	-0.6086 to 0.3392	No	ns	>0.9999
Aaa:WT MI vs. gAc:WT MII	-0.04634	-0.5203 to 0.4276	No	ns	>0.9999
Aaa:WT MI vs. gAc:CNOT6L GV	0.1129	-0.3611 to 0.5868	No	ns	>0.9999
Aaa:WT MI vs. gAc:CNOT6L MI	-0.05064	-0.5246 to 0.4233	No	ns	>0.9999
Aaa:WT MI vs. gAc:CNOT6L MII	0.01074	-0.4632 to 0.4847	No	ns	>0.9999
Aaa:WT MI vs. gAc:BTG4 GV	-0.1736	-0.6476 to 0.3003	No	ns	>0.9999
Aaa:WT MI vs. gAc:BTG4 MI	-0.1013	-0.5752 to 0.3727	No	ns	>0.9999
Aaa:WT MI vs. gAc:BTG4 MII	-0.1874	-0.6613 to 0.2865	No	ns	>0.9999
Aaa:WT MI vs. gAg:WT GV	-0.05158	-0.5255 to 0.4223	No	ns	>0.9999
Aaa:WT MI vs. gAg:WT MI	-0.1362	-0.6102 to 0.3377	No	ns	>0.9999
Aaa:WT MI vs. gAg:WT MII	-0.179	-0.6529 to 0.2949	No	ns	>0.9999
Aaa:WT MI vs. gAg:CNOT6L GV	0.1554	-0.3185 to 0.6293	No	ns	>0.9999
Aaa:WT MI vs. gAg:CNOT6L MI	0.07016	-0.4038 to 0.5441	No	ns	>0.9999
Aaa:WT MI vs. gAg:CNOT6L MII	0.007474	-0.4664 to 0.4814	No	ns	>0.9999
Aaa:WT MI vs. gAg:BTG4 GV	-0.2547	-0.7286 to 0.2193	No	ns	>0.9999
Aaa:WT MI vs. gAg:BTG4 MI	-0.2425	-0.7165 to 0.2314	No	ns	>0.9999
Aaa:WT MI vs. gAg:BTG4 MII	-0.1897	-0.6636 to 0.2843	No	ns	>0.9999
Aaa:WT MI vs. gAt:WT GV	-0.2285	-0.7025 to 0.2454	No	ns	>0.9999
Aaa:WT MI vs. gAt:WT MI	-0.3503	-0.8242 to 0.1236	No	ns	0.9293
Aaa:WT MI vs. gAt:WT MII	-0.3029	-0.7769 to 0.171	No	ns	0.9994
Aaa:WT MI vs. gAt:CNOT6L GV	0.2825	-0.1914 to 0.7564	No	ns	>0.9999
Aaa:WT MI vs. gAt:CNOT6L MI	0.2825	-0.1914 to 0.7564	No	ns	>0.9999
Aaa:WT MI vs. gAt:CNOT6L MII	-0.05086	-0.6313 to 0.5296	No	ns	>0.9999
Aaa:WT MI vs. gAt:BTG4 GV	-0.2582	-0.7322 to 0.2157	No	ns	>0.9999
Aaa:WT MI vs. gAt:BTG4 MI	-0.3221	-0.796 to 0.1519	No	ns	0.9931
Aaa:WT MI vs. gAt:BTG4 MII	-0.2691	-0.743 to 0.2048	No	ns	>0.9999
Aaa:WT MI vs. gcA:WT GV	-0.2456	-0.7196 to 0.2283	No	ns	>0.9999
Aaa:WT MI vs. gcA:WT MI	-0.1988	-0.6727 to 0.2751	No	ns	>0.9999
Aaa:WT MI vs. gcA:WT MII	-0.3198	-0.7937 to 0.1541	No	ns	0.9946
Aaa:WT MI vs. gcA:CNOT6L GV	0.2825	-0.1914 to 0.7564	No	ns	>0.9999
Aaa:WT MI vs. gcA:CNOT6L MI	0.1158	-0.4646 to 0.6962	No	ns	>0.9999
Aaa:WT MI vs. gcA:CNOT6L MII	0.2825	-0.1914 to 0.7564	No	ns	>0.9999
Aaa:WT MI vs. gcA:BTG4 GV	-0.2366	-0.7105 to 0.2373	No	ns	>0.9999
Aaa:WT MI vs. gcA:BTG4 MI	-0.2509	-0.7249 to 0.223	No	ns	>0.9999
Aaa:WT MI vs. gcA:BTG4 MII	-0.2505	-0.7244 to 0.2234	No	ns	>0.9999
Aaa:WT MI vs. ggA:WT GV	-0.2371	-0.711 to 0.2368	No	ns	>0.9999
Aaa:WT MI vs. ggA:WT MI	-0.2296	-0.7036 to 0.2443	No	ns	>0.9999
Aaa:WT MI vs. ggA:WT MII	-0.2396	-0.7136 to 0.2343	No	ns	>0.9999
Aaa:WT MI vs. ggA:CNOT6L GV	0.2825	-0.1914 to 0.7564	No	ns	>0.9999
Aaa:WT MI vs. ggA:CNOT6L MI	-0.1342	-0.6081 to 0.3397	No	ns	>0.9999
Aaa:WT MI vs. ggA:CNOT6L MII	0.1366	-0.4438 to 0.7171	No	ns	>0.9999
Aaa:WT MI vs. ggA:BTG4 GV	-0.204	-0.6779 to 0.2699	No	ns	>0.9999
Aaa:WT MI vs. ggA:BTG4 MI	-0.2221	-0.696 to 0.2518	No	ns	>0.9999
Aaa:WT MI vs. ggA:BTG4 MII	-0.2378	-0.7117 to 0.2361	No	ns	>0.9999
Aaa:WT MI vs. gtA:WT GV	-0.3147	-0.7886 to 0.1592	No	ns	0.997
Aaa:WT MI vs. gtA:WT MI	-0.215	-0.6889 to 0.2589	No	ns	>0.9999
Aaa:WT MI vs. gtA:WT MII	-0.3001	-0.774 to 0.1738	No	ns	0.9996
Aaa:WT MI vs. gtA:CNOT6L GV	0.2825	-0.1914 to 0.7564	No	ns	>0.9999
Aaa:WT MI vs. gtA:CNOT6L MI	0.2825	-0.1914 to 0.7564	No	ns	>0.9999
Aaa:WT MI vs. gtA:CNOT6L MII	0.03247	-0.548 to 0.6129	No	ns	>0.9999
Aaa:WT MI vs. gtA:BTG4 GV	-0.2544	-0.7283 to 0.2195	No	ns	>0.9999
Aaa:WT MI vs. gtA:BTG4 MI	-0.2889	-0.7628 to 0.185	No	ns	>0.9999
Aaa:WT MI vs. gtA:BTG4 MII	-0.2525	-0.7264 to 0.2214	No	ns	>0.9999
Aaa:WT MI vs. tAc:WT GV	-0.001657	-0.4756 to 0.4723	No	ns	>0.9999
Aaa:WT MI vs. tAc:WT MI	-0.3342	-0.8081 to 0.1397	No	ns	0.9782
Aaa:WT MI vs. tAc:WT MII	-0.1818	-0.6557 to 0.2921	No	ns	>0.9999
Aaa:WT MI vs. tAc:CNOT6L GV	0.2825	-0.1914 to 0.7564	No	ns	>0.9999
Aaa:WT MI vs. tAc:CNOT6L MI	0.1916	-0.3889 to 0.772	No	ns	>0.9999
Aaa:WT MI vs. tAc:CNOT6L MII	0.2825	-0.1914 to 0.7564	No	ns	>0.9999
Aaa:WT MI vs. tAc:BTG4 GV	-0.1595	-0.6334 to 0.3144	No	ns	>0.9999
Aaa:WT MI vs. tAc:BTG4 MI	-0.2475	-0.7214 to 0.2265	No	ns	>0.9999
Aaa:WT MI vs. tAc:BTG4 MII	-0.2675	-0.7414 to 0.2064	No	ns	>0.9999
Aaa:WT MI vs. tAt:WT GV	-0.1608	-0.6347 to 0.3131	No	ns	>0.9999
Aaa:WT MI vs. tAt:WT MI	-0.05797	-0.5319 to 0.4159	No	ns	>0.9999
Aaa:WT MI vs. tAt:WT MII	-0.1605	-0.6344 to 0.3134	No	ns	>0.9999
Aaa:WT MI vs. tAt:CNOT6L GV	-0.07919	-0.6596 to 0.5012	No	ns	>0.9999
Aaa:WT MI vs. tAt:CNOT6L MI	-0.1763	-0.6503 to 0.2976	No	ns	>0.9999
Aaa:WT MI vs. tAt:CNOT6L MII	-0.1197	-0.5936 to 0.3542	No	ns	>0.9999
Aaa:WT MI vs. tAt:BTG4 GV	-0.2006	-0.6745 to 0.2733	No	ns	>0.9999
Aaa:WT MI vs. tAt:BTG4 MI	-0.1885	-0.6624 to 0.2854	No	ns	>0.9999
Aaa:WT MI vs. tAt:BTG4 MII	-0.2826	-0.7565 to 0.1913	No	ns	>0.9999
Aaa:WT MI vs. tcA:WT GV	-0.2322	-0.7061 to 0.2418	No	ns	>0.9999
Aaa:WT MI vs. tcA:WT MI	-0.296	-0.7699 to 0.1779	No	ns	0.9998
Aaa:WT MI vs. tcA:WT MII	-0.2011	-0.675 to 0.2728	No	ns	>0.9999
Aaa:WT MI vs. tcA:CNOT6L GV	0.02759	-0.5528 to 0.608	No	ns	>0.9999
Aaa:WT MI vs. tcA:CNOT6L MI	0.02768	-0.4462 to 0.5016	No	ns	>0.9999
Aaa:WT MI vs. tcA:CNOT6L MII	-0.006396	-0.4803 to 0.4675	No	ns	>0.9999
Aaa:WT MI vs. tcA:BTG4 GV	-0.2174	-0.6913 to 0.2565	No	ns	>0.9999
Aaa:WT MI vs. tcA:BTG4 MI	-0.201	-0.6749 to 0.2729	No	ns	>0.9999
Aaa:WT MI vs. tcA:BTG4 MII	-0.2094	-0.6834 to 0.2645	No	ns	>0.9999
Aaa:WT MI vs. ttA:WT GV	-0.2151	-0.689 to 0.2589	No	ns	>0.9999
Aaa:WT MI vs. ttA:WT MI	-0.1658	-0.6397 to 0.3081	No	ns	>0.9999
Aaa:WT MI vs. ttA:WT MII	-0.1506	-0.6245 to 0.3233	No	ns	>0.9999
Aaa:WT MI vs. ttA:CNOT6L GV	-0.3642	-0.8381 to 0.1097	No	ns	0.8487
Aaa:WT MI vs. ttA:CNOT6L MI	-0.6064	-1.08 to -0.1325	Yes	****	<0.0001
Aaa:WT MI vs. ttA:CNOT6L MII	-0.6775	-1.258 to -0.09709	Yes	**	0.0012
Aaa:WT MI vs. ttA:BTG4 GV	-0.212	-0.6859 to 0.262	No	ns	>0.9999
Aaa:WT MI vs. ttA:BTG4 MI	-0.1373	-0.6112 to 0.3366	No	ns	>0.9999
Aaa:WT MI vs. ttA:BTG4 MII	-0.2047	-0.6786 to 0.2692	No	ns	>0.9999
Aaa:WT MII vs. Aaa:CNOT6L GV	0.4554	-0.1251 to 1.036	No	ns	0.7886
Aaa:WT MII vs. Aaa:CNOT6L MI	-0.1637	-0.6376 to 0.3102	No	ns	>0.9999
Aaa:WT MII vs. Aaa:CNOT6L MII	0.2024	-0.2715 to 0.6763	No	ns	>0.9999
Aaa:WT MII vs. Aaa:BTG4 GV	0.1031	-0.3709 to 0.577	No	ns	>0.9999
Aaa:WT MII vs. Aaa:BTG4 MI	0.1441	-0.3298 to 0.6181	No	ns	>0.9999
Aaa:WT MII vs. Aaa:BTG4 MII	0.2198	-0.2541 to 0.6937	No	ns	>0.9999
Aaa:WT MII vs. aAa:WT GV	0.1062	-0.3677 to 0.5801	No	ns	>0.9999
Aaa:WT MII vs. aAa:WT MI	0.09634	-0.3776 to 0.5703	No	ns	>0.9999
Aaa:WT MII vs. aAa:WT MII	0.01544	-0.4585 to 0.4894	No	ns	>0.9999
Aaa:WT MII vs. aAa:CNOT6L GV	0.4982	-0.08222 to 1.079	No	ns	0.4387
Aaa:WT MII vs. aAa:CNOT6L MI	0.4077	-0.1727 to 0.9882	No	ns	0.9805
Aaa:WT MII vs. aAa:CNOT6L MII	0.3792	-0.09475 to 0.8531	No	ns	0.7216
Aaa:WT MII vs. aAa:BTG4 GV	0.008826	-0.4651 to 0.4827	No	ns	>0.9999
Aaa:WT MII vs. aAa:BTG4 MI	0.076	-0.3979 to 0.5499	No	ns	>0.9999
Aaa:WT MII vs. aAa:BTG4 MII	-0.01262	-0.4865 to 0.4613	No	ns	>0.9999
Aaa:WT MII vs. aaA:WT GV	0.06719	-0.4067 to 0.5411	No	ns	>0.9999
Aaa:WT MII vs. aaA:WT MI	0.05613	-0.4178 to 0.5301	No	ns	>0.9999
Aaa:WT MII vs. aaA:WT MII	0.05555	-0.4184 to 0.5295	No	ns	>0.9999
Aaa:WT MII vs. aaA:CNOT6L GV	0.4164	-0.164 to 0.9968	No	ns	0.9653
Aaa:WT MII vs. aaA:CNOT6L MI	0.5982	0.1243 to 1.072	Yes	****	<0.0001
Aaa:WT MII vs. aaA:CNOT6L MII	0.4554	-0.1251 to 1.036	No	ns	0.7886
Aaa:WT MII vs. aaA:BTG4 GV	0.08392	-0.39 to 0.5578	No	ns	>0.9999
Aaa:WT MII vs. aaA:BTG4 MI	0.1205	-0.3534 to 0.5944	No	ns	>0.9999
Aaa:WT MII vs. aaA:BTG4 MII	0.09422	-0.3797 to 0.5681	No	ns	>0.9999
Aaa:WT MII vs. Aac:WT GV	0.1422	-0.3317 to 0.6161	No	ns	>0.9999
Aaa:WT MII vs. Aac:WT MI	0.03614	-0.4378 to 0.5101	No	ns	>0.9999
Aaa:WT MII vs. Aac:WT MII	0.1946	-0.2794 to 0.6685	No	ns	>0.9999
Aaa:WT MII vs. Aac:CNOT6L GV	0.488	0.0141 to 0.9619	Yes	*	0.0277
Aaa:WT MII vs. Aac:CNOT6L MI	0.4251	-0.04883 to 0.899	No	ns	0.2744
Aaa:WT MII vs. Aac:CNOT6L MII	0.1482	-0.3257 to 0.6221	No	ns	>0.9999
Aaa:WT MII vs. Aac:BTG4 GV	-0.01167	-0.4856 to 0.4623	No	ns	>0.9999
Aaa:WT MII vs. Aac:BTG4 MI	0.0004762	-0.4734 to 0.4744	No	ns	>0.9999
Aaa:WT MII vs. Aac:BTG4 MII	-0.0969	-0.5708 to 0.377	No	ns	>0.9999
Aaa:WT MII vs. aAc:WT GV	-0.02	-0.4939 to 0.4539	No	ns	>0.9999
Aaa:WT MII vs. aAc:WT MI	0.001012	-0.4729 to 0.4749	No	ns	>0.9999
Aaa:WT MII vs. aAc:WT MII	-0.01187	-0.4858 to 0.4621	No	ns	>0.9999
Aaa:WT MII vs. aAc:CNOT6L GV	0.4673	-0.1132 to 1.048	No	ns	0.6987
Aaa:WT MII vs. aAc:CNOT6L MI	0.5982	0.1243 to 1.072	Yes	****	<0.0001
Aaa:WT MII vs. aAc:CNOT6L MII	0.4315	-0.1489 to 1.012	No	ns	0.9197
Aaa:WT MII vs. aAc:BTG4 GV	0.1236	-0.3503 to 0.5975	No	ns	>0.9999
Aaa:WT MII vs. aAc:BTG4 MI	0.04373	-0.4302 to 0.5177	No	ns	>0.9999
Aaa:WT MII vs. aAc:BTG4 MII	0.1902	-0.2837 to 0.6642	No	ns	>0.9999
Aaa:WT MII vs. Aag:WT GV	0.09939	-0.3745 to 0.5733	No	ns	>0.9999
Aaa:WT MII vs. Aag:WT MI	0.03541	-0.4385 to 0.5093	No	ns	>0.9999
Aaa:WT MII vs. Aag:WT MII	-0.0722	-0.5461 to 0.4017	No	ns	>0.9999
Aaa:WT MII vs. Aag:CNOT6L GV	0.3815	-0.09243 to 0.8554	No	ns	0.699
Aaa:WT MII vs. Aag:CNOT6L MI	0.5506	-0.02983 to 1.131	No	ns	0.1258
Aaa:WT MII vs. Aag:CNOT6L MII	0.4715	-0.1089 to 1.052	No	ns	0.6637
Aaa:WT MII vs. Aag:BTG4 GV	0.1223	-0.3516 to 0.5962	No	ns	>0.9999
Aaa:WT MII vs. Aag:BTG4 MI	0.1237	-0.3502 to 0.5976	No	ns	>0.9999
Aaa:WT MII vs. Aag:BTG4 MII	0.09875	-0.3752 to 0.5727	No	ns	>0.9999
Aaa:WT MII vs. aAg:WT GV	0.1198	-0.3541 to 0.5938	No	ns	>0.9999
Aaa:WT MII vs. aAg:WT MI	0.1743	-0.2996 to 0.6482	No	ns	>0.9999
Aaa:WT MII vs. aAg:WT MII	0.02811	-0.4458 to 0.502	No	ns	>0.9999
Aaa:WT MII vs. aAg:CNOT6L GV	0.4268	-0.04713 to 0.9007	No	ns	0.2614
Aaa:WT MII vs. aAg:CNOT6L MI	0.5982	0.1243 to 1.072	Yes	****	<0.0001
Aaa:WT MII vs. aAg:CNOT6L MII	0.09822	-0.4822 to 0.6786	No	ns	>0.9999
Aaa:WT MII vs. aAg:BTG4 GV	0.06155	-0.4124 to 0.5355	No	ns	>0.9999
Aaa:WT MII vs. aAg:BTG4 MI	0.04617	-0.4278 to 0.5201	No	ns	>0.9999
Aaa:WT MII vs. aAg:BTG4 MII	-0.03089	-0.5048 to 0.443	No	ns	>0.9999
Aaa:WT MII vs. Aat:WT GV	0.0576	-0.4163 to 0.5315	No	ns	>0.9999
Aaa:WT MII vs. Aat:WT MI	0.008092	-0.4658 to 0.482	No	ns	>0.9999
Aaa:WT MII vs. Aat:WT MII	0.2838	-0.1901 to 0.7577	No	ns	>0.9999
Aaa:WT MII vs. Aat:CNOT6L GV	0.5982	0.1243 to 1.072	Yes	****	<0.0001
Aaa:WT MII vs. Aat:CNOT6L MI	-0.06845	-0.6489 to 0.512	No	ns	>0.9999
Aaa:WT MII vs. Aat:CNOT6L MII	0.4315	-0.1489 to 1.012	No	ns	0.9197
Aaa:WT MII vs. Aat:BTG4 GV	0.07749	-0.3964 to 0.5514	No	ns	>0.9999
Aaa:WT MII vs. Aat:BTG4 MI	-0.01006	-0.484 to 0.4639	No	ns	>0.9999
Aaa:WT MII vs. Aat:BTG4 MII	0.08704	-0.3869 to 0.561	No	ns	>0.9999
Aaa:WT MII vs. aAt:WT GV	0.03449	-0.4394 to 0.5084	No	ns	>0.9999
Aaa:WT MII vs. aAt:WT MI	0.08371	-0.3902 to 0.5576	No	ns	>0.9999
Aaa:WT MII vs. aAt:WT MII	-0.01458	-0.4885 to 0.4593	No	ns	>0.9999
Aaa:WT MII vs. aAt:CNOT6L GV	0.5982	0.1243 to 1.072	Yes	****	<0.0001
Aaa:WT MII vs. aAt:CNOT6L MI	0.5982	0.1243 to 1.072	Yes	****	<0.0001
Aaa:WT MII vs. aAt:CNOT6L MII	0.5982	0.1243 to 1.072	Yes	****	<0.0001
Aaa:WT MII vs. aAt:BTG4 GV	0.04614	-0.4278 to 0.5201	No	ns	>0.9999
Aaa:WT MII vs. aAt:BTG4 MI	0.04488	-0.429 to 0.5188	No	ns	>0.9999
Aaa:WT MII vs. aAt:BTG4 MII	0.01264	-0.4613 to 0.4866	No	ns	>0.9999
Aaa:WT MII vs. Aca:WT GV	0.03757	-0.4364 to 0.5115	No	ns	>0.9999
Aaa:WT MII vs. Aca:WT MI	0.07045	-0.4035 to 0.5444	No	ns	>0.9999
Aaa:WT MII vs. Aca:WT MII	0.04331	-0.4306 to 0.5172	No	ns	>0.9999
Aaa:WT MII vs. Aca:CNOT6L GV	0.5982	0.01778 to 1.179	Yes	*	0.0272
Aaa:WT MII vs. Aca:CNOT6L MI	0.2859	-0.188 to 0.7598	No	ns	>0.9999
Aaa:WT MII vs. Aca:CNOT6L MII	-0.1018	-0.5757 to 0.3721	No	ns	>0.9999
Aaa:WT MII vs. Aca:BTG4 GV	0.09447	-0.3795 to 0.5684	No	ns	>0.9999
Aaa:WT MII vs. Aca:BTG4 MI	0.02727	-0.4467 to 0.5012	No	ns	>0.9999
Aaa:WT MII vs. Aca:BTG4 MII	0.1119	-0.362 to 0.5858	No	ns	>0.9999
Aaa:WT MII vs. acA:WT GV	0.09363	-0.3803 to 0.5676	No	ns	>0.9999
Aaa:WT MII vs. acA:WT MI	0.06806	-0.4059 to 0.542	No	ns	>0.9999
Aaa:WT MII vs. acA:WT MII	0.05959	-0.4143 to 0.5335	No	ns	>0.9999
Aaa:WT MII vs. acA:CNOT6L GV	0.1696	-0.3044 to 0.6435	No	ns	>0.9999
Aaa:WT MII vs. acA:CNOT6L MI	0.2147	-0.2593 to 0.6886	No	ns	>0.9999
Aaa:WT MII vs. acA:CNOT6L MII	0.3542	-0.1197 to 0.8282	No	ns	0.9103
Aaa:WT MII vs. acA:BTG4 GV	0.05619	-0.4177 to 0.5301	No	ns	>0.9999
Aaa:WT MII vs. acA:BTG4 MI	0.0156	-0.4583 to 0.4895	No	ns	>0.9999
Aaa:WT MII vs. acA:BTG4 MII	0.05349	-0.4204 to 0.5274	No	ns	>0.9999
Aaa:WT MII vs. Acc:WT GV	0.08898	-0.3849 to 0.5629	No	ns	>0.9999
Aaa:WT MII vs. Acc:WT MI	0.1085	-0.3654 to 0.5825	No	ns	>0.9999
Aaa:WT MII vs. Acc:WT MII	0.09261	-0.3813 to 0.5665	No	ns	>0.9999
Aaa:WT MII vs. Acc:CNOT6L GV	-0.3377	-0.8116 to 0.1363	No	ns	0.9711
Aaa:WT MII vs. Acc:CNOT6L MI	0.0302	-0.4437 to 0.5041	No	ns	>0.9999
Aaa:WT MII vs. Acc:CNOT6L MII	-0.171	-0.7514 to 0.4094	No	ns	>0.9999
Aaa:WT MII vs. Acc:BTG4 GV	0.05674	-0.4172 to 0.5307	No	ns	>0.9999
Aaa:WT MII vs. Acc:BTG4 MI	0.04579	-0.4281 to 0.5197	No	ns	>0.9999
Aaa:WT MII vs. Acc:BTG4 MII	0.08778	-0.3861 to 0.5617	No	ns	>0.9999
Aaa:WT MII vs. Acg:WT GV	0.1447	-0.3293 to 0.6186	No	ns	>0.9999
Aaa:WT MII vs. Acg:WT MI	0.2169	-0.257 to 0.6908	No	ns	>0.9999
Aaa:WT MII vs. Acg:WT MII	0.2211	-0.2528 to 0.695	No	ns	>0.9999
Aaa:WT MII vs. Acg:CNOT6L GV	0.5982	0.1243 to 1.072	Yes	****	<0.0001
Aaa:WT MII vs. Acg:CNOT6L MI	0.5982	0.1243 to 1.072	Yes	****	<0.0001
Aaa:WT MII vs. Acg:CNOT6L MII	0.5982	0.1243 to 1.072	Yes	****	<0.0001
Aaa:WT MII vs. Acg:BTG4 GV	0.07398	-0.3999 to 0.5479	No	ns	>0.9999
Aaa:WT MII vs. Acg:BTG4 MI	0.1662	-0.3077 to 0.6402	No	ns	>0.9999
Aaa:WT MII vs. Acg:BTG4 MII	0.06112	-0.4128 to 0.535	No	ns	>0.9999
Aaa:WT MII vs. Act:WT GV	0.02186	-0.4521 to 0.4958	No	ns	>0.9999
Aaa:WT MII vs. Act:WT MI	-0.01901	-0.4929 to 0.4549	No	ns	>0.9999
Aaa:WT MII vs. Act:WT MII	0.007128	-0.4668 to 0.481	No	ns	>0.9999
Aaa:WT MII vs. Act:CNOT6L GV	0.5982	0.1243 to 1.072	Yes	****	<0.0001
Aaa:WT MII vs. Act:CNOT6L MI	0.4871	-0.09333 to 1.068	No	ns	0.5317
Aaa:WT MII vs. Act:CNOT6L MII	0.5982	0.1243 to 1.072	Yes	****	<0.0001
Aaa:WT MII vs. Act:BTG4 GV	-0.01812	-0.492 to 0.4558	No	ns	>0.9999
Aaa:WT MII vs. Act:BTG4 MI	0.1744	-0.2996 to 0.6483	No	ns	>0.9999
Aaa:WT MII vs. Act:BTG4 MII	-0.076	-0.5499 to 0.3979	No	ns	>0.9999
Aaa:WT MII vs. Aga:WT GV	0.1224	-0.3515 to 0.5963	No	ns	>0.9999
Aaa:WT MII vs. Aga:WT MI	-0.01829	-0.4922 to 0.4556	No	ns	>0.9999
Aaa:WT MII vs. Aga:WT MII	-0.04241	-0.5163 to 0.4315	No	ns	>0.9999
Aaa:WT MII vs. Aga:CNOT6L GV	0.07336	-0.5071 to 0.6538	No	ns	>0.9999
Aaa:WT MII vs. Aga:CNOT6L MI	0.05682	-0.4171 to 0.5307	No	ns	>0.9999
Aaa:WT MII vs. Aga:CNOT6L MII	0.07445	-0.3995 to 0.5484	No	ns	>0.9999
Aaa:WT MII vs. Aga:BTG4 GV	0.1438	-0.3301 to 0.6177	No	ns	>0.9999
Aaa:WT MII vs. Aga:BTG4 MI	0.1168	-0.3571 to 0.5907	No	ns	>0.9999
Aaa:WT MII vs. Aga:BTG4 MII	0.1459	-0.328 to 0.6198	No	ns	>0.9999
Aaa:WT MII vs. agA:WT GV	0.05205	-0.4219 to 0.526	No	ns	>0.9999
Aaa:WT MII vs. agA:WT MI	0.1572	-0.3167 to 0.6311	No	ns	>0.9999
Aaa:WT MII vs. agA:WT MII	0.03157	-0.4424 to 0.5055	No	ns	>0.9999
Aaa:WT MII vs. agA:CNOT6L GV	0.5982	0.1243 to 1.072	Yes	****	<0.0001
Aaa:WT MII vs. agA:CNOT6L MI	0.3982	-0.1822 to 0.9786	No	ns	0.9905
Aaa:WT MII vs. agA:CNOT6L MII	0.5982	0.1243 to 1.072	Yes	****	<0.0001
Aaa:WT MII vs. agA:BTG4 GV	0.1288	-0.3451 to 0.6027	No	ns	>0.9999
Aaa:WT MII vs. agA:BTG4 MI	0.09436	-0.3796 to 0.5683	No	ns	>0.9999
Aaa:WT MII vs. agA:BTG4 MII	0.1035	-0.3704 to 0.5775	No	ns	>0.9999
Aaa:WT MII vs. Agc:WT GV	0.0494	-0.4245 to 0.5233	No	ns	>0.9999
Aaa:WT MII vs. Agc:WT MI	0.1438	-0.3301 to 0.6177	No	ns	>0.9999
Aaa:WT MII vs. Agc:WT MII	0.1291	-0.3448 to 0.6031	No	ns	>0.9999
Aaa:WT MII vs. Agc:CNOT6L GV	0.4315	-0.1489 to 1.012	No	ns	0.9197
Aaa:WT MII vs. Agc:CNOT6L MI	0.5982	0.1243 to 1.072	Yes	****	<0.0001
Aaa:WT MII vs. Agc:CNOT6L MII	0.5982	0.1243 to 1.072	Yes	****	<0.0001
Aaa:WT MII vs. Agc:BTG4 GV	0.1414	-0.3325 to 0.6153	No	ns	>0.9999
Aaa:WT MII vs. Agc:BTG4 MI	0.129	-0.3449 to 0.603	No	ns	>0.9999
Aaa:WT MII vs. Agc:BTG4 MII	0.07567	-0.3982 to 0.5496	No	ns	>0.9999
Aaa:WT MII vs. Agg:WT GV	0.01994	-0.454 to 0.4939	No	ns	>0.9999
Aaa:WT MII vs. Agg:WT MI	-0.002208	-0.4761 to 0.4717	No	ns	>0.9999
Aaa:WT MII vs. Agg:WT MII	-0.02103	-0.495 to 0.4529	No	ns	>0.9999
Aaa:WT MII vs. Agg:CNOT6L GV	0.5982	0.1243 to 1.072	Yes	****	<0.0001
Aaa:WT MII vs. Agg:CNOT6L MI	0.5982	0.1243 to 1.072	Yes	****	<0.0001
Aaa:WT MII vs. Agg:CNOT6L MII	0.5982	0.1243 to 1.072	Yes	****	<0.0001
Aaa:WT MII vs. Agg:BTG4 GV	0.1195	-0.3544 to 0.5934	No	ns	>0.9999
Aaa:WT MII vs. Agg:BTG4 MI	0.09585	-0.3781 to 0.5698	No	ns	>0.9999
Aaa:WT MII vs. Agg:BTG4 MII	0.2978	-0.1762 to 0.7717	No	ns	0.9997
Aaa:WT MII vs. Agt:WT GV	0.171	-0.3029 to 0.6449	No	ns	>0.9999
Aaa:WT MII vs. Agt:WT MI	0.1345	-0.3395 to 0.6084	No	ns	>0.9999
Aaa:WT MII vs. Agt:WT MII	0.1372	-0.3367 to 0.6112	No	ns	>0.9999
Aaa:WT MII vs. Agt:CNOT6L GV	0.5982	0.1243 to 1.072	Yes	****	<0.0001
Aaa:WT MII vs. Agt:CNOT6L MI	0.4382	-0.1422 to 1.019	No	ns	0.8905
Aaa:WT MII vs. Agt:CNOT6L MII	0.2649	-0.3155 to 0.8453	No	ns	>0.9999
Aaa:WT MII vs. Agt:BTG4 GV	0.112	-0.3619 to 0.5859	No	ns	>0.9999
Aaa:WT MII vs. Agt:BTG4 MI	0.09699	-0.3769 to 0.5709	No	ns	>0.9999
Aaa:WT MII vs. Agt:BTG4 MII	0.1334	-0.3406 to 0.6073	No	ns	>0.9999
Aaa:WT MII vs. Ata:WT GV	0.1194	-0.3545 to 0.5933	No	ns	>0.9999
Aaa:WT MII vs. Ata:WT MI	0.167	-0.3069 to 0.6409	No	ns	>0.9999
Aaa:WT MII vs. Ata:WT MII	0.06695	-0.407 to 0.5409	No	ns	>0.9999
Aaa:WT MII vs. Ata:CNOT6L GV	0.1339	-0.34 to 0.6079	No	ns	>0.9999
Aaa:WT MII vs. Ata:CNOT6L MI	-0.2768	-0.8572 to 0.3036	No	ns	>0.9999
Aaa:WT MII vs. Ata:CNOT6L MII	-0.1361	-0.6101 to 0.3378	No	ns	>0.9999
Aaa:WT MII vs. Ata:BTG4 GV	-0.05147	-0.5254 to 0.4225	No	ns	>0.9999
Aaa:WT MII vs. Ata:BTG4 MI	-0.1391	-0.613 to 0.3348	No	ns	>0.9999
Aaa:WT MII vs. Ata:BTG4 MII	-0.009088	-0.483 to 0.4648	No	ns	>0.9999
Aaa:WT MII vs. atA:WT GV	0.1295	-0.3444 to 0.6034	No	ns	>0.9999
Aaa:WT MII vs. atA:WT MI	0.02403	-0.4499 to 0.498	No	ns	>0.9999
Aaa:WT MII vs. atA:WT MII	0.2418	-0.2321 to 0.7157	No	ns	>0.9999
Aaa:WT MII vs. atA:CNOT6L GV	0.5982	0.1243 to 1.072	Yes	****	<0.0001
Aaa:WT MII vs. atA:CNOT6L MI	0.5982	0.1243 to 1.072	Yes	****	<0.0001
Aaa:WT MII vs. atA:CNOT6L MII	0.4315	-0.1489 to 1.012	No	ns	0.9197
Aaa:WT MII vs. atA:BTG4 GV	0.1082	-0.3658 to 0.5821	No	ns	>0.9999
Aaa:WT MII vs. atA:BTG4 MI	0.1774	-0.2965 to 0.6514	No	ns	>0.9999
Aaa:WT MII vs. atA:BTG4 MII	0.1878	-0.2861 to 0.6618	No	ns	>0.9999
Aaa:WT MII vs. Atc:WT GV	0.1346	-0.3393 to 0.6085	No	ns	>0.9999
Aaa:WT MII vs. Atc:WT MI	0.0822	-0.3917 to 0.5561	No	ns	>0.9999
Aaa:WT MII vs. Atc:WT MII	0.03752	-0.4364 to 0.5114	No	ns	>0.9999
Aaa:WT MII vs. Atc:CNOT6L GV	0.09822	-0.4822 to 0.6786	No	ns	>0.9999
Aaa:WT MII vs. Atc:CNOT6L MI	0.2232	-0.3572 to 0.8036	No	ns	>0.9999
Aaa:WT MII vs. Atc:CNOT6L MII	0.5982	0.1243 to 1.072	Yes	****	<0.0001
Aaa:WT MII vs. Atc:BTG4 GV	0.06604	-0.4079 to 0.54	No	ns	>0.9999
Aaa:WT MII vs. Atc:BTG4 MI	-0.02386	-0.4978 to 0.4501	No	ns	>0.9999
Aaa:WT MII vs. Atc:BTG4 MII	-0.01284	-0.4868 to 0.4611	No	ns	>0.9999
Aaa:WT MII vs. Atg:WT GV	0.01632	-0.4576 to 0.4902	No	ns	>0.9999
Aaa:WT MII vs. Atg:WT MI	0.18	-0.2939 to 0.6539	No	ns	>0.9999
Aaa:WT MII vs. Atg:WT MII	0.2958	-0.1781 to 0.7697	No	ns	0.9998
Aaa:WT MII vs. Atg:CNOT6L GV	0.5982	0.1243 to 1.072	Yes	****	<0.0001
Aaa:WT MII vs. Atg:CNOT6L MI	0.3674	-0.213 to 0.9479	No	ns	0.9996
Aaa:WT MII vs. Atg:CNOT6L MII	0.3982	-0.1822 to 0.9786	No	ns	0.9905
Aaa:WT MII vs. Atg:BTG4 GV	0.08515	-0.3888 to 0.5591	No	ns	>0.9999
Aaa:WT MII vs. Atg:BTG4 MI	0.1023	-0.3716 to 0.5762	No	ns	>0.9999
Aaa:WT MII vs. Atg:BTG4 MII	0.04021	-0.4337 to 0.5141	No	ns	>0.9999
Aaa:WT MII vs. Att:WT GV	0.02327	-0.4507 to 0.4972	No	ns	>0.9999
Aaa:WT MII vs. Att:WT MI	-0.01099	-0.4849 to 0.4629	No	ns	>0.9999
Aaa:WT MII vs. Att:WT MII	0.04603	-0.4279 to 0.52	No	ns	>0.9999
Aaa:WT MII vs. Att:CNOT6L GV	0.09822	-0.4822 to 0.6786	No	ns	>0.9999
Aaa:WT MII vs. Att:CNOT6L MI	0.3199	-0.1541 to 0.7938	No	ns	0.9945
Aaa:WT MII vs. Att:CNOT6L MII	0.3482	-0.2322 to 0.9286	No	ns	>0.9999
Aaa:WT MII vs. Att:BTG4 GV	-0.07423	-0.5482 to 0.3997	No	ns	>0.9999
Aaa:WT MII vs. Att:BTG4 MI	-0.03334	-0.5073 to 0.4406	No	ns	>0.9999
Aaa:WT MII vs. Att:BTG4 MII	-0.07744	-0.5514 to 0.3965	No	ns	>0.9999
Aaa:WT MII vs. cAa:WT GV	0.06915	-0.4048 to 0.5431	No	ns	>0.9999
Aaa:WT MII vs. cAa:WT MI	0.1055	-0.3684 to 0.5795	No	ns	>0.9999
Aaa:WT MII vs. cAa:WT MII	0.1588	-0.3152 to 0.6327	No	ns	>0.9999
Aaa:WT MII vs. cAa:CNOT6L GV	0.09822	-0.4822 to 0.6786	No	ns	>0.9999
Aaa:WT MII vs. cAa:CNOT6L MI	0.02322	-0.5572 to 0.6036	No	ns	>0.9999
Aaa:WT MII vs. cAa:CNOT6L MII	0.0625	-0.4114 to 0.5364	No	ns	>0.9999
Aaa:WT MII vs. cAa:BTG4 GV	-0.08072	-0.5546 to 0.3932	No	ns	>0.9999
Aaa:WT MII vs. cAa:BTG4 MI	-0.06036	-0.5343 to 0.4136	No	ns	>0.9999
Aaa:WT MII vs. cAa:BTG4 MII	-0.1192	-0.5932 to 0.3547	No	ns	>0.9999
Aaa:WT MII vs. caA:WT GV	0.1001	-0.3738 to 0.5741	No	ns	>0.9999
Aaa:WT MII vs. caA:WT MI	0.06505	-0.4089 to 0.539	No	ns	>0.9999
Aaa:WT MII vs. caA:WT MII	0.1117	-0.3622 to 0.5856	No	ns	>0.9999
Aaa:WT MII vs. caA:CNOT6L GV	0.5982	0.1243 to 1.072	Yes	****	<0.0001
Aaa:WT MII vs. caA:CNOT6L MI	0.3982	-0.1822 to 0.9786	No	ns	0.9905
Aaa:WT MII vs. caA:CNOT6L MII	0.5982	0.1243 to 1.072	Yes	****	<0.0001
Aaa:WT MII vs. caA:BTG4 GV	0.09266	-0.3813 to 0.5666	No	ns	>0.9999
Aaa:WT MII vs. caA:BTG4 MI	0.06873	-0.4052 to 0.5426	No	ns	>0.9999
Aaa:WT MII vs. caA:BTG4 MII	-0.004311	-0.4782 to 0.4696	No	ns	>0.9999
Aaa:WT MII vs. cAc:WT GV	0.03348	-0.4404 to 0.5074	No	ns	>0.9999
Aaa:WT MII vs. cAc:WT MI	0.05395	-0.42 to 0.5279	No	ns	>0.9999
Aaa:WT MII vs. cAc:WT MII	-0.009353	-0.4833 to 0.4646	No	ns	>0.9999
Aaa:WT MII vs. cAc:CNOT6L GV	0.3482	-0.2322 to 0.9286	No	ns	>0.9999
Aaa:WT MII vs. cAc:CNOT6L MI	0.09822	-0.4822 to 0.6786	No	ns	>0.9999
Aaa:WT MII vs. cAc:CNOT6L MII	0.5982	0.1243 to 1.072	Yes	****	<0.0001
Aaa:WT MII vs. cAc:BTG4 GV	0.08002	-0.3939 to 0.5539	No	ns	>0.9999
Aaa:WT MII vs. cAc:BTG4 MI	0.1215	-0.3524 to 0.5954	No	ns	>0.9999
Aaa:WT MII vs. cAc:BTG4 MII	0.02593	-0.448 to 0.4999	No	ns	>0.9999
Aaa:WT MII vs. cAg:WT GV	0.07994	-0.394 to 0.5539	No	ns	>0.9999
Aaa:WT MII vs. cAg:WT MI	0.1523	-0.3216 to 0.6262	No	ns	>0.9999
Aaa:WT MII vs. cAg:WT MII	0.09596	-0.378 to 0.5699	No	ns	>0.9999
Aaa:WT MII vs. cAg:CNOT6L GV	0.4268	-0.1536 to 1.007	No	ns	0.937
Aaa:WT MII vs. cAg:CNOT6L MI	0.474	0.000105 to 0.9479	Yes	*	0.0498
Aaa:WT MII vs. cAg:CNOT6L MII	0.3901	-0.08384 to 0.864	No	ns	0.6116
Aaa:WT MII vs. cAg:BTG4 GV	0.1345	-0.3395 to 0.6084	No	ns	>0.9999
Aaa:WT MII vs. cAg:BTG4 MI	0.1003	-0.3737 to 0.5742	No	ns	>0.9999
Aaa:WT MII vs. cAg:BTG4 MII	0.09099	-0.3829 to 0.5649	No	ns	>0.9999
Aaa:WT MII vs. cAt:WT GV	0.2096	-0.2643 to 0.6835	No	ns	>0.9999
Aaa:WT MII vs. cAt:WT MI	0.1904	-0.2835 to 0.6643	No	ns	>0.9999
Aaa:WT MII vs. cAt:WT MII	0.2948	-0.1791 to 0.7687	No	ns	0.9998
Aaa:WT MII vs. cAt:CNOT6L GV	0.3356	-0.2448 to 0.916	No	ns	>0.9999
Aaa:WT MII vs. cAt:CNOT6L MI	0.3482	-0.2322 to 0.9286	No	ns	>0.9999
Aaa:WT MII vs. cAt:CNOT6L MII	0.1149	-0.359 to 0.5888	No	ns	>0.9999
Aaa:WT MII vs. cAt:BTG4 GV	0.03496	-0.439 to 0.5089	No	ns	>0.9999
Aaa:WT MII vs. cAt:BTG4 MI	-0.03314	-0.5071 to 0.4408	No	ns	>0.9999
Aaa:WT MII vs. cAt:BTG4 MII	0.03409	-0.4398 to 0.508	No	ns	>0.9999
Aaa:WT MII vs. ccA:WT GV	0.07295	-0.401 to 0.5469	No	ns	>0.9999
Aaa:WT MII vs. ccA:WT MI	0.09025	-0.3837 to 0.5642	No	ns	>0.9999
Aaa:WT MII vs. ccA:WT MII	0.09327	-0.3807 to 0.5672	No	ns	>0.9999
Aaa:WT MII vs. ccA:CNOT6L GV	0.3125	-0.1614 to 0.7864	No	ns	0.9977
Aaa:WT MII vs. ccA:CNOT6L MI	0.2998	-0.1741 to 0.7737	No	ns	0.9996
Aaa:WT MII vs. ccA:CNOT6L MII	0.2839	-0.19 to 0.7579	No	ns	>0.9999
Aaa:WT MII vs. ccA:BTG4 GV	0.05188	-0.422 to 0.5258	No	ns	>0.9999
Aaa:WT MII vs. ccA:BTG4 MI	0.0386	-0.4353 to 0.5125	No	ns	>0.9999
Aaa:WT MII vs. ccA:BTG4 MII	0.06227	-0.4116 to 0.5362	No	ns	>0.9999
Aaa:WT MII vs. cgA:WT GV	0.03439	-0.4395 to 0.5083	No	ns	>0.9999
Aaa:WT MII vs. cgA:WT MI	0.09616	-0.3778 to 0.5701	No	ns	>0.9999
Aaa:WT MII vs. cgA:WT MII	0.05958	-0.4143 to 0.5335	No	ns	>0.9999
Aaa:WT MII vs. cgA:CNOT6L GV	0.3649	-0.2155 to 0.9453	No	ns	0.9997
Aaa:WT MII vs. cgA:CNOT6L MI	0.09822	-0.4822 to 0.6786	No	ns	>0.9999
Aaa:WT MII vs. cgA:CNOT6L MII	0.5982	0.1243 to 1.072	Yes	****	<0.0001
Aaa:WT MII vs. cgA:BTG4 GV	0.05983	-0.4141 to 0.5338	No	ns	>0.9999
Aaa:WT MII vs. cgA:BTG4 MI	0.01471	-0.4592 to 0.4886	No	ns	>0.9999
Aaa:WT MII vs. cgA:BTG4 MII	-0.0488	-0.5227 to 0.4251	No	ns	>0.9999
Aaa:WT MII vs. ctA:WT GV	0.04537	-0.4285 to 0.5193	No	ns	>0.9999
Aaa:WT MII vs. ctA:WT MI	0.1535	-0.3205 to 0.6274	No	ns	>0.9999
Aaa:WT MII vs. ctA:WT MII	0.01748	-0.4564 to 0.4914	No	ns	>0.9999
Aaa:WT MII vs. ctA:CNOT6L GV	0.3239	-0.15 to 0.7979	No	ns	0.9916
Aaa:WT MII vs. ctA:CNOT6L MI	0.1915	-0.2825 to 0.6654	No	ns	>0.9999
Aaa:WT MII vs. ctA:CNOT6L MII	0.51	-0.07045 to 1.09	No	ns	0.3475
Aaa:WT MII vs. ctA:BTG4 GV	0.1287	-0.3452 to 0.6026	No	ns	>0.9999
Aaa:WT MII vs. ctA:BTG4 MI	0.07208	-0.4018 to 0.546	No	ns	>0.9999
Aaa:WT MII vs. ctA:BTG4 MII	0.1595	-0.3144 to 0.6335	No	ns	>0.9999
Aaa:WT MII vs. gAa:WT GV	0.1659	-0.308 to 0.6398	No	ns	>0.9999
Aaa:WT MII vs. gAa:WT MI	0.05593	-0.418 to 0.5299	No	ns	>0.9999
Aaa:WT MII vs. gAa:WT MII	0.2778	-0.1961 to 0.7517	No	ns	>0.9999
Aaa:WT MII vs. gAa:CNOT6L GV	0.4871	-0.09333 to 1.068	No	ns	0.5317
Aaa:WT MII vs. gAa:CNOT6L MI	0.3982	-0.1822 to 0.9786	No	ns	0.9905
Aaa:WT MII vs. gAa:CNOT6L MII	0.3804	-0.09348 to 0.8544	No	ns	0.7093
Aaa:WT MII vs. gAa:BTG4 GV	0.0613	-0.4126 to 0.5352	No	ns	>0.9999
Aaa:WT MII vs. gAa:BTG4 MI	0.1103	-0.3637 to 0.5842	No	ns	>0.9999
Aaa:WT MII vs. gAa:BTG4 MII	0.126	-0.348 to 0.5999	No	ns	>0.9999
Aaa:WT MII vs. gaA:WT GV	0.09084	-0.3831 to 0.5648	No	ns	>0.9999
Aaa:WT MII vs. gaA:WT MI	0.1101	-0.3638 to 0.584	No	ns	>0.9999
Aaa:WT MII vs. gaA:WT MII	0.08636	-0.3876 to 0.5603	No	ns	>0.9999
Aaa:WT MII vs. gaA:CNOT6L GV	0.2849	-0.1891 to 0.7588	No	ns	>0.9999
Aaa:WT MII vs. gaA:CNOT6L MI	0.01338	-0.4605 to 0.4873	No	ns	>0.9999
Aaa:WT MII vs. gaA:CNOT6L MII	0.3491	-0.1248 to 0.8231	No	ns	0.9343
Aaa:WT MII vs. gaA:BTG4 GV	0.1255	-0.3484 to 0.5994	No	ns	>0.9999
Aaa:WT MII vs. gaA:BTG4 MI	0.08389	-0.39 to 0.5578	No	ns	>0.9999
Aaa:WT MII vs. gaA:BTG4 MII	0.144	-0.33 to 0.6179	No	ns	>0.9999
Aaa:WT MII vs. gAc:WT GV	0.1888	-0.2851 to 0.6627	No	ns	>0.9999
Aaa:WT MII vs. gAc:WT MI	0.181	-0.2929 to 0.655	No	ns	>0.9999
Aaa:WT MII vs. gAc:WT MII	0.2694	-0.2045 to 0.7433	No	ns	>0.9999
Aaa:WT MII vs. gAc:CNOT6L GV	0.4286	-0.04531 to 0.9025	No	ns	0.2479
Aaa:WT MII vs. gAc:CNOT6L MI	0.2651	-0.2088 to 0.739	No	ns	>0.9999
Aaa:WT MII vs. gAc:CNOT6L MII	0.3265	-0.1474 to 0.8004	No	ns	0.9892
Aaa:WT MII vs. gAc:BTG4 GV	0.1421	-0.3318 to 0.616	No	ns	>0.9999
Aaa:WT MII vs. gAc:BTG4 MI	0.2145	-0.2594 to 0.6884	No	ns	>0.9999
Aaa:WT MII vs. gAc:BTG4 MII	0.1283	-0.3456 to 0.6023	No	ns	>0.9999
Aaa:WT MII vs. gAg:WT GV	0.2642	-0.2098 to 0.7381	No	ns	>0.9999
Aaa:WT MII vs. gAg:WT MI	0.1795	-0.2944 to 0.6534	No	ns	>0.9999
Aaa:WT MII vs. gAg:WT MII	0.1368	-0.3372 to 0.6107	No	ns	>0.9999
Aaa:WT MII vs. gAg:CNOT6L GV	0.4712	-0.002767 to 0.9451	No	ns	0.0559
Aaa:WT MII vs. gAg:CNOT6L MI	0.3859	-0.08801 to 0.8598	No	ns	0.6547
Aaa:WT MII vs. gAg:CNOT6L MII	0.3232	-0.1507 to 0.7971	No	ns	0.9922
Aaa:WT MII vs. gAg:BTG4 GV	0.06107	-0.4128 to 0.535	No	ns	>0.9999
Aaa:WT MII vs. gAg:BTG4 MI	0.0732	-0.4007 to 0.5471	No	ns	>0.9999
Aaa:WT MII vs. gAg:BTG4 MII	0.1261	-0.3478 to 0.6	No	ns	>0.9999
Aaa:WT MII vs. gAt:WT GV	0.08721	-0.3867 to 0.5611	No	ns	>0.9999
Aaa:WT MII vs. gAt:WT MI	-0.03455	-0.5085 to 0.4394	No	ns	>0.9999
Aaa:WT MII vs. gAt:WT MII	0.01281	-0.4611 to 0.4867	No	ns	>0.9999
Aaa:WT MII vs. gAt:CNOT6L GV	0.5982	0.1243 to 1.072	Yes	****	<0.0001
Aaa:WT MII vs. gAt:CNOT6L MI	0.5982	0.1243 to 1.072	Yes	****	<0.0001
Aaa:WT MII vs. gAt:CNOT6L MII	0.2649	-0.3155 to 0.8453	No	ns	>0.9999
Aaa:WT MII vs. gAt:BTG4 GV	0.05751	-0.4164 to 0.5314	No	ns	>0.9999
Aaa:WT MII vs. gAt:BTG4 MI	-0.006311	-0.4802 to 0.4676	No	ns	>0.9999
Aaa:WT MII vs. gAt:BTG4 MII	0.04666	-0.4273 to 0.5206	No	ns	>0.9999
Aaa:WT MII vs. gcA:WT GV	0.0701	-0.4038 to 0.544	No	ns	>0.9999
Aaa:WT MII vs. gcA:WT MI	0.117	-0.357 to 0.5909	No	ns	>0.9999
Aaa:WT MII vs. gcA:WT MII	-0.004043	-0.478 to 0.4699	No	ns	>0.9999
Aaa:WT MII vs. gcA:CNOT6L GV	0.5982	0.1243 to 1.072	Yes	****	<0.0001
Aaa:WT MII vs. gcA:CNOT6L MI	0.4315	-0.1489 to 1.012	No	ns	0.9197
Aaa:WT MII vs. gcA:CNOT6L MII	0.5982	0.1243 to 1.072	Yes	****	<0.0001
Aaa:WT MII vs. gcA:BTG4 GV	0.07915	-0.3948 to 0.5531	No	ns	>0.9999
Aaa:WT MII vs. gcA:BTG4 MI	0.0648	-0.4091 to 0.5387	No	ns	>0.9999
Aaa:WT MII vs. gcA:BTG4 MII	0.06525	-0.4087 to 0.5392	No	ns	>0.9999
Aaa:WT MII vs. ggA:WT GV	0.07863	-0.3953 to 0.5525	No	ns	>0.9999
Aaa:WT MII vs. ggA:WT MI	0.08611	-0.3878 to 0.56	No	ns	>0.9999
Aaa:WT MII vs. ggA:WT MII	0.07611	-0.3978 to 0.55	No	ns	>0.9999
Aaa:WT MII vs. ggA:CNOT6L GV	0.5982	0.1243 to 1.072	Yes	****	<0.0001
Aaa:WT MII vs. ggA:CNOT6L MI	0.1815	-0.2924 to 0.6555	No	ns	>0.9999
Aaa:WT MII vs. ggA:CNOT6L MII	0.4524	-0.128 to 1.033	No	ns	0.8089
Aaa:WT MII vs. ggA:BTG4 GV	0.1117	-0.3622 to 0.5857	No	ns	>0.9999
Aaa:WT MII vs. ggA:BTG4 MI	0.09365	-0.3803 to 0.5676	No	ns	>0.9999
Aaa:WT MII vs. ggA:BTG4 MII	0.07796	-0.396 to 0.5519	No	ns	>0.9999
Aaa:WT MII vs. gtA:WT GV	0.001065	-0.4729 to 0.475	No	ns	>0.9999
Aaa:WT MII vs. gtA:WT MI	0.1008	-0.3732 to 0.5747	No	ns	>0.9999
Aaa:WT MII vs. gtA:WT MII	0.01562	-0.4583 to 0.4895	No	ns	>0.9999
Aaa:WT MII vs. gtA:CNOT6L GV	0.5982	0.1243 to 1.072	Yes	****	<0.0001
Aaa:WT MII vs. gtA:CNOT6L MI	0.5982	0.1243 to 1.072	Yes	****	<0.0001
Aaa:WT MII vs. gtA:CNOT6L MII	0.3482	-0.2322 to 0.9286	No	ns	>0.9999
Aaa:WT MII vs. gtA:BTG4 GV	0.06136	-0.4126 to 0.5353	No	ns	>0.9999
Aaa:WT MII vs. gtA:BTG4 MI	0.02686	-0.4471 to 0.5008	No	ns	>0.9999
Aaa:WT MII vs. gtA:BTG4 MII	0.06327	-0.4107 to 0.5372	No	ns	>0.9999
Aaa:WT MII vs. tAc:WT GV	0.3141	-0.1598 to 0.788	No	ns	0.9972
Aaa:WT MII vs. tAc:WT MI	-0.01845	-0.4924 to 0.4555	No	ns	>0.9999
Aaa:WT MII vs. tAc:WT MII	0.1339	-0.34 to 0.6079	No	ns	>0.9999
Aaa:WT MII vs. tAc:CNOT6L GV	0.5982	0.1243 to 1.072	Yes	****	<0.0001
Aaa:WT MII vs. tAc:CNOT6L MI	0.5073	-0.07312 to 1.088	No	ns	0.3673
Aaa:WT MII vs. tAc:CNOT6L MII	0.5982	0.1243 to 1.072	Yes	****	<0.0001
Aaa:WT MII vs. tAc:BTG4 GV	0.1563	-0.3177 to 0.6302	No	ns	>0.9999
Aaa:WT MII vs. tAc:BTG4 MI	0.06827	-0.4056 to 0.5422	No	ns	>0.9999
Aaa:WT MII vs. tAc:BTG4 MII	0.04826	-0.4257 to 0.5222	No	ns	>0.9999
Aaa:WT MII vs. tAt:WT GV	0.1549	-0.319 to 0.6288	No	ns	>0.9999
Aaa:WT MII vs. tAt:WT MI	0.2578	-0.2162 to 0.7317	No	ns	>0.9999
Aaa:WT MII vs. tAt:WT MII	0.1552	-0.3187 to 0.6291	No	ns	>0.9999
Aaa:WT MII vs. tAt:CNOT6L GV	0.2366	-0.3439 to 0.817	No	ns	>0.9999
Aaa:WT MII vs. tAt:CNOT6L MI	0.1394	-0.3345 to 0.6133	No	ns	>0.9999
Aaa:WT MII vs. tAt:CNOT6L MII	0.1961	-0.2779 to 0.67	No	ns	>0.9999
Aaa:WT MII vs. tAt:BTG4 GV	0.1151	-0.3588 to 0.589	No	ns	>0.9999
Aaa:WT MII vs. tAt:BTG4 MI	0.1272	-0.3467 to 0.6011	No	ns	>0.9999
Aaa:WT MII vs. tAt:BTG4 MII	0.03312	-0.4408 to 0.507	No	ns	>0.9999
Aaa:WT MII vs. tcA:WT GV	0.08358	-0.3903 to 0.5575	No	ns	>0.9999
Aaa:WT MII vs. tcA:WT MI	0.01972	-0.4542 to 0.4936	No	ns	>0.9999
Aaa:WT MII vs. tcA:WT MII	0.1147	-0.3593 to 0.5886	No	ns	>0.9999
Aaa:WT MII vs. tcA:CNOT6L GV	0.3433	-0.2371 to 0.9238	No	ns	>0.9999
Aaa:WT MII vs. tcA:CNOT6L MI	0.3434	-0.1305 to 0.8173	No	ns	0.9554
Aaa:WT MII vs. tcA:CNOT6L MII	0.3093	-0.1646 to 0.7833	No	ns	0.9984
Aaa:WT MII vs. tcA:BTG4 GV	0.09832	-0.3756 to 0.5722	No	ns	>0.9999
Aaa:WT MII vs. tcA:BTG4 MI	0.1147	-0.3592 to 0.5886	No	ns	>0.9999
Aaa:WT MII vs. tcA:BTG4 MII	0.1063	-0.3676 to 0.5802	No	ns	>0.9999
Aaa:WT MII vs. ttA:WT GV	0.1007	-0.3732 to 0.5746	No	ns	>0.9999
Aaa:WT MII vs. ttA:WT MI	0.1499	-0.324 to 0.6239	No	ns	>0.9999
Aaa:WT MII vs. ttA:WT MII	0.1651	-0.3088 to 0.639	No	ns	>0.9999
Aaa:WT MII vs. ttA:CNOT6L GV	-0.04843	-0.5223 to 0.4255	No	ns	>0.9999
Aaa:WT MII vs. ttA:CNOT6L MI	-0.2907	-0.7646 to 0.1833	No	ns	>0.9999
Aaa:WT MII vs. ttA:CNOT6L MII	-0.3618	-0.9422 to 0.2186	No	ns	0.9998
Aaa:WT MII vs. ttA:BTG4 GV	0.1038	-0.3701 to 0.5777	No	ns	>0.9999
Aaa:WT MII vs. ttA:BTG4 MI	0.1785	-0.2955 to 0.6524	No	ns	>0.9999
Aaa:WT MII vs. ttA:BTG4 MII	0.111	-0.3629 to 0.585	No	ns	>0.9999
Aaa:CNOT6L GV vs. Aaa:CNOT6L MI	-0.619	-1.199 to -0.03862	Yes	*	0.0127
Aaa:CNOT6L GV vs. Aaa:CNOT6L MII	-0.253	-0.8334 to 0.3275	No	ns	>0.9999
Aaa:CNOT6L GV vs. Aaa:BTG4 GV	-0.3523	-0.9327 to 0.2281	No	ns	>0.9999
Aaa:CNOT6L GV vs. Aaa:BTG4 MI	-0.3112	-0.8917 to 0.2692	No	ns	>0.9999
Aaa:CNOT6L GV vs. Aaa:BTG4 MII	-0.2356	-0.816 to 0.3449	No	ns	>0.9999
Aaa:CNOT6L GV vs. aAa:WT GV	-0.3491	-0.9296 to 0.2313	No	ns	>0.9999
Aaa:CNOT6L GV vs. aAa:WT MI	-0.359	-0.9395 to 0.2214	No	ns	0.9999
Aaa:CNOT6L GV vs. aAa:WT MII	-0.4399	-1.02 to 0.1405	No	ns	0.882
Aaa:CNOT6L GV vs. aAa:CNOT6L GV	0.04286	-0.6274 to 0.7131	No	ns	>0.9999
Aaa:CNOT6L GV vs. aAa:CNOT6L MI	-0.04762	-0.7178 to 0.6226	No	ns	>0.9999
Aaa:CNOT6L GV vs. aAa:CNOT6L MII	-0.07619	-0.6566 to 0.5042	No	ns	>0.9999
Aaa:CNOT6L GV vs. aAa:BTG4 GV	-0.4465	-1.027 to 0.1339	No	ns	0.8457
Aaa:CNOT6L GV vs. aAa:BTG4 MI	-0.3794	-0.9598 to 0.2011	No	ns	0.9984
Aaa:CNOT6L GV vs. aAa:BTG4 MII	-0.468	-1.048 to 0.1125	No	ns	0.693
Aaa:CNOT6L GV vs. aaA:WT GV	-0.3882	-0.9686 to 0.1923	No	ns	0.9961
Aaa:CNOT6L GV vs. aaA:WT MI	-0.3992	-0.9797 to 0.1812	No	ns	0.9897
Aaa:CNOT6L GV vs. aaA:WT MII	-0.3998	-0.9802 to 0.1806	No	ns	0.9892
Aaa:CNOT6L GV vs. aaA:CNOT6L GV	-0.03896	-0.7092 to 0.6313	No	ns	>0.9999
Aaa:CNOT6L GV vs. aaA:CNOT6L MI	0.1429	-0.4376 to 0.7233	No	ns	>0.9999
Aaa:CNOT6L GV vs. aaA:CNOT6L MII	0	-0.6702 to 0.6702	No	ns	>0.9999
Aaa:CNOT6L GV vs. aaA:BTG4 GV	-0.3714	-0.9519 to 0.209	No	ns	0.9993
Aaa:CNOT6L GV vs. aaA:BTG4 MI	-0.3348	-0.9153 to 0.2456	No	ns	>0.9999
Aaa:CNOT6L GV vs. aaA:BTG4 MII	-0.3611	-0.9416 to 0.2193	No	ns	0.9998
Aaa:CNOT6L GV vs. Aac:WT GV	-0.3131	-0.8936 to 0.2673	No	ns	>0.9999
Aaa:CNOT6L GV vs. Aac:WT MI	-0.4192	-0.9997 to 0.1612	No	ns	0.9589
Aaa:CNOT6L GV vs. Aac:WT MII	-0.2608	-0.8412 to 0.3196	No	ns	>0.9999
Aaa:CNOT6L GV vs. Aac:CNOT6L GV	0.03267	-0.5478 to 0.6131	No	ns	>0.9999
Aaa:CNOT6L GV vs. Aac:CNOT6L MI	-0.03027	-0.6107 to 0.5502	No	ns	>0.9999
Aaa:CNOT6L GV vs. Aac:CNOT6L MII	-0.3071	-0.8876 to 0.2733	No	ns	>0.9999
Aaa:CNOT6L GV vs. Aac:BTG4 GV	-0.467	-1.047 to 0.1134	No	ns	0.7006
Aaa:CNOT6L GV vs. Aac:BTG4 MI	-0.4549	-1.035 to 0.1255	No	ns	0.7919
Aaa:CNOT6L GV vs. Aac:BTG4 MII	-0.5523	-1.133 to 0.02817	No	ns	0.12
Aaa:CNOT6L GV vs. aAc:WT GV	-0.4754	-1.056 to 0.1051	No	ns	0.6318
Aaa:CNOT6L GV vs. aAc:WT MI	-0.4543	-1.035 to 0.1261	No	ns	0.7956
Aaa:CNOT6L GV vs. aAc:WT MII	-0.4672	-1.048 to 0.1132	No	ns	0.699
Aaa:CNOT6L GV vs. aAc:CNOT6L GV	0.0119	-0.6583 to 0.6821	No	ns	>0.9999
Aaa:CNOT6L GV vs. aAc:CNOT6L MI	0.1429	-0.4376 to 0.7233	No	ns	>0.9999
Aaa:CNOT6L GV vs. aAc:CNOT6L MII	-0.02381	-0.694 to 0.6464	No	ns	>0.9999
Aaa:CNOT6L GV vs. aAc:BTG4 GV	-0.3318	-0.9122 to 0.2487	No	ns	>0.9999
Aaa:CNOT6L GV vs. aAc:BTG4 MI	-0.4116	-0.9921 to 0.1688	No	ns	0.9745
Aaa:CNOT6L GV vs. aAc:BTG4 MII	-0.2651	-0.8456 to 0.3153	No	ns	>0.9999
Aaa:CNOT6L GV vs. Aag:WT GV	-0.356	-0.9364 to 0.2245	No	ns	>0.9999
Aaa:CNOT6L GV vs. Aag:WT MI	-0.4199	-1 to 0.1605	No	ns	0.957
Aaa:CNOT6L GV vs. Aag:WT MII	-0.5276	-1.108 to 0.05287	No	ns	0.2325
Aaa:CNOT6L GV vs. Aag:CNOT6L GV	-0.07386	-0.6543 to 0.5066	No	ns	>0.9999
Aaa:CNOT6L GV vs. Aag:CNOT6L MI	0.09524	-0.575 to 0.7655	No	ns	>0.9999
Aaa:CNOT6L GV vs. Aag:CNOT6L MII	0.01619	-0.654 to 0.6864	No	ns	>0.9999
Aaa:CNOT6L GV vs. Aag:BTG4 GV	-0.3331	-0.9135 to 0.2473	No	ns	>0.9999
Aaa:CNOT6L GV vs. Aag:BTG4 MI	-0.3316	-0.9121 to 0.2488	No	ns	>0.9999
Aaa:CNOT6L GV vs. Aag:BTG4 MII	-0.3566	-0.937 to 0.2238	No	ns	>0.9999
Aaa:CNOT6L GV vs. aAg:WT GV	-0.3355	-0.9159 to 0.2449	No	ns	>0.9999
Aaa:CNOT6L GV vs. aAg:WT MI	-0.2811	-0.8615 to 0.2994	No	ns	>0.9999
Aaa:CNOT6L GV vs. aAg:WT MII	-0.4272	-1.008 to 0.1532	No	ns	0.9355
Aaa:CNOT6L GV vs. aAg:CNOT6L GV	-0.02857	-0.609 to 0.5519	No	ns	>0.9999
Aaa:CNOT6L GV vs. aAg:CNOT6L MI	0.1429	-0.4376 to 0.7233	No	ns	>0.9999
Aaa:CNOT6L GV vs. aAg:CNOT6L MII	-0.3571	-1.027 to 0.3131	No	ns	>0.9999
Aaa:CNOT6L GV vs. aAg:BTG4 GV	-0.3938	-0.9742 to 0.1866	No	ns	0.9935
Aaa:CNOT6L GV vs. aAg:BTG4 MI	-0.4092	-0.9896 to 0.1712	No	ns	0.9784
Aaa:CNOT6L GV vs. aAg:BTG4 MII	-0.4862	-1.067 to 0.09418	No	ns	0.539
Aaa:CNOT6L GV vs. Aat:WT GV	-0.3978	-0.9782 to 0.1827	No	ns	0.9909
Aaa:CNOT6L GV vs. Aat:WT MI	-0.4473	-1.028 to 0.1332	No	ns	0.8413
Aaa:CNOT6L GV vs. Aat:WT MII	-0.1716	-0.752 to 0.4089	No	ns	>0.9999
Aaa:CNOT6L GV vs. Aat:CNOT6L GV	0.1429	-0.4376 to 0.7233	No	ns	>0.9999
Aaa:CNOT6L GV vs. Aat:CNOT6L MI	-0.5238	-1.194 to 0.1464	No	ns	0.8005
Aaa:CNOT6L GV vs. Aat:CNOT6L MII	-0.02381	-0.694 to 0.6464	No	ns	>0.9999
Aaa:CNOT6L GV vs. Aat:BTG4 GV	-0.3779	-0.9583 to 0.2026	No	ns	0.9986
Aaa:CNOT6L GV vs. Aat:BTG4 MI	-0.4654	-1.046 to 0.115	No	ns	0.7134
Aaa:CNOT6L GV vs. Aat:BTG4 MII	-0.3683	-0.9488 to 0.2121	No	ns	0.9995
Aaa:CNOT6L GV vs. aAt:WT GV	-0.4209	-1.001 to 0.1596	No	ns	0.9547
Aaa:CNOT6L GV vs. aAt:WT MI	-0.3716	-0.9521 to 0.2088	No	ns	0.9993
Aaa:CNOT6L GV vs. aAt:WT MII	-0.4699	-1.05 to 0.1105	No	ns	0.677
Aaa:CNOT6L GV vs. aAt:CNOT6L GV	0.1429	-0.4376 to 0.7233	No	ns	>0.9999
Aaa:CNOT6L GV vs. aAt:CNOT6L MI	0.1429	-0.4376 to 0.7233	No	ns	>0.9999
Aaa:CNOT6L GV vs. aAt:CNOT6L MII	0.1429	-0.4376 to 0.7233	No	ns	>0.9999
Aaa:CNOT6L GV vs. aAt:BTG4 GV	-0.4092	-0.9896 to 0.1712	No	ns	0.9784
Aaa:CNOT6L GV vs. aAt:BTG4 MI	-0.4105	-0.9909 to 0.1699	No	ns	0.9764
Aaa:CNOT6L GV vs. aAt:BTG4 MII	-0.4427	-1.023 to 0.1377	No	ns	0.8674
Aaa:CNOT6L GV vs. Aca:WT GV	-0.4178	-0.9982 to 0.1626	No	ns	0.9623
Aaa:CNOT6L GV vs. Aca:WT MI	-0.3849	-0.9653 to 0.1955	No	ns	0.9971
Aaa:CNOT6L GV vs. Aca:WT MII	-0.4121	-0.9925 to 0.1684	No	ns	0.9738
Aaa:CNOT6L GV vs. Aca:CNOT6L GV	0.1429	-0.5274 to 0.8131	No	ns	>0.9999
Aaa:CNOT6L GV vs. Aca:CNOT6L MI	-0.1694	-0.7499 to 0.411	No	ns	>0.9999
Aaa:CNOT6L GV vs. Aca:CNOT6L MII	-0.5571	-1.138 to 0.02329	No	ns	0.104
Aaa:CNOT6L GV vs. Aca:BTG4 GV	-0.3609	-0.9413 to 0.2195	No	ns	0.9998
Aaa:CNOT6L GV vs. Aca:BTG4 MI	-0.4281	-1.009 to 0.1523	No	ns	0.9326
Aaa:CNOT6L GV vs. Aca:BTG4 MII	-0.3434	-0.9239 to 0.237	No	ns	>0.9999
Aaa:CNOT6L GV vs. acA:WT GV	-0.3617	-0.9422 to 0.2187	No	ns	0.9998
Aaa:CNOT6L GV vs. acA:WT MI	-0.3873	-0.9677 to 0.1931	No	ns	0.9964
Aaa:CNOT6L GV vs. acA:WT MII	-0.3958	-0.9762 to 0.1847	No	ns	0.9923
Aaa:CNOT6L GV vs. acA:CNOT6L GV	-0.2858	-0.8662 to 0.2946	No	ns	>0.9999
Aaa:CNOT6L GV vs. acA:CNOT6L MI	-0.2407	-0.8211 to 0.3397	No	ns	>0.9999
Aaa:CNOT6L GV vs. acA:CNOT6L MII	-0.1011	-0.6816 to 0.4793	No	ns	>0.9999
Aaa:CNOT6L GV vs. acA:BTG4 GV	-0.3992	-0.9796 to 0.1813	No	ns	0.9898
Aaa:CNOT6L GV vs. acA:BTG4 MI	-0.4398	-1.02 to 0.1407	No	ns	0.8829
Aaa:CNOT6L GV vs. acA:BTG4 MII	-0.4019	-0.9823 to 0.1786	No	ns	0.9874
Aaa:CNOT6L GV vs. Acc:WT GV	-0.3664	-0.9468 to 0.2141	No	ns	0.9996
Aaa:CNOT6L GV vs. Acc:WT MI	-0.3468	-0.9273 to 0.2336	No	ns	>0.9999
Aaa:CNOT6L GV vs. Acc:WT MII	-0.3628	-0.9432 to 0.2177	No	ns	0.9998
Aaa:CNOT6L GV vs. Acc:CNOT6L GV	-0.793	-1.373 to -0.2126	Yes	****	<0.0001
Aaa:CNOT6L GV vs. Acc:CNOT6L MI	-0.4252	-1.006 to 0.1553	No	ns	0.9423
Aaa:CNOT6L GV vs. Acc:CNOT6L MII	-0.6264	-1.297 to 0.04385	No	ns	0.158
Aaa:CNOT6L GV vs. Acc:BTG4 GV	-0.3986	-0.9791 to 0.1818	No	ns	0.9902
Aaa:CNOT6L GV vs. Acc:BTG4 MI	-0.4096	-0.99 to 0.1709	No	ns	0.9778
Aaa:CNOT6L GV vs. Acc:BTG4 MII	-0.3676	-0.948 to 0.2128	No	ns	0.9996
Aaa:CNOT6L GV vs. Acg:WT GV	-0.3107	-0.8911 to 0.2697	No	ns	>0.9999
Aaa:CNOT6L GV vs. Acg:WT MI	-0.2385	-0.8189 to 0.342	No	ns	>0.9999
Aaa:CNOT6L GV vs. Acg:WT MII	-0.2342	-0.8147 to 0.3462	No	ns	>0.9999
Aaa:CNOT6L GV vs. Acg:CNOT6L GV	0.1429	-0.4376 to 0.7233	No	ns	>0.9999
Aaa:CNOT6L GV vs. Acg:CNOT6L MI	0.1429	-0.4376 to 0.7233	No	ns	>0.9999
Aaa:CNOT6L GV vs. Acg:CNOT6L MII	0.1429	-0.4376 to 0.7233	No	ns	>0.9999
Aaa:CNOT6L GV vs. Acg:BTG4 GV	-0.3814	-0.9618 to 0.1991	No	ns	0.998
Aaa:CNOT6L GV vs. Acg:BTG4 MI	-0.2891	-0.8695 to 0.2913	No	ns	>0.9999
Aaa:CNOT6L GV vs. Acg:BTG4 MII	-0.3942	-0.9747 to 0.1862	No	ns	0.9932
Aaa:CNOT6L GV vs. Act:WT GV	-0.4335	-1.014 to 0.1469	No	ns	0.9118
Aaa:CNOT6L GV vs. Act:WT MI	-0.4744	-1.055 to 0.1061	No	ns	0.6402
Aaa:CNOT6L GV vs. Act:WT MII	-0.4482	-1.029 to 0.1322	No	ns	0.8354
Aaa:CNOT6L GV vs. Act:CNOT6L GV	0.1429	-0.4376 to 0.7233	No	ns	>0.9999
Aaa:CNOT6L GV vs. Act:CNOT6L MI	0.03175	-0.6385 to 0.702	No	ns	>0.9999
Aaa:CNOT6L GV vs. Act:CNOT6L MII	0.1429	-0.4376 to 0.7233	No	ns	>0.9999
Aaa:CNOT6L GV vs. Act:BTG4 GV	-0.4735	-1.054 to 0.1069	No	ns	0.6476
Aaa:CNOT6L GV vs. Act:BTG4 MI	-0.281	-0.8614 to 0.2994	No	ns	>0.9999
Aaa:CNOT6L GV vs. Act:BTG4 MII	-0.5314	-1.112 to 0.04908	No	ns	0.2116
Aaa:CNOT6L GV vs. Aga:WT GV	-0.3329	-0.9134 to 0.2475	No	ns	>0.9999
Aaa:CNOT6L GV vs. Aga:WT MI	-0.4737	-1.054 to 0.1068	No	ns	0.6462
Aaa:CNOT6L GV vs. Aga:WT MII	-0.4978	-1.078 to 0.08266	No	ns	0.4423
Aaa:CNOT6L GV vs. Aga:CNOT6L GV	-0.382	-1.052 to 0.2882	No	ns	>0.9999
Aaa:CNOT6L GV vs. Aga:CNOT6L MI	-0.3985	-0.979 to 0.1819	No	ns	0.9903
Aaa:CNOT6L GV vs. Aga:CNOT6L MII	-0.3809	-0.9613 to 0.1995	No	ns	0.9981
Aaa:CNOT6L GV vs. Aga:BTG4 GV	-0.3115	-0.892 to 0.2689	No	ns	>0.9999
Aaa:CNOT6L GV vs. Aga:BTG4 MI	-0.3386	-0.919 to 0.2418	No	ns	>0.9999
Aaa:CNOT6L GV vs. Aga:BTG4 MII	-0.3095	-0.8899 to 0.271	No	ns	>0.9999
Aaa:CNOT6L GV vs. agA:WT GV	-0.4033	-0.9837 to 0.1771	No	ns	0.9859
Aaa:CNOT6L GV vs. agA:WT MI	-0.2982	-0.8786 to 0.2823	No	ns	>0.9999
Aaa:CNOT6L GV vs. agA:WT MII	-0.4238	-1.004 to 0.1566	No	ns	0.9465
Aaa:CNOT6L GV vs. agA:CNOT6L GV	0.1429	-0.4376 to 0.7233	No	ns	>0.9999
Aaa:CNOT6L GV vs. agA:CNOT6L MI	-0.05714	-0.7274 to 0.6131	No	ns	>0.9999
Aaa:CNOT6L GV vs. agA:CNOT6L MII	0.1429	-0.4376 to 0.7233	No	ns	>0.9999
Aaa:CNOT6L GV vs. agA:BTG4 GV	-0.3266	-0.907 to 0.2539	No	ns	>0.9999
Aaa:CNOT6L GV vs. agA:BTG4 MI	-0.361	-0.9414 to 0.2194	No	ns	0.9998
Aaa:CNOT6L GV vs. agA:BTG4 MII	-0.3518	-0.9323 to 0.2286	No	ns	>0.9999
Aaa:CNOT6L GV vs. Agc:WT GV	-0.406	-0.9864 to 0.1745	No	ns	0.9828
Aaa:CNOT6L GV vs. Agc:WT MI	-0.3115	-0.892 to 0.2689	No	ns	>0.9999
Aaa:CNOT6L GV vs. Agc:WT MII	-0.3262	-0.9067 to 0.2542	No	ns	>0.9999
Aaa:CNOT6L GV vs. Agc:CNOT6L GV	-0.02381	-0.694 to 0.6464	No	ns	>0.9999
Aaa:CNOT6L GV vs. Agc:CNOT6L MI	0.1429	-0.4376 to 0.7233	No	ns	>0.9999
Aaa:CNOT6L GV vs. Agc:CNOT6L MII	0.1429	-0.4376 to 0.7233	No	ns	>0.9999
Aaa:CNOT6L GV vs. Agc:BTG4 GV	-0.3139	-0.8944 to 0.2665	No	ns	>0.9999
Aaa:CNOT6L GV vs. Agc:BTG4 MI	-0.3263	-0.9067 to 0.2541	No	ns	>0.9999
Aaa:CNOT6L GV vs. Agc:BTG4 MII	-0.3797	-0.9601 to 0.2007	No	ns	0.9983
Aaa:CNOT6L GV vs. Agg:WT GV	-0.4354	-1.016 to 0.145	No	ns	0.9035
Aaa:CNOT6L GV vs. Agg:WT MI	-0.4576	-1.038 to 0.1229	No	ns	0.7729
Aaa:CNOT6L GV vs. Agg:WT MII	-0.4764	-1.057 to 0.104	No	ns	0.6231
Aaa:CNOT6L GV vs. Agg:CNOT6L GV	0.1429	-0.4376 to 0.7233	No	ns	>0.9999
Aaa:CNOT6L GV vs. Agg:CNOT6L MI	0.1429	-0.4376 to 0.7233	No	ns	>0.9999
Aaa:CNOT6L GV vs. Agg:CNOT6L MII	0.1429	-0.4376 to 0.7233	No	ns	>0.9999
Aaa:CNOT6L GV vs. Agg:BTG4 GV	-0.3359	-0.9163 to 0.2446	No	ns	>0.9999
Aaa:CNOT6L GV vs. Agg:BTG4 MI	-0.3595	-0.9399 to 0.2209	No	ns	0.9999
Aaa:CNOT6L GV vs. Agg:BTG4 MII	-0.1576	-0.738 to 0.4228	No	ns	>0.9999
Aaa:CNOT6L GV vs. Agt:WT GV	-0.2844	-0.8648 to 0.296	No	ns	>0.9999
Aaa:CNOT6L GV vs. Agt:WT MI	-0.3209	-0.9013 to 0.2595	No	ns	>0.9999
Aaa:CNOT6L GV vs. Agt:WT MII	-0.3181	-0.8985 to 0.2623	No	ns	>0.9999
Aaa:CNOT6L GV vs. Agt:CNOT6L GV	0.1429	-0.4376 to 0.7233	No	ns	>0.9999
Aaa:CNOT6L GV vs. Agt:CNOT6L MI	-0.01714	-0.6874 to 0.6531	No	ns	>0.9999
Aaa:CNOT6L GV vs. Agt:CNOT6L MII	-0.1905	-0.8607 to 0.4797	No	ns	>0.9999
Aaa:CNOT6L GV vs. Agt:BTG4 GV	-0.3434	-0.9238 to 0.2371	No	ns	>0.9999
Aaa:CNOT6L GV vs. Agt:BTG4 MI	-0.3584	-0.9388 to 0.2221	No	ns	0.9999
Aaa:CNOT6L GV vs. Agt:BTG4 MII	-0.322	-0.9024 to 0.2584	No	ns	>0.9999
Aaa:CNOT6L GV vs. Ata:WT GV	-0.3359	-0.9164 to 0.2445	No	ns	>0.9999
Aaa:CNOT6L GV vs. Ata:WT MI	-0.2883	-0.8688 to 0.2921	No	ns	>0.9999
Aaa:CNOT6L GV vs. Ata:WT MII	-0.3884	-0.9688 to 0.192	No	ns	0.996
Aaa:CNOT6L GV vs. Ata:CNOT6L GV	-0.3214	-0.9019 to 0.259	No	ns	>0.9999
Aaa:CNOT6L GV vs. Ata:CNOT6L MI	-0.7321	-1.402 to -0.06192	Yes	**	0.0071
Aaa:CNOT6L GV vs. Ata:CNOT6L MII	-0.5915	-1.172 to -0.01107	Yes	*	0.0344
Aaa:CNOT6L GV vs. Ata:BTG4 GV	-0.5068	-1.087 to 0.0736	No	ns	0.3709
Aaa:CNOT6L GV vs. Ata:BTG4 MI	-0.5945	-1.175 to -0.01405	Yes	*	0.031
Aaa:CNOT6L GV vs. Ata:BTG4 MII	-0.4644	-1.045 to 0.116	No	ns	0.7211
Aaa:CNOT6L GV vs. atA:WT GV	-0.3259	-0.9063 to 0.2546	No	ns	>0.9999
Aaa:CNOT6L GV vs. atA:WT MI	-0.4313	-1.012 to 0.1491	No	ns	0.9206
Aaa:CNOT6L GV vs. atA:WT MII	-0.2136	-0.794 to 0.3669	No	ns	>0.9999
Aaa:CNOT6L GV vs. atA:CNOT6L GV	0.1429	-0.4376 to 0.7233	No	ns	>0.9999
Aaa:CNOT6L GV vs. atA:CNOT6L MI	0.1429	-0.4376 to 0.7233	No	ns	>0.9999
Aaa:CNOT6L GV vs. atA:CNOT6L MII	-0.02381	-0.694 to 0.6464	No	ns	>0.9999
Aaa:CNOT6L GV vs. atA:BTG4 GV	-0.3472	-0.9276 to 0.2332	No	ns	>0.9999
Aaa:CNOT6L GV vs. atA:BTG4 MI	-0.2779	-0.8584 to 0.3025	No	ns	>0.9999
Aaa:CNOT6L GV vs. atA:BTG4 MII	-0.2675	-0.8479 to 0.3129	No	ns	>0.9999
Aaa:CNOT6L GV vs. Atc:WT GV	-0.3207	-0.9012 to 0.2597	No	ns	>0.9999
Aaa:CNOT6L GV vs. Atc:WT MI	-0.3732	-0.9536 to 0.2073	No	ns	0.9992
Aaa:CNOT6L GV vs. Atc:WT MII	-0.4178	-0.9983 to 0.1626	No	ns	0.9621
Aaa:CNOT6L GV vs. Atc:CNOT6L GV	-0.3571	-1.027 to 0.3131	No	ns	>0.9999
Aaa:CNOT6L GV vs. Atc:CNOT6L MI	-0.2321	-0.9024 to 0.4381	No	ns	>0.9999
Aaa:CNOT6L GV vs. Atc:CNOT6L MII	0.1429	-0.4376 to 0.7233	No	ns	>0.9999
Aaa:CNOT6L GV vs. Atc:BTG4 GV	-0.3893	-0.9698 to 0.1911	No	ns	0.9956
Aaa:CNOT6L GV vs. Atc:BTG4 MI	-0.4792	-1.06 to 0.1012	No	ns	0.5991
Aaa:CNOT6L GV vs. Atc:BTG4 MII	-0.4682	-1.049 to 0.1122	No	ns	0.6912
Aaa:CNOT6L GV vs. Atg:WT GV	-0.439	-1.019 to 0.1414	No	ns	0.8865
Aaa:CNOT6L GV vs. Atg:WT MI	-0.2753	-0.8558 to 0.3051	No	ns	>0.9999
Aaa:CNOT6L GV vs. Atg:WT MII	-0.1596	-0.74 to 0.4209	No	ns	>0.9999
Aaa:CNOT6L GV vs. Atg:CNOT6L GV	0.1429	-0.4376 to 0.7233	No	ns	>0.9999
Aaa:CNOT6L GV vs. Atg:CNOT6L MI	-0.08791	-0.7581 to 0.5823	No	ns	>0.9999
Aaa:CNOT6L GV vs. Atg:CNOT6L MII	-0.05714	-0.7274 to 0.6131	No	ns	>0.9999
Aaa:CNOT6L GV vs. Atg:BTG4 GV	-0.3702	-0.9506 to 0.2102	No	ns	0.9994
Aaa:CNOT6L GV vs. Atg:BTG4 MI	-0.353	-0.9335 to 0.2274	No	ns	>0.9999
Aaa:CNOT6L GV vs. Atg:BTG4 MII	-0.4151	-0.9956 to 0.1653	No	ns	0.968
Aaa:CNOT6L GV vs. Att:WT GV	-0.4321	-1.013 to 0.1483	No	ns	0.9176
Aaa:CNOT6L GV vs. Att:WT MI	-0.4664	-1.047 to 0.1141	No	ns	0.706
Aaa:CNOT6L GV vs. Att:WT MII	-0.4093	-0.9898 to 0.1711	No	ns	0.9782
Aaa:CNOT6L GV vs. Att:CNOT6L GV	-0.3571	-1.027 to 0.3131	No	ns	>0.9999
Aaa:CNOT6L GV vs. Att:CNOT6L MI	-0.1355	-0.7159 to 0.4449	No	ns	>0.9999
Aaa:CNOT6L GV vs. Att:CNOT6L MII	-0.1071	-0.7774 to 0.5631	No	ns	>0.9999
Aaa:CNOT6L GV vs. Att:BTG4 GV	-0.5296	-1.11 to 0.05084	No	ns	0.2211
Aaa:CNOT6L GV vs. Att:BTG4 MI	-0.4887	-1.069 to 0.09173	No	ns	0.5181
Aaa:CNOT6L GV vs. Att:BTG4 MII	-0.5328	-1.113 to 0.04764	No	ns	0.2039
Aaa:CNOT6L GV vs. cAa:WT GV	-0.3862	-0.9666 to 0.1942	No	ns	0.9967
Aaa:CNOT6L GV vs. cAa:WT MI	-0.3498	-0.9302 to 0.2306	No	ns	>0.9999
Aaa:CNOT6L GV vs. cAa:WT MII	-0.2966	-0.877 to 0.2838	No	ns	>0.9999
Aaa:CNOT6L GV vs. cAa:CNOT6L GV	-0.3571	-1.027 to 0.3131	No	ns	>0.9999
Aaa:CNOT6L GV vs. cAa:CNOT6L MI	-0.4321	-1.102 to 0.2381	No	ns	0.9991
Aaa:CNOT6L GV vs. cAa:CNOT6L MII	-0.3929	-0.9733 to 0.1876	No	ns	0.994
Aaa:CNOT6L GV vs. cAa:BTG4 GV	-0.5361	-1.117 to 0.04435	No	ns	0.1874
Aaa:CNOT6L GV vs. cAa:BTG4 MI	-0.5157	-1.096 to 0.06471	No	ns	0.3069
Aaa:CNOT6L GV vs. cAa:BTG4 MII	-0.5746	-1.155 to 0.005824	No	ns	0.0605
Aaa:CNOT6L GV vs. caA:WT GV	-0.3552	-0.9356 to 0.2252	No	ns	>0.9999
Aaa:CNOT6L GV vs. caA:WT MI	-0.3903	-0.9707 to 0.1901	No	ns	0.9952
Aaa:CNOT6L GV vs. caA:WT MII	-0.3436	-0.9241 to 0.2368	No	ns	>0.9999
Aaa:CNOT6L GV vs. caA:CNOT6L GV	0.1429	-0.4376 to 0.7233	No	ns	>0.9999
Aaa:CNOT6L GV vs. caA:CNOT6L MI	-0.05714	-0.7274 to 0.6131	No	ns	>0.9999
Aaa:CNOT6L GV vs. caA:CNOT6L MII	0.1429	-0.4376 to 0.7233	No	ns	>0.9999
Aaa:CNOT6L GV vs. caA:BTG4 GV	-0.3627	-0.9431 to 0.2177	No	ns	0.9998
Aaa:CNOT6L GV vs. caA:BTG4 MI	-0.3866	-0.9671 to 0.1938	No	ns	0.9966
Aaa:CNOT6L GV vs. caA:BTG4 MII	-0.4597	-1.04 to 0.1208	No	ns	0.7575
Aaa:CNOT6L GV vs. cAc:WT GV	-0.4219	-1.002 to 0.1586	No	ns	0.9519
Aaa:CNOT6L GV vs. cAc:WT MI	-0.4014	-0.9818 to 0.179	No	ns	0.9878
Aaa:CNOT6L GV vs. cAc:WT MII	-0.4647	-1.045 to 0.1157	No	ns	0.719
Aaa:CNOT6L GV vs. cAc:CNOT6L GV	-0.1071	-0.7774 to 0.5631	No	ns	>0.9999
Aaa:CNOT6L GV vs. cAc:CNOT6L MI	-0.3571	-1.027 to 0.3131	No	ns	>0.9999
Aaa:CNOT6L GV vs. cAc:CNOT6L MII	0.1429	-0.4376 to 0.7233	No	ns	>0.9999
Aaa:CNOT6L GV vs. cAc:BTG4 GV	-0.3753	-0.9558 to 0.2051	No	ns	0.9989
Aaa:CNOT6L GV vs. cAc:BTG4 MI	-0.3339	-0.9143 to 0.2465	No	ns	>0.9999
Aaa:CNOT6L GV vs. cAc:BTG4 MII	-0.4294	-1.01 to 0.151	No	ns	0.9278
Aaa:CNOT6L GV vs. cAg:WT GV	-0.3754	-0.9558 to 0.205	No	ns	0.9989
Aaa:CNOT6L GV vs. cAg:WT MI	-0.3031	-0.8835 to 0.2774	No	ns	>0.9999
Aaa:CNOT6L GV vs. cAg:WT MII	-0.3594	-0.9398 to 0.221	No	ns	0.9999
Aaa:CNOT6L GV vs. cAg:CNOT6L GV	-0.02857	-0.6988 to 0.6417	No	ns	>0.9999
Aaa:CNOT6L GV vs. cAg:CNOT6L MI	0.01867	-0.5618 to 0.5991	No	ns	>0.9999
Aaa:CNOT6L GV vs. cAg:CNOT6L MII	-0.06528	-0.6457 to 0.5152	No	ns	>0.9999
Aaa:CNOT6L GV vs. cAg:BTG4 GV	-0.3209	-0.9013 to 0.2595	No	ns	>0.9999
Aaa:CNOT6L GV vs. cAg:BTG4 MI	-0.3551	-0.9355 to 0.2253	No	ns	>0.9999
Aaa:CNOT6L GV vs. cAg:BTG4 MII	-0.3644	-0.9448 to 0.2161	No	ns	0.9997
Aaa:CNOT6L GV vs. cAt:WT GV	-0.2457	-0.8262 to 0.3347	No	ns	>0.9999
Aaa:CNOT6L GV vs. cAt:WT MI	-0.265	-0.8454 to 0.3154	No	ns	>0.9999
Aaa:CNOT6L GV vs. cAt:WT MII	-0.1606	-0.741 to 0.4199	No	ns	>0.9999
Aaa:CNOT6L GV vs. cAt:CNOT6L GV	-0.1198	-0.79 to 0.5505	No	ns	>0.9999
Aaa:CNOT6L GV vs. cAt:CNOT6L MI	-0.1071	-0.7774 to 0.5631	No	ns	>0.9999
Aaa:CNOT6L GV vs. cAt:CNOT6L MII	-0.3405	-0.9209 to 0.24	No	ns	>0.9999
Aaa:CNOT6L GV vs. cAt:BTG4 GV	-0.4204	-1.001 to 0.16	No	ns	0.9559
Aaa:CNOT6L GV vs. cAt:BTG4 MI	-0.4885	-1.069 to 0.09193	No	ns	0.5198
Aaa:CNOT6L GV vs. cAt:BTG4 MII	-0.4213	-1.002 to 0.1592	No	ns	0.9536
Aaa:CNOT6L GV vs. ccA:WT GV	-0.3824	-0.9628 to 0.198	No	ns	0.9978
Aaa:CNOT6L GV vs. ccA:WT MI	-0.3651	-0.9455 to 0.2153	No	ns	0.9997
Aaa:CNOT6L GV vs. ccA:WT MII	-0.3621	-0.9425 to 0.2183	No	ns	0.9998
Aaa:CNOT6L GV vs. ccA:CNOT6L GV	-0.1429	-0.7233 to 0.4376	No	ns	>0.9999
Aaa:CNOT6L GV vs. ccA:CNOT6L MI	-0.1556	-0.736 to 0.4249	No	ns	>0.9999
Aaa:CNOT6L GV vs. ccA:CNOT6L MII	-0.1714	-0.7519 to 0.409	No	ns	>0.9999
Aaa:CNOT6L GV vs. ccA:BTG4 GV	-0.4035	-0.9839 to 0.177	No	ns	0.9857
Aaa:CNOT6L GV vs. ccA:BTG4 MI	-0.4168	-0.9972 to 0.1637	No	ns	0.9646
Aaa:CNOT6L GV vs. ccA:BTG4 MII	-0.3931	-0.9735 to 0.1873	No	ns	0.9939
Aaa:CNOT6L GV vs. cgA:WT GV	-0.421	-1.001 to 0.1595	No	ns	0.9544
Aaa:CNOT6L GV vs. cgA:WT MI	-0.3592	-0.9396 to 0.2212	No	ns	0.9999
Aaa:CNOT6L GV vs. cgA:WT MII	-0.3958	-0.9762 to 0.1847	No	ns	0.9923
Aaa:CNOT6L GV vs. cgA:CNOT6L GV	-0.09048	-0.7607 to 0.5797	No	ns	>0.9999
Aaa:CNOT6L GV vs. cgA:CNOT6L MI	-0.3571	-1.027 to 0.3131	No	ns	>0.9999
Aaa:CNOT6L GV vs. cgA:CNOT6L MII	0.1429	-0.4376 to 0.7233	No	ns	>0.9999
Aaa:CNOT6L GV vs. cgA:BTG4 GV	-0.3955	-0.976 to 0.1849	No	ns	0.9924
Aaa:CNOT6L GV vs. cgA:BTG4 MI	-0.4406	-1.021 to 0.1398	No	ns	0.8783
Aaa:CNOT6L GV vs. cgA:BTG4 MII	-0.5042	-1.085 to 0.07628	No	ns	0.3914
Aaa:CNOT6L GV vs. ctA:WT GV	-0.41	-0.9904 to 0.1704	No	ns	0.9772
Aaa:CNOT6L GV vs. ctA:WT MI	-0.3019	-0.8823 to 0.2785	No	ns	>0.9999
Aaa:CNOT6L GV vs. ctA:WT MII	-0.4379	-1.018 to 0.1426	No	ns	0.8921
Aaa:CNOT6L GV vs. ctA:CNOT6L GV	-0.1314	-0.7118 to 0.449	No	ns	>0.9999
Aaa:CNOT6L GV vs. ctA:CNOT6L MI	-0.2639	-0.8443 to 0.3165	No	ns	>0.9999
Aaa:CNOT6L GV vs. ctA:CNOT6L MII	0.05462	-0.6156 to 0.7248	No	ns	>0.9999
Aaa:CNOT6L GV vs. ctA:BTG4 GV	-0.3266	-0.9071 to 0.2538	No	ns	>0.9999
Aaa:CNOT6L GV vs. ctA:BTG4 MI	-0.3833	-0.9637 to 0.1972	No	ns	0.9975
Aaa:CNOT6L GV vs. ctA:BTG4 MII	-0.2958	-0.8762 to 0.2846	No	ns	>0.9999
Aaa:CNOT6L GV vs. gAa:WT GV	-0.2895	-0.8699 to 0.291	No	ns	>0.9999
Aaa:CNOT6L GV vs. gAa:WT MI	-0.3994	-0.9799 to 0.181	No	ns	0.9896
Aaa:CNOT6L GV vs. gAa:WT MII	-0.1776	-0.758 to 0.4029	No	ns	>0.9999
Aaa:CNOT6L GV vs. gAa:CNOT6L GV	0.03175	-0.6385 to 0.702	No	ns	>0.9999
Aaa:CNOT6L GV vs. gAa:CNOT6L MI	-0.05714	-0.7274 to 0.6131	No	ns	>0.9999
Aaa:CNOT6L GV vs. gAa:CNOT6L MII	-0.07492	-0.6554 to 0.5055	No	ns	>0.9999
Aaa:CNOT6L GV vs. gAa:BTG4 GV	-0.3941	-0.9745 to 0.1864	No	ns	0.9933
Aaa:CNOT6L GV vs. gAa:BTG4 MI	-0.3451	-0.9255 to 0.2353	No	ns	>0.9999
Aaa:CNOT6L GV vs. gAa:BTG4 MII	-0.3294	-0.9098 to 0.251	No	ns	>0.9999
Aaa:CNOT6L GV vs. gaA:WT GV	-0.3645	-0.945 to 0.2159	No	ns	0.9997
Aaa:CNOT6L GV vs. gaA:WT MI	-0.3453	-0.9257 to 0.2351	No	ns	>0.9999
Aaa:CNOT6L GV vs. gaA:WT MII	-0.369	-0.9494 to 0.2114	No	ns	0.9995
Aaa:CNOT6L GV vs. gaA:CNOT6L GV	-0.1705	-0.7509 to 0.4099	No	ns	>0.9999
Aaa:CNOT6L GV vs. gaA:CNOT6L MI	-0.442	-1.022 to 0.1385	No	ns	0.8713
Aaa:CNOT6L GV vs. gaA:CNOT6L MII	-0.1062	-0.6866 to 0.4742	No	ns	>0.9999
Aaa:CNOT6L GV vs. gaA:BTG4 GV	-0.3299	-0.9103 to 0.2506	No	ns	>0.9999
Aaa:CNOT6L GV vs. gaA:BTG4 MI	-0.3715	-0.9519 to 0.209	No	ns	0.9993
Aaa:CNOT6L GV vs. gaA:BTG4 MII	-0.3114	-0.8918 to 0.269	No	ns	>0.9999
Aaa:CNOT6L GV vs. gAc:WT GV	-0.2665	-0.847 to 0.3139	No	ns	>0.9999
Aaa:CNOT6L GV vs. gAc:WT MI	-0.2743	-0.8547 to 0.3061	No	ns	>0.9999
Aaa:CNOT6L GV vs. gAc:WT MII	-0.186	-0.7664 to 0.3945	No	ns	>0.9999
Aaa:CNOT6L GV vs. gAc:CNOT6L GV	-0.02675	-0.6072 to 0.5537	No	ns	>0.9999
Aaa:CNOT6L GV vs. gAc:CNOT6L MI	-0.1903	-0.7707 to 0.3902	No	ns	>0.9999
Aaa:CNOT6L GV vs. gAc:CNOT6L MII	-0.1289	-0.7093 to 0.4516	No	ns	>0.9999
Aaa:CNOT6L GV vs. gAc:BTG4 GV	-0.3133	-0.8937 to 0.2672	No	ns	>0.9999
Aaa:CNOT6L GV vs. gAc:BTG4 MI	-0.2409	-0.8213 to 0.3396	No	ns	>0.9999
Aaa:CNOT6L GV vs. gAc:BTG4 MII	-0.327	-0.9075 to 0.2534	No	ns	>0.9999
Aaa:CNOT6L GV vs. gAg:WT GV	-0.1912	-0.7716 to 0.3892	No	ns	>0.9999
Aaa:CNOT6L GV vs. gAg:WT MI	-0.2759	-0.8563 to 0.3046	No	ns	>0.9999
Aaa:CNOT6L GV vs. gAg:WT MII	-0.3186	-0.899 to 0.2618	No	ns	>0.9999
Aaa:CNOT6L GV vs. gAg:CNOT6L GV	0.01579	-0.5646 to 0.5962	No	ns	>0.9999
Aaa:CNOT6L GV vs. gAg:CNOT6L MI	-0.06945	-0.6499 to 0.511	No	ns	>0.9999
Aaa:CNOT6L GV vs. gAg:CNOT6L MII	-0.1321	-0.7126 to 0.4483	No	ns	>0.9999
Aaa:CNOT6L GV vs. gAg:BTG4 GV	-0.3943	-0.9747 to 0.1861	No	ns	0.9932
Aaa:CNOT6L GV vs. gAg:BTG4 MI	-0.3822	-0.9626 to 0.1983	No	ns	0.9978
Aaa:CNOT6L GV vs. gAg:BTG4 MII	-0.3293	-0.9097 to 0.2512	No	ns	>0.9999
Aaa:CNOT6L GV vs. gAt:WT GV	-0.3682	-0.9486 to 0.2123	No	ns	0.9995
Aaa:CNOT6L GV vs. gAt:WT MI	-0.4899	-1.07 to 0.09052	No	ns	0.5078
Aaa:CNOT6L GV vs. gAt:WT MII	-0.4425	-1.023 to 0.1379	No	ns	0.8683
Aaa:CNOT6L GV vs. gAt:CNOT6L GV	0.1429	-0.4376 to 0.7233	No	ns	>0.9999
Aaa:CNOT6L GV vs. gAt:CNOT6L MI	0.1429	-0.4376 to 0.7233	No	ns	>0.9999
Aaa:CNOT6L GV vs. gAt:CNOT6L MII	-0.1905	-0.8607 to 0.4797	No	ns	>0.9999
Aaa:CNOT6L GV vs. gAt:BTG4 GV	-0.3979	-0.9783 to 0.1826	No	ns	0.9908
Aaa:CNOT6L GV vs. gAt:BTG4 MI	-0.4617	-1.042 to 0.1188	No	ns	0.7425
Aaa:CNOT6L GV vs. gAt:BTG4 MII	-0.4087	-0.9891 to 0.1717	No	ns	0.9791
Aaa:CNOT6L GV vs. gcA:WT GV	-0.3853	-0.9657 to 0.1952	No	ns	0.997
Aaa:CNOT6L GV vs. gcA:WT MI	-0.3384	-0.9188 to 0.242	No	ns	>0.9999
Aaa:CNOT6L GV vs. gcA:WT MII	-0.4594	-1.04 to 0.121	No	ns	0.7595
Aaa:CNOT6L GV vs. gcA:CNOT6L GV	0.1429	-0.4376 to 0.7233	No	ns	>0.9999
Aaa:CNOT6L GV vs. gcA:CNOT6L MI	-0.02381	-0.694 to 0.6464	No	ns	>0.9999
Aaa:CNOT6L GV vs. gcA:CNOT6L MII	0.1429	-0.4376 to 0.7233	No	ns	>0.9999
Aaa:CNOT6L GV vs. gcA:BTG4 GV	-0.3762	-0.9566 to 0.2042	No	ns	0.9988
Aaa:CNOT6L GV vs. gcA:BTG4 MI	-0.3906	-0.971 to 0.1899	No	ns	0.9951
Aaa:CNOT6L GV vs. gcA:BTG4 MII	-0.3901	-0.9705 to 0.1903	No	ns	0.9953
Aaa:CNOT6L GV vs. ggA:WT GV	-0.3767	-0.9572 to 0.2037	No	ns	0.9988
Aaa:CNOT6L GV vs. ggA:WT MI	-0.3692	-0.9497 to 0.2112	No	ns	0.9995
Aaa:CNOT6L GV vs. ggA:WT MII	-0.3792	-0.9597 to 0.2012	No	ns	0.9984
Aaa:CNOT6L GV vs. ggA:CNOT6L GV	0.1429	-0.4376 to 0.7233	No	ns	>0.9999
Aaa:CNOT6L GV vs. ggA:CNOT6L MI	-0.2738	-0.8542 to 0.3066	No	ns	>0.9999
Aaa:CNOT6L GV vs. ggA:CNOT6L MII	-0.002976	-0.6732 to 0.6672	No	ns	>0.9999
Aaa:CNOT6L GV vs. ggA:BTG4 GV	-0.3436	-0.924 to 0.2368	No	ns	>0.9999
Aaa:CNOT6L GV vs. ggA:BTG4 MI	-0.3617	-0.9421 to 0.2187	No	ns	0.9998
Aaa:CNOT6L GV vs. ggA:BTG4 MII	-0.3774	-0.9578 to 0.203	No	ns	0.9987
Aaa:CNOT6L GV vs. gtA:WT GV	-0.4543	-1.035 to 0.1261	No	ns	0.796
Aaa:CNOT6L GV vs. gtA:WT MI	-0.3546	-0.935 to 0.2258	No	ns	>0.9999
Aaa:CNOT6L GV vs. gtA:WT MII	-0.4397	-1.02 to 0.1407	No	ns	0.8829
Aaa:CNOT6L GV vs. gtA:CNOT6L GV	0.1429	-0.4376 to 0.7233	No	ns	>0.9999
Aaa:CNOT6L GV vs. gtA:CNOT6L MI	0.1429	-0.4376 to 0.7233	No	ns	>0.9999
Aaa:CNOT6L GV vs. gtA:CNOT6L MII	-0.1071	-0.7774 to 0.5631	No	ns	>0.9999
Aaa:CNOT6L GV vs. gtA:BTG4 GV	-0.394	-0.9744 to 0.1864	No	ns	0.9934
Aaa:CNOT6L GV vs. gtA:BTG4 MI	-0.4285	-1.009 to 0.1519	No	ns	0.9311
Aaa:CNOT6L GV vs. gtA:BTG4 MII	-0.3921	-0.9725 to 0.1883	No	ns	0.9944
Aaa:CNOT6L GV vs. tAc:WT GV	-0.1413	-0.7217 to 0.4392	No	ns	>0.9999
Aaa:CNOT6L GV vs. tAc:WT MI	-0.4738	-1.054 to 0.1066	No	ns	0.6449
Aaa:CNOT6L GV vs. tAc:WT MII	-0.3214	-0.9019 to 0.259	No	ns	>0.9999
Aaa:CNOT6L GV vs. tAc:CNOT6L GV	0.1429	-0.4376 to 0.7233	No	ns	>0.9999
Aaa:CNOT6L GV vs. tAc:CNOT6L MI	0.05195	-0.6183 to 0.7222	No	ns	>0.9999
Aaa:CNOT6L GV vs. tAc:CNOT6L MII	0.1429	-0.4376 to 0.7233	No	ns	>0.9999
Aaa:CNOT6L GV vs. tAc:BTG4 GV	-0.2991	-0.8795 to 0.2813	No	ns	>0.9999
Aaa:CNOT6L GV vs. tAc:BTG4 MI	-0.3871	-0.9675 to 0.1933	No	ns	0.9964
Aaa:CNOT6L GV vs. tAc:BTG4 MII	-0.4071	-0.9875 to 0.1733	No	ns	0.9814
Aaa:CNOT6L GV vs. tAt:WT GV	-0.3004	-0.8809 to 0.28	No	ns	>0.9999
Aaa:CNOT6L GV vs. tAt:WT MI	-0.1976	-0.778 to 0.3828	No	ns	>0.9999
Aaa:CNOT6L GV vs. tAt:WT MII	-0.3001	-0.8806 to 0.2803	No	ns	>0.9999
Aaa:CNOT6L GV vs. tAt:CNOT6L GV	-0.2188	-0.889 to 0.4514	No	ns	>0.9999
Aaa:CNOT6L GV vs. tAt:CNOT6L MI	-0.316	-0.8964 to 0.2645	No	ns	>0.9999
Aaa:CNOT6L GV vs. tAt:CNOT6L MII	-0.2593	-0.8397 to 0.3211	No	ns	>0.9999
Aaa:CNOT6L GV vs. tAt:BTG4 GV	-0.3402	-0.9207 to 0.2402	No	ns	>0.9999
Aaa:CNOT6L GV vs. tAt:BTG4 MI	-0.3281	-0.9086 to 0.2523	No	ns	>0.9999
Aaa:CNOT6L GV vs. tAt:BTG4 MII	-0.4222	-1.003 to 0.1582	No	ns	0.951
Aaa:CNOT6L GV vs. tcA:WT GV	-0.3718	-0.9522 to 0.2087	No	ns	0.9993
Aaa:CNOT6L GV vs. tcA:WT MI	-0.4356	-1.016 to 0.1448	No	ns	0.9025
Aaa:CNOT6L GV vs. tcA:WT MII	-0.3407	-0.9211 to 0.2397	No	ns	>0.9999
Aaa:CNOT6L GV vs. tcA:CNOT6L GV	-0.112	-0.7823 to 0.5582	No	ns	>0.9999
Aaa:CNOT6L GV vs. tcA:CNOT6L MI	-0.1119	-0.6924 to 0.4685	No	ns	>0.9999
Aaa:CNOT6L GV vs. tcA:CNOT6L MII	-0.146	-0.7264 to 0.4344	No	ns	>0.9999
Aaa:CNOT6L GV vs. tcA:BTG4 GV	-0.357	-0.9375 to 0.2234	No	ns	0.9999
Aaa:CNOT6L GV vs. tcA:BTG4 MI	-0.3406	-0.9211 to 0.2398	No	ns	>0.9999
Aaa:CNOT6L GV vs. tcA:BTG4 MII	-0.3491	-0.9295 to 0.2314	No	ns	>0.9999
Aaa:CNOT6L GV vs. ttA:WT GV	-0.3547	-0.9351 to 0.2258	No	ns	>0.9999
Aaa:CNOT6L GV vs. ttA:WT MI	-0.3054	-0.8858 to 0.275	No	ns	>0.9999
Aaa:CNOT6L GV vs. ttA:WT MII	-0.2902	-0.8707 to 0.2902	No	ns	>0.9999
Aaa:CNOT6L GV vs. ttA:CNOT6L GV	-0.5038	-1.084 to 0.07664	No	ns	0.3943
Aaa:CNOT6L GV vs. ttA:CNOT6L MI	-0.746	-1.326 to -0.1656	Yes	****	<0.0001
Aaa:CNOT6L GV vs. ttA:CNOT6L MII	-0.8171	-1.487 to -0.1469	Yes	***	0.0003
Aaa:CNOT6L GV vs. ttA:BTG4 GV	-0.3516	-0.932 to 0.2289	No	ns	>0.9999
Aaa:CNOT6L GV vs. ttA:BTG4 MI	-0.2769	-0.8573 to 0.3035	No	ns	>0.9999
Aaa:CNOT6L GV vs. ttA:BTG4 MII	-0.3443	-0.9248 to 0.2361	No	ns	>0.9999
Aaa:CNOT6L MI vs. Aaa:CNOT6L MII	0.3661	-0.1078 to 0.84	No	ns	0.8347
Aaa:CNOT6L MI vs. Aaa:BTG4 GV	0.2667	-0.2072 to 0.7407	No	ns	>0.9999
Aaa:CNOT6L MI vs. Aaa:BTG4 MI	0.3078	-0.1661 to 0.7817	No	ns	0.9987
Aaa:CNOT6L MI vs. Aaa:BTG4 MII	0.3835	-0.09043 to 0.8574	No	ns	0.6791
Aaa:CNOT6L MI vs. aAa:WT GV	0.2699	-0.204 to 0.7438	No	ns	>0.9999
Aaa:CNOT6L MI vs. aAa:WT MI	0.26	-0.2139 to 0.7339	No	ns	>0.9999
Aaa:CNOT6L MI vs. aAa:WT MII	0.1791	-0.2948 to 0.653	No	ns	>0.9999
Aaa:CNOT6L MI vs. aAa:CNOT6L GV	0.6619	0.08147 to 1.242	Yes	**	0.0023
Aaa:CNOT6L MI vs. aAa:CNOT6L MI	0.5714	-0.009003 to 1.152	No	ns	0.067
Aaa:CNOT6L MI vs. aAa:CNOT6L MII	0.5429	0.06894 to 1.017	Yes	**	0.002
Aaa:CNOT6L MI vs. aAa:BTG4 GV	0.1725	-0.3014 to 0.6464	No	ns	>0.9999
Aaa:CNOT6L MI vs. aAa:BTG4 MI	0.2397	-0.2342 to 0.7136	No	ns	>0.9999
Aaa:CNOT6L MI vs. aAa:BTG4 MII	0.1511	-0.3229 to 0.625	No	ns	>0.9999
Aaa:CNOT6L MI vs. aaA:WT GV	0.2309	-0.243 to 0.7048	No	ns	>0.9999
Aaa:CNOT6L MI vs. aaA:WT MI	0.2198	-0.2541 to 0.6937	No	ns	>0.9999
Aaa:CNOT6L MI vs. aaA:WT MII	0.2192	-0.2547 to 0.6932	No	ns	>0.9999
Aaa:CNOT6L MI vs. aaA:CNOT6L GV	0.5801	-0.0003452 to 1.161	No	ns	0.0506
Aaa:CNOT6L MI vs. aaA:CNOT6L MI	0.7619	0.288 to 1.236	Yes	****	<0.0001
Aaa:CNOT6L MI vs. aaA:CNOT6L MII	0.619	0.03862 to 1.199	Yes	*	0.0127
Aaa:CNOT6L MI vs. aaA:BTG4 GV	0.2476	-0.2263 to 0.7215	No	ns	>0.9999
Aaa:CNOT6L MI vs. aaA:BTG4 MI	0.2842	-0.1897 to 0.7581	No	ns	>0.9999
Aaa:CNOT6L MI vs. aaA:BTG4 MII	0.2579	-0.216 to 0.7318	No	ns	>0.9999
Aaa:CNOT6L MI vs. Aac:WT GV	0.3059	-0.168 to 0.7798	No	ns	0.999
Aaa:CNOT6L MI vs. Aac:WT MI	0.1998	-0.2741 to 0.6737	No	ns	>0.9999
Aaa:CNOT6L MI vs. Aac:WT MII	0.3582	-0.1157 to 0.8322	No	ns	0.8878
Aaa:CNOT6L MI vs. Aac:CNOT6L GV	0.6517	0.1778 to 1.126	Yes	****	<0.0001
Aaa:CNOT6L MI vs. Aac:CNOT6L MI	0.5888	0.1149 to 1.063	Yes	***	0.0002
Aaa:CNOT6L MI vs. Aac:CNOT6L MII	0.3119	-0.162 to 0.7858	No	ns	0.9978
Aaa:CNOT6L MI vs. Aac:BTG4 GV	0.152	-0.3219 to 0.6259	No	ns	>0.9999
Aaa:CNOT6L MI vs. Aac:BTG4 MI	0.1642	-0.3098 to 0.6381	No	ns	>0.9999
Aaa:CNOT6L MI vs. Aac:BTG4 MII	0.06679	-0.4071 to 0.5407	No	ns	>0.9999
Aaa:CNOT6L MI vs. aAc:WT GV	0.1437	-0.3302 to 0.6176	No	ns	>0.9999
Aaa:CNOT6L MI vs. aAc:WT MI	0.1647	-0.3092 to 0.6386	No	ns	>0.9999
Aaa:CNOT6L MI vs. aAc:WT MII	0.1518	-0.3221 to 0.6257	No	ns	>0.9999
Aaa:CNOT6L MI vs. aAc:CNOT6L GV	0.631	0.05052 to 1.211	Yes	**	0.008
Aaa:CNOT6L MI vs. aAc:CNOT6L MI	0.7619	0.288 to 1.236	Yes	****	<0.0001
Aaa:CNOT6L MI vs. aAc:CNOT6L MII	0.5952	0.01481 to 1.176	Yes	*	0.0302
Aaa:CNOT6L MI vs. aAc:BTG4 GV	0.2873	-0.1867 to 0.7612	No	ns	>0.9999
Aaa:CNOT6L MI vs. aAc:BTG4 MI	0.2074	-0.2665 to 0.6813	No	ns	>0.9999
Aaa:CNOT6L MI vs. aAc:BTG4 MII	0.3539	-0.12 to 0.8278	No	ns	0.9119
Aaa:CNOT6L MI vs. Aag:WT GV	0.2631	-0.2108 to 0.737	No	ns	>0.9999
Aaa:CNOT6L MI vs. Aag:WT MI	0.1991	-0.2748 to 0.673	No	ns	>0.9999
Aaa:CNOT6L MI vs. Aag:WT MII	0.09148	-0.3824 to 0.5654	No	ns	>0.9999
Aaa:CNOT6L MI vs. Aag:CNOT6L GV	0.5452	0.07126 to 1.019	Yes	**	0.0018
Aaa:CNOT6L MI vs. Aag:CNOT6L MI	0.7143	0.1339 to 1.295	Yes	***	0.0002
Aaa:CNOT6L MI vs. Aag:CNOT6L MII	0.6352	0.05481 to 1.216	Yes	**	0.0068
Aaa:CNOT6L MI vs. Aag:BTG4 GV	0.286	-0.188 to 0.7599	No	ns	>0.9999
Aaa:CNOT6L MI vs. Aag:BTG4 MI	0.2874	-0.1865 to 0.7613	No	ns	>0.9999
Aaa:CNOT6L MI vs. Aag:BTG4 MII	0.2624	-0.2115 to 0.7364	No	ns	>0.9999
Aaa:CNOT6L MI vs. aAg:WT GV	0.2835	-0.1904 to 0.7575	No	ns	>0.9999
Aaa:CNOT6L MI vs. aAg:WT MI	0.338	-0.1359 to 0.8119	No	ns	0.9703
Aaa:CNOT6L MI vs. aAg:WT MII	0.1918	-0.2821 to 0.6657	No	ns	>0.9999
Aaa:CNOT6L MI vs. aAg:CNOT6L GV	0.5905	0.1166 to 1.064	Yes	***	0.0002
Aaa:CNOT6L MI vs. aAg:CNOT6L MI	0.7619	0.288 to 1.236	Yes	****	<0.0001
Aaa:CNOT6L MI vs. aAg:CNOT6L MII	0.2619	-0.3185 to 0.8423	No	ns	>0.9999
Aaa:CNOT6L MI vs. aAg:BTG4 GV	0.2252	-0.2487 to 0.6992	No	ns	>0.9999
Aaa:CNOT6L MI vs. aAg:BTG4 MI	0.2099	-0.2641 to 0.6838	No	ns	>0.9999
Aaa:CNOT6L MI vs. aAg:BTG4 MII	0.1328	-0.3411 to 0.6067	No	ns	>0.9999
Aaa:CNOT6L MI vs. Aat:WT GV	0.2213	-0.2526 to 0.6952	No	ns	>0.9999
Aaa:CNOT6L MI vs. Aat:WT MI	0.1718	-0.3021 to 0.6457	No	ns	>0.9999
Aaa:CNOT6L MI vs. Aat:WT MII	0.4475	-0.02644 to 0.9214	No	ns	0.1353
Aaa:CNOT6L MI vs. Aat:CNOT6L GV	0.7619	0.288 to 1.236	Yes	****	<0.0001
Aaa:CNOT6L MI vs. Aat:CNOT6L MI	0.09524	-0.4852 to 0.6757	No	ns	>0.9999
Aaa:CNOT6L MI vs. Aat:CNOT6L MII	0.5952	0.01481 to 1.176	Yes	*	0.0302
Aaa:CNOT6L MI vs. Aat:BTG4 GV	0.2412	-0.2327 to 0.7151	No	ns	>0.9999
Aaa:CNOT6L MI vs. Aat:BTG4 MI	0.1536	-0.3203 to 0.6276	No	ns	>0.9999
Aaa:CNOT6L MI vs. Aat:BTG4 MII	0.2507	-0.2232 to 0.7246	No	ns	>0.9999
Aaa:CNOT6L MI vs. aAt:WT GV	0.1982	-0.2757 to 0.6721	No	ns	>0.9999
Aaa:CNOT6L MI vs. aAt:WT MI	0.2474	-0.2265 to 0.7213	No	ns	>0.9999
Aaa:CNOT6L MI vs. aAt:WT MII	0.1491	-0.3248 to 0.623	No	ns	>0.9999
Aaa:CNOT6L MI vs. aAt:CNOT6L GV	0.7619	0.288 to 1.236	Yes	****	<0.0001
Aaa:CNOT6L MI vs. aAt:CNOT6L MI	0.7619	0.288 to 1.236	Yes	****	<0.0001
Aaa:CNOT6L MI vs. aAt:CNOT6L MII	0.7619	0.288 to 1.236	Yes	****	<0.0001
Aaa:CNOT6L MI vs. aAt:BTG4 GV	0.2098	-0.2641 to 0.6838	No	ns	>0.9999
Aaa:CNOT6L MI vs. aAt:BTG4 MI	0.2086	-0.2654 to 0.6825	No	ns	>0.9999
Aaa:CNOT6L MI vs. aAt:BTG4 MII	0.1763	-0.2976 to 0.6502	No	ns	>0.9999
Aaa:CNOT6L MI vs. Aca:WT GV	0.2013	-0.2727 to 0.6752	No	ns	>0.9999
Aaa:CNOT6L MI vs. Aca:WT MI	0.2341	-0.2398 to 0.7081	No	ns	>0.9999
Aaa:CNOT6L MI vs. Aca:WT MII	0.207	-0.2669 to 0.6809	No	ns	>0.9999
Aaa:CNOT6L MI vs. Aca:CNOT6L GV	0.7619	0.1815 to 1.342	Yes	****	<0.0001
Aaa:CNOT6L MI vs. Aca:CNOT6L MI	0.4496	-0.02432 to 0.9235	No	ns	0.1256
Aaa:CNOT6L MI vs. Aca:CNOT6L MII	0.0619	-0.412 to 0.5358	No	ns	>0.9999
Aaa:CNOT6L MI vs. Aca:BTG4 GV	0.2582	-0.2158 to 0.7321	No	ns	>0.9999
Aaa:CNOT6L MI vs. Aca:BTG4 MI	0.191	-0.283 to 0.6649	No	ns	>0.9999
Aaa:CNOT6L MI vs. Aca:BTG4 MII	0.2756	-0.1983 to 0.7495	No	ns	>0.9999
Aaa:CNOT6L MI vs. acA:WT GV	0.2573	-0.2166 to 0.7312	No	ns	>0.9999
Aaa:CNOT6L MI vs. acA:WT MI	0.2318	-0.2422 to 0.7057	No	ns	>0.9999
Aaa:CNOT6L MI vs. acA:WT MII	0.2233	-0.2506 to 0.6972	No	ns	>0.9999
Aaa:CNOT6L MI vs. acA:CNOT6L GV	0.3332	-0.1407 to 0.8072	No	ns	0.9799
Aaa:CNOT6L MI vs. acA:CNOT6L MI	0.3783	-0.09557 to 0.8523	No	ns	0.7294
Aaa:CNOT6L MI vs. acA:CNOT6L MII	0.5179	0.044 to 0.9918	Yes	**	0.0071
Aaa:CNOT6L MI vs. acA:BTG4 GV	0.2199	-0.254 to 0.6938	No	ns	>0.9999
Aaa:CNOT6L MI vs. acA:BTG4 MI	0.1793	-0.2946 to 0.6532	No	ns	>0.9999
Aaa:CNOT6L MI vs. acA:BTG4 MII	0.2172	-0.2567 to 0.6911	No	ns	>0.9999
Aaa:CNOT6L MI vs. Acc:WT GV	0.2527	-0.2213 to 0.7266	No	ns	>0.9999
Aaa:CNOT6L MI vs. Acc:WT MI	0.2722	-0.2017 to 0.7461	No	ns	>0.9999
Aaa:CNOT6L MI vs. Acc:WT MII	0.2563	-0.2176 to 0.7302	No	ns	>0.9999
Aaa:CNOT6L MI vs. Acc:CNOT6L GV	-0.174	-0.6479 to 0.2999	No	ns	>0.9999
Aaa:CNOT6L MI vs. Acc:CNOT6L MI	0.1939	-0.28 to 0.6678	No	ns	>0.9999
Aaa:CNOT6L MI vs. Acc:CNOT6L MII	-0.007326	-0.5878 to 0.5731	No	ns	>0.9999
Aaa:CNOT6L MI vs. Acc:BTG4 GV	0.2204	-0.2535 to 0.6943	No	ns	>0.9999
Aaa:CNOT6L MI vs. Acc:BTG4 MI	0.2095	-0.2644 to 0.6834	No	ns	>0.9999
Aaa:CNOT6L MI vs. Acc:BTG4 MII	0.2515	-0.2225 to 0.7254	No	ns	>0.9999
Aaa:CNOT6L MI vs. Acg:WT GV	0.3084	-0.1656 to 0.7823	No	ns	0.9986
Aaa:CNOT6L MI vs. Acg:WT MI	0.3806	-0.09335 to 0.8545	No	ns	0.708
Aaa:CNOT6L MI vs. Acg:WT MII	0.3848	-0.08912 to 0.8587	No	ns	0.6659
Aaa:CNOT6L MI vs. Acg:CNOT6L GV	0.7619	0.288 to 1.236	Yes	****	<0.0001
Aaa:CNOT6L MI vs. Acg:CNOT6L MI	0.7619	0.288 to 1.236	Yes	****	<0.0001
Aaa:CNOT6L MI vs. Acg:CNOT6L MII	0.7619	0.288 to 1.236	Yes	****	<0.0001
Aaa:CNOT6L MI vs. Acg:BTG4 GV	0.2377	-0.2363 to 0.7116	No	ns	>0.9999
Aaa:CNOT6L MI vs. Acg:BTG4 MI	0.3299	-0.144 to 0.8039	No	ns	0.985
Aaa:CNOT6L MI vs. Acg:BTG4 MII	0.2248	-0.2491 to 0.6987	No	ns	>0.9999
Aaa:CNOT6L MI vs. Act:WT GV	0.1856	-0.2884 to 0.6595	No	ns	>0.9999
Aaa:CNOT6L MI vs. Act:WT MI	0.1447	-0.3292 to 0.6186	No	ns	>0.9999
Aaa:CNOT6L MI vs. Act:WT MII	0.1708	-0.3031 to 0.6447	No	ns	>0.9999
Aaa:CNOT6L MI vs. Act:CNOT6L GV	0.7619	0.288 to 1.236	Yes	****	<0.0001
Aaa:CNOT6L MI vs. Act:CNOT6L MI	0.6508	0.07036 to 1.231	Yes	**	0.0036
Aaa:CNOT6L MI vs. Act:CNOT6L MII	0.7619	0.288 to 1.236	Yes	****	<0.0001
Aaa:CNOT6L MI vs. Act:BTG4 GV	0.1456	-0.3284 to 0.6195	No	ns	>0.9999
Aaa:CNOT6L MI vs. Act:BTG4 MI	0.338	-0.1359 to 0.812	No	ns	0.9702
Aaa:CNOT6L MI vs. Act:BTG4 MII	0.08769	-0.3862 to 0.5616	No	ns	>0.9999
Aaa:CNOT6L MI vs. Aga:WT GV	0.2861	-0.1878 to 0.76	No	ns	>0.9999
Aaa:CNOT6L MI vs. Aga:WT MI	0.1454	-0.3285 to 0.6193	No	ns	>0.9999
Aaa:CNOT6L MI vs. Aga:WT MII	0.1213	-0.3526 to 0.5952	No	ns	>0.9999
Aaa:CNOT6L MI vs. Aga:CNOT6L GV	0.237	-0.3434 to 0.8175	No	ns	>0.9999
Aaa:CNOT6L MI vs. Aga:CNOT6L MI	0.2205	-0.2534 to 0.6944	No	ns	>0.9999
Aaa:CNOT6L MI vs. Aga:CNOT6L MII	0.2381	-0.2358 to 0.7121	No	ns	>0.9999
Aaa:CNOT6L MI vs. Aga:BTG4 GV	0.3075	-0.1664 to 0.7814	No	ns	0.9988
Aaa:CNOT6L MI vs. Aga:BTG4 MI	0.2805	-0.1935 to 0.7544	No	ns	>0.9999
Aaa:CNOT6L MI vs. Aga:BTG4 MII	0.3096	-0.1643 to 0.7835	No	ns	0.9984
Aaa:CNOT6L MI vs. agA:WT GV	0.2157	-0.2582 to 0.6897	No	ns	>0.9999
Aaa:CNOT6L MI vs. agA:WT MI	0.3209	-0.153 to 0.7948	No	ns	0.9939
Aaa:CNOT6L MI vs. agA:WT MII	0.1953	-0.2787 to 0.6692	No	ns	>0.9999
Aaa:CNOT6L MI vs. agA:CNOT6L GV	0.7619	0.288 to 1.236	Yes	****	<0.0001
Aaa:CNOT6L MI vs. agA:CNOT6L MI	0.5619	-0.01853 to 1.142	No	ns	0.0901
Aaa:CNOT6L MI vs. agA:CNOT6L MII	0.7619	0.288 to 1.236	Yes	****	<0.0001
Aaa:CNOT6L MI vs. agA:BTG4 GV	0.2925	-0.1814 to 0.7664	No	ns	0.9999
Aaa:CNOT6L MI vs. agA:BTG4 MI	0.258	-0.2159 to 0.732	No	ns	>0.9999
Aaa:CNOT6L MI vs. agA:BTG4 MII	0.2672	-0.2067 to 0.7411	No	ns	>0.9999
Aaa:CNOT6L MI vs. Agc:WT GV	0.2131	-0.2608 to 0.687	No	ns	>0.9999
Aaa:CNOT6L MI vs. Agc:WT MI	0.3075	-0.1664 to 0.7814	No	ns	0.9988
Aaa:CNOT6L MI vs. Agc:WT MII	0.2928	-0.1811 to 0.7667	No	ns	0.9999
Aaa:CNOT6L MI vs. Agc:CNOT6L GV	0.5952	0.01481 to 1.176	Yes	*	0.0302
Aaa:CNOT6L MI vs. Agc:CNOT6L MI	0.7619	0.288 to 1.236	Yes	****	<0.0001
Aaa:CNOT6L MI vs. Agc:CNOT6L MII	0.7619	0.288 to 1.236	Yes	****	<0.0001
Aaa:CNOT6L MI vs. Agc:BTG4 GV	0.3051	-0.1688 to 0.779	No	ns	0.9991
Aaa:CNOT6L MI vs. Agc:BTG4 MI	0.2927	-0.1812 to 0.7667	No	ns	0.9999
Aaa:CNOT6L MI vs. Agc:BTG4 MII	0.2394	-0.2346 to 0.7133	No	ns	>0.9999
Aaa:CNOT6L MI vs. Agg:WT GV	0.1836	-0.2903 to 0.6575	No	ns	>0.9999
Aaa:CNOT6L MI vs. Agg:WT MI	0.1615	-0.3124 to 0.6354	No	ns	>0.9999
Aaa:CNOT6L MI vs. Agg:WT MII	0.1427	-0.3313 to 0.6166	No	ns	>0.9999
Aaa:CNOT6L MI vs. Agg:CNOT6L GV	0.7619	0.288 to 1.236	Yes	****	<0.0001
Aaa:CNOT6L MI vs. Agg:CNOT6L MI	0.7619	0.288 to 1.236	Yes	****	<0.0001
Aaa:CNOT6L MI vs. Agg:CNOT6L MII	0.7619	0.288 to 1.236	Yes	****	<0.0001
Aaa:CNOT6L MI vs. Agg:BTG4 GV	0.2832	-0.1907 to 0.7571	No	ns	>0.9999
Aaa:CNOT6L MI vs. Agg:BTG4 MI	0.2595	-0.2144 to 0.7335	No	ns	>0.9999
Aaa:CNOT6L MI vs. Agg:BTG4 MII	0.4614	-0.01248 to 0.9354	No	ns	0.0816
Aaa:CNOT6L MI vs. Agt:WT GV	0.3347	-0.1393 to 0.8086	No	ns	0.9774
Aaa:CNOT6L MI vs. Agt:WT MI	0.2982	-0.1758 to 0.7721	No	ns	0.9997
Aaa:CNOT6L MI vs. Agt:WT MII	0.3009	-0.173 to 0.7749	No	ns	0.9995
Aaa:CNOT6L MI vs. Agt:CNOT6L GV	0.7619	0.288 to 1.236	Yes	****	<0.0001
Aaa:CNOT6L MI vs. Agt:CNOT6L MI	0.6019	0.02147 to 1.182	Yes	*	0.0239
Aaa:CNOT6L MI vs. Agt:CNOT6L MII	0.4286	-0.1519 to 1.009	No	ns	0.9309
Aaa:CNOT6L MI vs. Agt:BTG4 GV	0.2757	-0.1983 to 0.7496	No	ns	>0.9999
Aaa:CNOT6L MI vs. Agt:BTG4 MI	0.2607	-0.2132 to 0.7346	No	ns	>0.9999
Aaa:CNOT6L MI vs. Agt:BTG4 MII	0.2971	-0.1769 to 0.771	No	ns	0.9997
Aaa:CNOT6L MI vs. Ata:WT GV	0.2831	-0.1908 to 0.757	No	ns	>0.9999
Aaa:CNOT6L MI vs. Ata:WT MI	0.3307	-0.1432 to 0.8046	No	ns	0.984
Aaa:CNOT6L MI vs. Ata:WT MII	0.2306	-0.2433 to 0.7046	No	ns	>0.9999
Aaa:CNOT6L MI vs. Ata:CNOT6L GV	0.2976	-0.1763 to 0.7715	No	ns	0.9997
Aaa:CNOT6L MI vs. Ata:CNOT6L MI	-0.1131	-0.6935 to 0.4673	No	ns	>0.9999
Aaa:CNOT6L MI vs. Ata:CNOT6L MII	0.02755	-0.4464 to 0.5015	No	ns	>0.9999
Aaa:CNOT6L MI vs. Ata:BTG4 GV	0.1122	-0.3617 to 0.5861	No	ns	>0.9999
Aaa:CNOT6L MI vs. Ata:BTG4 MI	0.02456	-0.4494 to 0.4985	No	ns	>0.9999
Aaa:CNOT6L MI vs. Ata:BTG4 MII	0.1546	-0.3193 to 0.6285	No	ns	>0.9999
Aaa:CNOT6L MI vs. atA:WT GV	0.2932	-0.1807 to 0.7671	No	ns	0.9999
Aaa:CNOT6L MI vs. atA:WT MI	0.1877	-0.2862 to 0.6616	No	ns	>0.9999
Aaa:CNOT6L MI vs. atA:WT MII	0.4055	-0.06844 to 0.8794	No	ns	0.4519
Aaa:CNOT6L MI vs. atA:CNOT6L GV	0.7619	0.288 to 1.236	Yes	****	<0.0001
Aaa:CNOT6L MI vs. atA:CNOT6L MI	0.7619	0.288 to 1.236	Yes	****	<0.0001
Aaa:CNOT6L MI vs. atA:CNOT6L MII	0.5952	0.01481 to 1.176	Yes	*	0.0302
Aaa:CNOT6L MI vs. atA:BTG4 GV	0.2719	-0.2021 to 0.7458	No	ns	>0.9999
Aaa:CNOT6L MI vs. atA:BTG4 MI	0.3411	-0.1328 to 0.815	No	ns	0.9623
Aaa:CNOT6L MI vs. atA:BTG4 MII	0.3515	-0.1224 to 0.8255	No	ns	0.9236
Aaa:CNOT6L MI vs. Atc:WT GV	0.2983	-0.1756 to 0.7722	No	ns	0.9997
Aaa:CNOT6L MI vs. Atc:WT MI	0.2459	-0.228 to 0.7198	No	ns	>0.9999
Aaa:CNOT6L MI vs. Atc:WT MII	0.2012	-0.2727 to 0.6751	No	ns	>0.9999
Aaa:CNOT6L MI vs. Atc:CNOT6L GV	0.2619	-0.3185 to 0.8423	No	ns	>0.9999
Aaa:CNOT6L MI vs. Atc:CNOT6L MI	0.3869	-0.1935 to 0.9673	No	ns	0.9965
Aaa:CNOT6L MI vs. Atc:CNOT6L MII	0.7619	0.288 to 1.236	Yes	****	<0.0001
Aaa:CNOT6L MI vs. Atc:BTG4 GV	0.2297	-0.2442 to 0.7036	No	ns	>0.9999
Aaa:CNOT6L MI vs. Atc:BTG4 MI	0.1398	-0.3341 to 0.6137	No	ns	>0.9999
Aaa:CNOT6L MI vs. Atc:BTG4 MII	0.1509	-0.3231 to 0.6248	No	ns	>0.9999
Aaa:CNOT6L MI vs. Atg:WT GV	0.18	-0.2939 to 0.6539	No	ns	>0.9999
Aaa:CNOT6L MI vs. Atg:WT MI	0.3437	-0.1302 to 0.8176	No	ns	0.9545
Aaa:CNOT6L MI vs. Atg:WT MII	0.4595	-0.01444 to 0.9334	No	ns	0.0878
Aaa:CNOT6L MI vs. Atg:CNOT6L GV	0.7619	0.288 to 1.236	Yes	****	<0.0001
Aaa:CNOT6L MI vs. Atg:CNOT6L MI	0.5311	-0.0493 to 1.112	No	ns	0.2127
Aaa:CNOT6L MI vs. Atg:CNOT6L MII	0.5619	-0.01853 to 1.142	No	ns	0.0901
Aaa:CNOT6L MI vs. Atg:BTG4 GV	0.2488	-0.2251 to 0.7228	No	ns	>0.9999
Aaa:CNOT6L MI vs. Atg:BTG4 MI	0.266	-0.2079 to 0.7399	No	ns	>0.9999
Aaa:CNOT6L MI vs. Atg:BTG4 MII	0.2039	-0.27 to 0.6778	No	ns	>0.9999
Aaa:CNOT6L MI vs. Att:WT GV	0.187	-0.287 to 0.6609	No	ns	>0.9999
Aaa:CNOT6L MI vs. Att:WT MI	0.1527	-0.3212 to 0.6266	No	ns	>0.9999
Aaa:CNOT6L MI vs. Att:WT MII	0.2097	-0.2642 to 0.6836	No	ns	>0.9999
Aaa:CNOT6L MI vs. Att:CNOT6L GV	0.2619	-0.3185 to 0.8423	No	ns	>0.9999
Aaa:CNOT6L MI vs. Att:CNOT6L MI	0.4835	0.009625 to 0.9575	Yes	*	0.0335
Aaa:CNOT6L MI vs. Att:CNOT6L MII	0.5119	-0.06853 to 1.092	No	ns	0.3336
Aaa:CNOT6L MI vs. Att:BTG4 GV	0.08946	-0.3845 to 0.5634	No	ns	>0.9999
Aaa:CNOT6L MI vs. Att:BTG4 MI	0.1303	-0.3436 to 0.6043	No	ns	>0.9999
Aaa:CNOT6L MI vs. Att:BTG4 MII	0.08625	-0.3877 to 0.5602	No	ns	>0.9999
Aaa:CNOT6L MI vs. cAa:WT GV	0.2328	-0.2411 to 0.7068	No	ns	>0.9999
Aaa:CNOT6L MI vs. cAa:WT MI	0.2692	-0.2047 to 0.7432	No	ns	>0.9999
Aaa:CNOT6L MI vs. cAa:WT MII	0.3224	-0.1515 to 0.7964	No	ns	0.9928
Aaa:CNOT6L MI vs. cAa:CNOT6L GV	0.2619	-0.3185 to 0.8423	No	ns	>0.9999
Aaa:CNOT6L MI vs. cAa:CNOT6L MI	0.1869	-0.3935 to 0.7673	No	ns	>0.9999
Aaa:CNOT6L MI vs. cAa:CNOT6L MII	0.2262	-0.2477 to 0.7001	No	ns	>0.9999
Aaa:CNOT6L MI vs. cAa:BTG4 GV	0.08297	-0.391 to 0.5569	No	ns	>0.9999
Aaa:CNOT6L MI vs. cAa:BTG4 MI	0.1033	-0.3706 to 0.5772	No	ns	>0.9999
Aaa:CNOT6L MI vs. cAa:BTG4 MII	0.04444	-0.4295 to 0.5184	No	ns	>0.9999
Aaa:CNOT6L MI vs. caA:WT GV	0.2638	-0.2101 to 0.7378	No	ns	>0.9999
Aaa:CNOT6L MI vs. caA:WT MI	0.2287	-0.2452 to 0.7027	No	ns	>0.9999
Aaa:CNOT6L MI vs. caA:WT MII	0.2754	-0.1985 to 0.7493	No	ns	>0.9999
Aaa:CNOT6L MI vs. caA:CNOT6L GV	0.7619	0.288 to 1.236	Yes	****	<0.0001
Aaa:CNOT6L MI vs. caA:CNOT6L MI	0.5619	-0.01853 to 1.142	No	ns	0.0901
Aaa:CNOT6L MI vs. caA:CNOT6L MII	0.7619	0.288 to 1.236	Yes	****	<0.0001
Aaa:CNOT6L MI vs. caA:BTG4 GV	0.2563	-0.2176 to 0.7303	No	ns	>0.9999
Aaa:CNOT6L MI vs. caA:BTG4 MI	0.2324	-0.2415 to 0.7063	No	ns	>0.9999
Aaa:CNOT6L MI vs. caA:BTG4 MII	0.1594	-0.3145 to 0.6333	No	ns	>0.9999
Aaa:CNOT6L MI vs. cAc:WT GV	0.1972	-0.2768 to 0.6711	No	ns	>0.9999
Aaa:CNOT6L MI vs. cAc:WT MI	0.2176	-0.2563 to 0.6916	No	ns	>0.9999
Aaa:CNOT6L MI vs. cAc:WT MII	0.1543	-0.3196 to 0.6283	No	ns	>0.9999
Aaa:CNOT6L MI vs. cAc:CNOT6L GV	0.5119	-0.06853 to 1.092	No	ns	0.3336
Aaa:CNOT6L MI vs. cAc:CNOT6L MI	0.2619	-0.3185 to 0.8423	No	ns	>0.9999
Aaa:CNOT6L MI vs. cAc:CNOT6L MII	0.7619	0.288 to 1.236	Yes	****	<0.0001
Aaa:CNOT6L MI vs. cAc:BTG4 GV	0.2437	-0.2302 to 0.7176	No	ns	>0.9999
Aaa:CNOT6L MI vs. cAc:BTG4 MI	0.2852	-0.1888 to 0.7591	No	ns	>0.9999
Aaa:CNOT6L MI vs. cAc:BTG4 MII	0.1896	-0.2843 to 0.6635	No	ns	>0.9999
Aaa:CNOT6L MI vs. cAg:WT GV	0.2436	-0.2303 to 0.7176	No	ns	>0.9999
Aaa:CNOT6L MI vs. cAg:WT MI	0.316	-0.1579 to 0.7899	No	ns	0.9965
Aaa:CNOT6L MI vs. cAg:WT MII	0.2596	-0.2143 to 0.7336	No	ns	>0.9999
Aaa:CNOT6L MI vs. cAg:CNOT6L GV	0.5905	0.01004 to 1.171	Yes	*	0.0356
Aaa:CNOT6L MI vs. cAg:CNOT6L MI	0.6377	0.1638 to 1.112	Yes	****	<0.0001
Aaa:CNOT6L MI vs. cAg:CNOT6L MII	0.5538	0.07985 to 1.028	Yes	**	0.0011
Aaa:CNOT6L MI vs. cAg:BTG4 GV	0.2981	-0.1758 to 0.7721	No	ns	0.9997
Aaa:CNOT6L MI vs. cAg:BTG4 MI	0.2639	-0.21 to 0.7379	No	ns	>0.9999
Aaa:CNOT6L MI vs. cAg:BTG4 MII	0.2547	-0.2192 to 0.7286	No	ns	>0.9999
Aaa:CNOT6L MI vs. cAt:WT GV	0.3733	-0.1006 to 0.8472	No	ns	0.7755
Aaa:CNOT6L MI vs. cAt:WT MI	0.3541	-0.1199 to 0.828	No	ns	0.9112
Aaa:CNOT6L MI vs. cAt:WT MII	0.4585	-0.01543 to 0.9324	No	ns	0.0911
Aaa:CNOT6L MI vs. cAt:CNOT6L GV	0.4993	-0.08115 to 1.08	No	ns	0.4301
Aaa:CNOT6L MI vs. cAt:CNOT6L MI	0.5119	-0.06853 to 1.092	No	ns	0.3336
Aaa:CNOT6L MI vs. cAt:CNOT6L MII	0.2786	-0.1953 to 0.7525	No	ns	>0.9999
Aaa:CNOT6L MI vs. cAt:BTG4 GV	0.1987	-0.2753 to 0.6726	No	ns	>0.9999
Aaa:CNOT6L MI vs. cAt:BTG4 MI	0.1305	-0.3434 to 0.6045	No	ns	>0.9999
Aaa:CNOT6L MI vs. cAt:BTG4 MII	0.1978	-0.2761 to 0.6717	No	ns	>0.9999
Aaa:CNOT6L MI vs. ccA:WT GV	0.2366	-0.2373 to 0.7106	No	ns	>0.9999
Aaa:CNOT6L MI vs. ccA:WT MI	0.2539	-0.22 to 0.7279	No	ns	>0.9999
Aaa:CNOT6L MI vs. ccA:WT MII	0.257	-0.217 to 0.7309	No	ns	>0.9999
Aaa:CNOT6L MI vs. ccA:CNOT6L GV	0.4762	0.00227 to 0.9501	Yes	*	0.0456
Aaa:CNOT6L MI vs. ccA:CNOT6L MI	0.4635	-0.01043 to 0.9374	No	ns	0.0754
Aaa:CNOT6L MI vs. ccA:CNOT6L MII	0.4476	-0.0263 to 0.9215	No	ns	0.1346
Aaa:CNOT6L MI vs. ccA:BTG4 GV	0.2156	-0.2584 to 0.6895	No	ns	>0.9999
Aaa:CNOT6L MI vs. ccA:BTG4 MI	0.2023	-0.2716 to 0.6762	No	ns	>0.9999
Aaa:CNOT6L MI vs. ccA:BTG4 MII	0.226	-0.248 to 0.6999	No	ns	>0.9999
Aaa:CNOT6L MI vs. cgA:WT GV	0.1981	-0.2758 to 0.672	No	ns	>0.9999
Aaa:CNOT6L MI vs. cgA:WT MI	0.2598	-0.2141 to 0.7338	No	ns	>0.9999
Aaa:CNOT6L MI vs. cgA:WT MII	0.2233	-0.2506 to 0.6972	No	ns	>0.9999
Aaa:CNOT6L MI vs. cgA:CNOT6L GV	0.5286	-0.05186 to 1.109	No	ns	0.2268
Aaa:CNOT6L MI vs. cgA:CNOT6L MI	0.2619	-0.3185 to 0.8423	No	ns	>0.9999
Aaa:CNOT6L MI vs. cgA:CNOT6L MII	0.7619	0.288 to 1.236	Yes	****	<0.0001
Aaa:CNOT6L MI vs. cgA:BTG4 GV	0.2235	-0.2504 to 0.6974	No	ns	>0.9999
Aaa:CNOT6L MI vs. cgA:BTG4 MI	0.1784	-0.2955 to 0.6523	No	ns	>0.9999
Aaa:CNOT6L MI vs. cgA:BTG4 MII	0.1149	-0.359 to 0.5888	No	ns	>0.9999
Aaa:CNOT6L MI vs. ctA:WT GV	0.2091	-0.2649 to 0.683	No	ns	>0.9999
Aaa:CNOT6L MI vs. ctA:WT MI	0.3172	-0.1568 to 0.7911	No	ns	0.996
Aaa:CNOT6L MI vs. ctA:WT MII	0.1812	-0.2927 to 0.6551	No	ns	>0.9999
Aaa:CNOT6L MI vs. ctA:CNOT6L GV	0.4876	0.01372 to 0.9616	Yes	*	0.0282
Aaa:CNOT6L MI vs. ctA:CNOT6L MI	0.3552	-0.1188 to 0.8291	No	ns	0.9054
Aaa:CNOT6L MI vs. ctA:CNOT6L MII	0.6737	0.09324 to 1.254	Yes	**	0.0014
Aaa:CNOT6L MI vs. ctA:BTG4 GV	0.2924	-0.1815 to 0.7663	No	ns	0.9999
Aaa:CNOT6L MI vs. ctA:BTG4 MI	0.2358	-0.2382 to 0.7097	No	ns	>0.9999
Aaa:CNOT6L MI vs. ctA:BTG4 MII	0.3232	-0.1507 to 0.7972	No	ns	0.9922
Aaa:CNOT6L MI vs. gAa:WT GV	0.3296	-0.1444 to 0.8035	No	ns	0.9855
Aaa:CNOT6L MI vs. gAa:WT MI	0.2196	-0.2543 to 0.6935	No	ns	>0.9999
Aaa:CNOT6L MI vs. gAa:WT MII	0.4415	-0.03244 to 0.9154	No	ns	0.1657
Aaa:CNOT6L MI vs. gAa:CNOT6L GV	0.6508	0.07036 to 1.231	Yes	**	0.0036
Aaa:CNOT6L MI vs. gAa:CNOT6L MI	0.5619	-0.01853 to 1.142	No	ns	0.0901
Aaa:CNOT6L MI vs. gAa:CNOT6L MII	0.5441	0.07021 to 1.018	Yes	**	0.0019
Aaa:CNOT6L MI vs. gAa:BTG4 GV	0.225	-0.2489 to 0.6989	No	ns	>0.9999
Aaa:CNOT6L MI vs. gAa:BTG4 MI	0.274	-0.2 to 0.7479	No	ns	>0.9999
Aaa:CNOT6L MI vs. gAa:BTG4 MII	0.2896	-0.1843 to 0.7636	No	ns	>0.9999
Aaa:CNOT6L MI vs. gaA:WT GV	0.2545	-0.2194 to 0.7284	No	ns	>0.9999
Aaa:CNOT6L MI vs. gaA:WT MI	0.2738	-0.2002 to 0.7477	No	ns	>0.9999
Aaa:CNOT6L MI vs. gaA:WT MII	0.25	-0.2239 to 0.724	No	ns	>0.9999
Aaa:CNOT6L MI vs. gaA:CNOT6L GV	0.4486	-0.02537 to 0.9225	No	ns	0.1303
Aaa:CNOT6L MI vs. gaA:CNOT6L MI	0.1771	-0.2969 to 0.651	No	ns	>0.9999
Aaa:CNOT6L MI vs. gaA:CNOT6L MII	0.5128	0.03891 to 0.9868	Yes	**	0.009
Aaa:CNOT6L MI vs. gaA:BTG4 GV	0.2892	-0.1847 to 0.7631	No	ns	>0.9999
Aaa:CNOT6L MI vs. gaA:BTG4 MI	0.2476	-0.2263 to 0.7215	No	ns	>0.9999
Aaa:CNOT6L MI vs. gaA:BTG4 MII	0.3076	-0.1663 to 0.7816	No	ns	0.9988
Aaa:CNOT6L MI vs. gAc:WT GV	0.3525	-0.1214 to 0.8264	No	ns	0.919
Aaa:CNOT6L MI vs. gAc:WT MI	0.3447	-0.1292 to 0.8187	No	ns	0.951
Aaa:CNOT6L MI vs. gAc:WT MII	0.4331	-0.04083 to 0.907	No	ns	0.2166
Aaa:CNOT6L MI vs. gAc:CNOT6L GV	0.5923	0.1184 to 1.066	Yes	***	0.0001
Aaa:CNOT6L MI vs. gAc:CNOT6L MI	0.4288	-0.04513 to 0.9027	No	ns	0.2465
Aaa:CNOT6L MI vs. gAc:CNOT6L MII	0.4902	0.01625 to 0.9641	Yes	*	0.0252
Aaa:CNOT6L MI vs. gAc:BTG4 GV	0.3058	-0.1681 to 0.7797	No	ns	0.999
Aaa:CNOT6L MI vs. gAc:BTG4 MI	0.3782	-0.09574 to 0.8521	No	ns	0.731
Aaa:CNOT6L MI vs. gAc:BTG4 MII	0.292	-0.1819 to 0.7659	No	ns	0.9999
Aaa:CNOT6L MI vs. gAg:WT GV	0.4279	-0.04607 to 0.9018	No	ns	0.2535
Aaa:CNOT6L MI vs. gAg:WT MI	0.3432	-0.1307 to 0.8171	No	ns	0.9561
Aaa:CNOT6L MI vs. gAg:WT MII	0.3004	-0.1735 to 0.7744	No	ns	0.9996
Aaa:CNOT6L MI vs. gAg:CNOT6L GV	0.6348	0.1609 to 1.109	Yes	****	<0.0001
Aaa:CNOT6L MI vs. gAg:CNOT6L MI	0.5496	0.07567 to 1.024	Yes	**	0.0014
Aaa:CNOT6L MI vs. gAg:CNOT6L MII	0.4869	0.01298 to 0.9608	Yes	*	0.0291
Aaa:CNOT6L MI vs. gAg:BTG4 GV	0.2248	-0.2492 to 0.6987	No	ns	>0.9999
Aaa:CNOT6L MI vs. gAg:BTG4 MI	0.2369	-0.237 to 0.7108	No	ns	>0.9999
Aaa:CNOT6L MI vs. gAg:BTG4 MII	0.2898	-0.1841 to 0.7637	No	ns	>0.9999
Aaa:CNOT6L MI vs. gAt:WT GV	0.2509	-0.223 to 0.7248	No	ns	>0.9999
Aaa:CNOT6L MI vs. gAt:WT MI	0.1291	-0.3448 to 0.6031	No	ns	>0.9999
Aaa:CNOT6L MI vs. gAt:WT MII	0.1765	-0.2974 to 0.6504	No	ns	>0.9999
Aaa:CNOT6L MI vs. gAt:CNOT6L GV	0.7619	0.288 to 1.236	Yes	****	<0.0001
Aaa:CNOT6L MI vs. gAt:CNOT6L MI	0.7619	0.288 to 1.236	Yes	****	<0.0001
Aaa:CNOT6L MI vs. gAt:CNOT6L MII	0.4286	-0.1519 to 1.009	No	ns	0.9309
Aaa:CNOT6L MI vs. gAt:BTG4 GV	0.2212	-0.2527 to 0.6951	No	ns	>0.9999
Aaa:CNOT6L MI vs. gAt:BTG4 MI	0.1574	-0.3165 to 0.6313	No	ns	>0.9999
Aaa:CNOT6L MI vs. gAt:BTG4 MII	0.2103	-0.2636 to 0.6843	No	ns	>0.9999
Aaa:CNOT6L MI vs. gcA:WT GV	0.2338	-0.2401 to 0.7077	No	ns	>0.9999
Aaa:CNOT6L MI vs. gcA:WT MI	0.2806	-0.1933 to 0.7546	No	ns	>0.9999
Aaa:CNOT6L MI vs. gcA:WT MII	0.1596	-0.3143 to 0.6336	No	ns	>0.9999
Aaa:CNOT6L MI vs. gcA:CNOT6L GV	0.7619	0.288 to 1.236	Yes	****	<0.0001
Aaa:CNOT6L MI vs. gcA:CNOT6L MI	0.5952	0.01481 to 1.176	Yes	*	0.0302
Aaa:CNOT6L MI vs. gcA:CNOT6L MII	0.7619	0.288 to 1.236	Yes	****	<0.0001
Aaa:CNOT6L MI vs. gcA:BTG4 GV	0.2428	-0.2311 to 0.7168	No	ns	>0.9999
Aaa:CNOT6L MI vs. gcA:BTG4 MI	0.2285	-0.2454 to 0.7024	No	ns	>0.9999
Aaa:CNOT6L MI vs. gcA:BTG4 MII	0.2289	-0.245 to 0.7029	No	ns	>0.9999
Aaa:CNOT6L MI vs. ggA:WT GV	0.2423	-0.2316 to 0.7162	No	ns	>0.9999
Aaa:CNOT6L MI vs. ggA:WT MI	0.2498	-0.2241 to 0.7237	No	ns	>0.9999
Aaa:CNOT6L MI vs. ggA:WT MII	0.2398	-0.2341 to 0.7137	No	ns	>0.9999
Aaa:CNOT6L MI vs. ggA:CNOT6L GV	0.7619	0.288 to 1.236	Yes	****	<0.0001
Aaa:CNOT6L MI vs. ggA:CNOT6L MI	0.3452	-0.1287 to 0.8192	No	ns	0.9493
Aaa:CNOT6L MI vs. ggA:CNOT6L MII	0.6161	0.03564 to 1.197	Yes	*	0.0142
Aaa:CNOT6L MI vs. ggA:BTG4 GV	0.2754	-0.1985 to 0.7494	No	ns	>0.9999
Aaa:CNOT6L MI vs. ggA:BTG4 MI	0.2573	-0.2166 to 0.7313	No	ns	>0.9999
Aaa:CNOT6L MI vs. ggA:BTG4 MII	0.2416	-0.2323 to 0.7156	No	ns	>0.9999
Aaa:CNOT6L MI vs. gtA:WT GV	0.1648	-0.3092 to 0.6387	No	ns	>0.9999
Aaa:CNOT6L MI vs. gtA:WT MI	0.2644	-0.2095 to 0.7384	No	ns	>0.9999
Aaa:CNOT6L MI vs. gtA:WT MII	0.1793	-0.2946 to 0.6532	No	ns	>0.9999
Aaa:CNOT6L MI vs. gtA:CNOT6L GV	0.7619	0.288 to 1.236	Yes	****	<0.0001
Aaa:CNOT6L MI vs. gtA:CNOT6L MI	0.7619	0.288 to 1.236	Yes	****	<0.0001
Aaa:CNOT6L MI vs. gtA:CNOT6L MII	0.5119	-0.06853 to 1.092	No	ns	0.3336
Aaa:CNOT6L MI vs. gtA:BTG4 GV	0.2251	-0.2489 to 0.699	No	ns	>0.9999
Aaa:CNOT6L MI vs. gtA:BTG4 MI	0.1905	-0.2834 to 0.6645	No	ns	>0.9999
Aaa:CNOT6L MI vs. gtA:BTG4 MII	0.227	-0.247 to 0.7009	No	ns	>0.9999
Aaa:CNOT6L MI vs. tAc:WT GV	0.4778	0.003853 to 0.9517	Yes	*	0.0427
Aaa:CNOT6L MI vs. tAc:WT MI	0.1452	-0.3287 to 0.6192	No	ns	>0.9999
Aaa:CNOT6L MI vs. tAc:WT MII	0.2976	-0.1763 to 0.7715	No	ns	0.9997
Aaa:CNOT6L MI vs. tAc:CNOT6L GV	0.7619	0.288 to 1.236	Yes	****	<0.0001
Aaa:CNOT6L MI vs. tAc:CNOT6L MI	0.671	0.09056 to 1.251	Yes	**	0.0016
Aaa:CNOT6L MI vs. tAc:CNOT6L MII	0.7619	0.288 to 1.236	Yes	****	<0.0001
Aaa:CNOT6L MI vs. tAc:BTG4 GV	0.3199	-0.154 to 0.7939	No	ns	0.9945
Aaa:CNOT6L MI vs. tAc:BTG4 MI	0.232	-0.242 to 0.7059	No	ns	>0.9999
Aaa:CNOT6L MI vs. tAc:BTG4 MII	0.2119	-0.262 to 0.6859	No	ns	>0.9999
Aaa:CNOT6L MI vs. tAt:WT GV	0.3186	-0.1553 to 0.7925	No	ns	0.9952
Aaa:CNOT6L MI vs. tAt:WT MI	0.4215	-0.05246 to 0.8954	No	ns	0.3037
Aaa:CNOT6L MI vs. tAt:WT MII	0.3189	-0.155 to 0.7928	No	ns	0.9951
Aaa:CNOT6L MI vs. tAt:CNOT6L GV	0.4002	-0.1802 to 0.9807	No	ns	0.9889
Aaa:CNOT6L MI vs. tAt:CNOT6L MI	0.3031	-0.1708 to 0.777	No	ns	0.9993
Aaa:CNOT6L MI vs. tAt:CNOT6L MII	0.3597	-0.1142 to 0.8337	No	ns	0.8786
Aaa:CNOT6L MI vs. tAt:BTG4 GV	0.2788	-0.1951 to 0.7527	No	ns	>0.9999
Aaa:CNOT6L MI vs. tAt:BTG4 MI	0.2909	-0.183 to 0.7648	No	ns	>0.9999
Aaa:CNOT6L MI vs. tAt:BTG4 MII	0.1968	-0.2771 to 0.6707	No	ns	>0.9999
Aaa:CNOT6L MI vs. tcA:WT GV	0.2473	-0.2267 to 0.7212	No	ns	>0.9999
Aaa:CNOT6L MI vs. tcA:WT MI	0.1834	-0.2905 to 0.6573	No	ns	>0.9999
Aaa:CNOT6L MI vs. tcA:WT MII	0.2783	-0.1956 to 0.7523	No	ns	>0.9999
Aaa:CNOT6L MI vs. tcA:CNOT6L GV	0.507	-0.07341 to 1.087	No	ns	0.3695
Aaa:CNOT6L MI vs. tcA:CNOT6L MI	0.5071	0.03319 to 0.981	Yes	*	0.0118
Aaa:CNOT6L MI vs. tcA:CNOT6L MII	0.473	-0.0008853 to 0.947	No	ns	0.0518
Aaa:CNOT6L MI vs. tcA:BTG4 GV	0.262	-0.2119 to 0.7359	No	ns	>0.9999
Aaa:CNOT6L MI vs. tcA:BTG4 MI	0.2784	-0.1955 to 0.7523	No	ns	>0.9999
Aaa:CNOT6L MI vs. tcA:BTG4 MII	0.27	-0.2039 to 0.7439	No	ns	>0.9999
Aaa:CNOT6L MI vs. ttA:WT GV	0.2644	-0.2095 to 0.7383	No	ns	>0.9999
Aaa:CNOT6L MI vs. ttA:WT MI	0.3136	-0.1603 to 0.7876	No	ns	0.9973
Aaa:CNOT6L MI vs. ttA:WT MII	0.3288	-0.1451 to 0.8027	No	ns	0.9865
Aaa:CNOT6L MI vs. ttA:CNOT6L GV	0.1153	-0.3587 to 0.5892	No	ns	>0.9999
Aaa:CNOT6L MI vs. ttA:CNOT6L MI	-0.127	-0.6009 to 0.347	No	ns	>0.9999
Aaa:CNOT6L MI vs. ttA:CNOT6L MII	-0.1981	-0.7785 to 0.3823	No	ns	>0.9999
Aaa:CNOT6L MI vs. ttA:BTG4 GV	0.2675	-0.2064 to 0.7414	No	ns	>0.9999
Aaa:CNOT6L MI vs. ttA:BTG4 MI	0.3422	-0.1318 to 0.8161	No	ns	0.9593
Aaa:CNOT6L MI vs. ttA:BTG4 MII	0.2747	-0.1992 to 0.7486	No	ns	>0.9999
Aaa:CNOT6L MII vs. Aaa:BTG4 GV	-0.09933	-0.5733 to 0.3746	No	ns	>0.9999
Aaa:CNOT6L MII vs. Aaa:BTG4 MI	-0.05825	-0.5322 to 0.4157	No	ns	>0.9999
Aaa:CNOT6L MII vs. Aaa:BTG4 MII	0.01742	-0.4565 to 0.4913	No	ns	>0.9999
Aaa:CNOT6L MII vs. aAa:WT GV	-0.09616	-0.5701 to 0.3778	No	ns	>0.9999
Aaa:CNOT6L MII vs. aAa:WT MI	-0.106	-0.58 to 0.3679	No	ns	>0.9999
Aaa:CNOT6L MII vs. aAa:WT MII	-0.1869	-0.6609 to 0.287	No	ns	>0.9999
Aaa:CNOT6L MII vs. aAa:CNOT6L GV	0.2958	-0.2846 to 0.8763	No	ns	>0.9999
Aaa:CNOT6L MII vs. aAa:CNOT6L MI	0.2054	-0.3751 to 0.7858	No	ns	>0.9999
Aaa:CNOT6L MII vs. aAa:CNOT6L MII	0.1768	-0.2971 to 0.6507	No	ns	>0.9999
Aaa:CNOT6L MII vs. aAa:BTG4 GV	-0.1936	-0.6675 to 0.2804	No	ns	>0.9999
Aaa:CNOT6L MII vs. aAa:BTG4 MI	-0.1264	-0.6003 to 0.3475	No	ns	>0.9999
Aaa:CNOT6L MII vs. aAa:BTG4 MII	-0.215	-0.6889 to 0.2589	No	ns	>0.9999
Aaa:CNOT6L MII vs. aaA:WT GV	-0.1352	-0.6091 to 0.3387	No	ns	>0.9999
Aaa:CNOT6L MII vs. aaA:WT MI	-0.1462	-0.6202 to 0.3277	No	ns	>0.9999
Aaa:CNOT6L MII vs. aaA:WT MII	-0.1468	-0.6208 to 0.3271	No	ns	>0.9999
Aaa:CNOT6L MII vs. aaA:CNOT6L GV	0.214	-0.3664 to 0.7944	No	ns	>0.9999
Aaa:CNOT6L MII vs. aaA:CNOT6L MI	0.3958	-0.07809 to 0.8698	No	ns	0.5514
Aaa:CNOT6L MII vs. aaA:CNOT6L MII	0.253	-0.3275 to 0.8334	No	ns	>0.9999
Aaa:CNOT6L MII vs. aaA:BTG4 GV	-0.1185	-0.5924 to 0.3555	No	ns	>0.9999
Aaa:CNOT6L MII vs. aaA:BTG4 MI	-0.08187	-0.5558 to 0.3921	No	ns	>0.9999
Aaa:CNOT6L MII vs. aaA:BTG4 MII	-0.1082	-0.5821 to 0.3658	No	ns	>0.9999
Aaa:CNOT6L MII vs. Aac:WT GV	-0.06016	-0.5341 to 0.4138	No	ns	>0.9999
Aaa:CNOT6L MII vs. Aac:WT MI	-0.1662	-0.6402 to 0.3077	No	ns	>0.9999
Aaa:CNOT6L MII vs. Aac:WT MII	-0.007827	-0.4817 to 0.4661	No	ns	>0.9999
Aaa:CNOT6L MII vs. Aac:CNOT6L GV	0.2856	-0.1883 to 0.7596	No	ns	>0.9999
Aaa:CNOT6L MII vs. Aac:CNOT6L MI	0.2227	-0.2512 to 0.6966	No	ns	>0.9999
Aaa:CNOT6L MII vs. Aac:CNOT6L MII	-0.05417	-0.5281 to 0.4198	No	ns	>0.9999
Aaa:CNOT6L MII vs. Aac:BTG4 GV	-0.2141	-0.688 to 0.2599	No	ns	>0.9999
Aaa:CNOT6L MII vs. Aac:BTG4 MI	-0.2019	-0.6758 to 0.272	No	ns	>0.9999
Aaa:CNOT6L MII vs. Aac:BTG4 MII	-0.2993	-0.7732 to 0.1746	No	ns	0.9996
[truncated: 154,426 more rows]
[truncated: 3 more columns]
