# Supplementary material for: Loss of Cnot6l Impairs Inosine RNA Modifications in Mouse Oocytes
Source: Int J Mol Sci. 2021 Jan 26;22(3):1191. doi: 10.3390/ijms22031191 (PMC7865253; doi:10.3390/ijms22031191)
Supplement: Supplementary file 1 [file ijms-22-01191-s001.zip › Supplemental Files/Supp_Dataset_3_Fig6b_Stats.xlsx]

## Sheet: Supplemental_Dataset_fig6b
Compare cell means regardless of rows and columns
Number of families	1
Number of comparisons per family	34716
Alpha	0.05
Tukey's multiple comparisons test	Mean Diff.	95.00% CI of diff.	Significant?	Summary	Adjusted P Value
Aaa/Gaa:WT GV vs. Aaa/Gaa:WT MI	0.8584	0.3948 to 1.322	Yes	****	<0.0001
Aaa/Gaa:WT GV vs. Aaa/Gaa:WT MII	0.4073	-0.05622 to 0.8708	No	ns	0.3085
Aaa/Gaa:WT GV vs. Aaa/Gaa:CNOT6L GV	0.8584	0.3948 to 1.322	Yes	****	<0.0001
Aaa/Gaa:WT GV vs. Aaa/Gaa:CNOT6L MI	0.8584	0.3948 to 1.322	Yes	****	<0.0001
Aaa/Gaa:WT GV vs. Aaa/Gaa:CNOT6L MII	0.8584	0.3948 to 1.322	Yes	****	<0.0001
Aaa/Gaa:WT GV vs. aAa/aGa:WT GV	0.02834	-0.4352 to 0.4919	No	ns	>0.9999
Aaa/Gaa:WT GV vs. aAa/aGa:WT MI	-0.1416	-0.7094 to 0.4261	No	ns	>0.9999
Aaa/Gaa:WT GV vs. aAa/aGa:WT MII	0.1886	-0.2749 to 0.6522	No	ns	>0.9999
Aaa/Gaa:WT GV vs. aAa/aGa:CNOT6L GV	0.1011	-0.3624 to 0.5646	No	ns	>0.9999
Aaa/Gaa:WT GV vs. aAa/aGa:CNOT6L MI	0.8584	0.3948 to 1.322	Yes	****	<0.0001
Aaa/Gaa:WT GV vs. aAa/aGa:CNOT6L MII	0.8584	0.3948 to 1.322	Yes	****	<0.0001
Aaa/Gaa:WT GV vs. aaA/aaG:WT GV	-0.02007	-0.4836 to 0.4435	No	ns	>0.9999
Aaa/Gaa:WT GV vs. aaA/aaG:WT MI	0.1167	-0.3469 to 0.5802	No	ns	>0.9999
Aaa/Gaa:WT GV vs. aaA/aaG:WT MII	0.1848	-0.2787 to 0.6484	No	ns	>0.9999
Aaa/Gaa:WT GV vs. aaA/aaG:CNOT6L GV	0.2806	-0.1829 to 0.7442	No	ns	0.9995
Aaa/Gaa:WT GV vs. aaA/aaG:CNOT6L MI	0.8584	0.3948 to 1.322	Yes	****	<0.0001
Aaa/Gaa:WT GV vs. aaA/aaG:CNOT6L MII	0.8584	0.3948 to 1.322	Yes	****	<0.0001
Aaa/Gaa:WT GV vs. Aac/Gac:WT GV	0.005789	-0.4577 to 0.4693	No	ns	>0.9999
Aaa/Gaa:WT GV vs. Aac/Gac:WT MI	0.2322	-0.2313 to 0.6958	No	ns	>0.9999
Aaa/Gaa:WT GV vs. Aac/Gac:WT MII	0.1648	-0.2987 to 0.6283	No	ns	>0.9999
Aaa/Gaa:WT GV vs. Aac/Gac:CNOT6L GV	0.3435	-0.12 to 0.807	No	ns	0.8712
Aaa/Gaa:WT GV vs. Aac/Gac:CNOT6L MI	0.7482	0.2846 to 1.212	Yes	****	<0.0001
Aaa/Gaa:WT GV vs. Aac/Gac:CNOT6L MII	0.6852	0.2217 to 1.149	Yes	****	<0.0001
Aaa/Gaa:WT GV vs. aAc/aGc:WT GV	0.01028	-0.4532 to 0.4738	No	ns	>0.9999
Aaa/Gaa:WT GV vs. aAc/aGc:WT MI	0.2599	-0.2036 to 0.7235	No	ns	>0.9999
Aaa/Gaa:WT GV vs. aAc/aGc:WT MII	-0.1393	-0.6028 to 0.3242	No	ns	>0.9999
Aaa/Gaa:WT GV vs. aAc/aGc:CNOT6L GV	-0.1239	-0.5875 to 0.3396	No	ns	>0.9999
Aaa/Gaa:WT GV vs. aAc/aGc:CNOT6L MI	0.8584	0.3948 to 1.322	Yes	****	<0.0001
Aaa/Gaa:WT GV vs. aAc/aGc:CNOT6L MII	0.8584	0.3948 to 1.322	Yes	****	<0.0001
Aaa/Gaa:WT GV vs. Aag/Gag:WT GV	-0.1274	-0.5909 to 0.3362	No	ns	>0.9999
Aaa/Gaa:WT GV vs. Aag/Gag:WT MI	-0.1416	-0.6052 to 0.3219	No	ns	>0.9999
Aaa/Gaa:WT GV vs. Aag/Gag:WT MII	0.2666	-0.3011 to 0.8343	No	ns	>0.9999
Aaa/Gaa:WT GV vs. Aag/Gag:CNOT6L GV	0.8584	0.3948 to 1.322	Yes	****	<0.0001
Aaa/Gaa:WT GV vs. Aag/Gag:CNOT6L MI	0.8584	0.3948 to 1.322	Yes	****	<0.0001
Aaa/Gaa:WT GV vs. Aag/Gag:CNOT6L MII	0.8584	0.3948 to 1.322	Yes	****	<0.0001
Aaa/Gaa:WT GV vs. aAg/aGg:WT GV	-0.03803	-0.5016 to 0.4255	No	ns	>0.9999
Aaa/Gaa:WT GV vs. aAg/aGg:WT MI	0.8584	0.3948 to 1.322	Yes	****	<0.0001
Aaa/Gaa:WT GV vs. aAg/aGg:WT MII	0.8584	0.3948 to 1.322	Yes	****	<0.0001
Aaa/Gaa:WT GV vs. aAg/aGg:CNOT6L GV	-0.1416	-0.7094 to 0.4261	No	ns	>0.9999
Aaa/Gaa:WT GV vs. aAg/aGg:CNOT6L MI	0.8584	0.3948 to 1.322	Yes	****	<0.0001
Aaa/Gaa:WT GV vs. aAg/aGg:CNOT6L MII	0.8584	0.3948 to 1.322	Yes	****	<0.0001
Aaa/Gaa:WT GV vs. Aat/Gat:WT GV	-0.1227	-0.5863 to 0.3408	No	ns	>0.9999
Aaa/Gaa:WT GV vs. Aat/Gat:WT MI	0.5366	0.07306 to 1	Yes	**	0.002
Aaa/Gaa:WT GV vs. Aat/Gat:WT MII	-0.1416	-0.7094 to 0.4261	No	ns	>0.9999
Aaa/Gaa:WT GV vs. Aat/Gat:CNOT6L GV	-0.07633	-0.5399 to 0.3872	No	ns	>0.9999
Aaa/Gaa:WT GV vs. Aat/Gat:CNOT6L MI	0.8584	0.3948 to 1.322	Yes	****	<0.0001
Aaa/Gaa:WT GV vs. Aat/Gat:CNOT6L MII	0.8584	0.3948 to 1.322	Yes	****	<0.0001
Aaa/Gaa:WT GV vs. aAt/aGt:WT GV	0.01824	-0.4453 to 0.4818	No	ns	>0.9999
Aaa/Gaa:WT GV vs. aAt/aGt:WT MI	0.364	-0.09951 to 0.8276	No	ns	0.712
Aaa/Gaa:WT GV vs. aAt/aGt:WT MII	0.1875	-0.276 to 0.6511	No	ns	>0.9999
Aaa/Gaa:WT GV vs. aAt/aGt:CNOT6L GV	-0.1124	-0.5759 to 0.3511	No	ns	>0.9999
Aaa/Gaa:WT GV vs. aAt/aGt:CNOT6L MI	0.8584	0.3948 to 1.322	Yes	****	<0.0001
Aaa/Gaa:WT GV vs. aAt/aGt:CNOT6L MII	0.8584	0.3948 to 1.322	Yes	****	<0.0001
Aaa/Gaa:WT GV vs. Aca/Gca:WT GV	0.01752	-0.446 to 0.4811	No	ns	>0.9999
Aaa/Gaa:WT GV vs. Aca/Gca:WT MI	0.3185	-0.1451 to 0.782	No	ns	0.9718
Aaa/Gaa:WT GV vs. Aca/Gca:WT MII	0.2731	-0.1904 to 0.7366	No	ns	0.9998
Aaa/Gaa:WT GV vs. Aca/Gca:CNOT6L GV	-0.1145	-0.6822 to 0.4532	No	ns	>0.9999
Aaa/Gaa:WT GV vs. Aca/Gca:CNOT6L MI	0.8584	0.3948 to 1.322	Yes	****	<0.0001
Aaa/Gaa:WT GV vs. Aca/Gca:CNOT6L MII	0.8584	0.3948 to 1.322	Yes	****	<0.0001
Aaa/Gaa:WT GV vs. acA/acG:WT GV	0.01586	-0.4477 to 0.4794	No	ns	>0.9999
Aaa/Gaa:WT GV vs. acA/acG:WT MI	0.2666	-0.1969 to 0.7301	No	ns	>0.9999
Aaa/Gaa:WT GV vs. acA/acG:WT MII	0.2862	-0.1774 to 0.7497	No	ns	0.9989
Aaa/Gaa:WT GV vs. acA/acG:CNOT6L GV	0.05615	-0.4074 to 0.5197	No	ns	>0.9999
Aaa/Gaa:WT GV vs. acA/acG:CNOT6L MI	0.5232	0.05966 to 0.9867	Yes	**	0.0038
Aaa/Gaa:WT GV vs. acA/acG:CNOT6L MII	0.4189	-0.04468 to 0.8824	No	ns	0.2255
Aaa/Gaa:WT GV vs. Acc/Gcc:WT GV	0.02368	-0.4399 to 0.4872	No	ns	>0.9999
Aaa/Gaa:WT GV vs. Acc/Gcc:WT MI	0.4269	-0.03667 to 0.8904	No	ns	0.1779
Aaa/Gaa:WT GV vs. Acc/Gcc:WT MII	0.4129	-0.05061 to 0.8765	No	ns	0.2661
Aaa/Gaa:WT GV vs. Acc/Gcc:CNOT6L GV	-0.02365	-0.4872 to 0.4399	No	ns	>0.9999
Aaa/Gaa:WT GV vs. Acc/Gcc:CNOT6L MI	0.8584	0.3948 to 1.322	Yes	****	<0.0001
Aaa/Gaa:WT GV vs. Acc/Gcc:CNOT6L MII	0.8584	0.3948 to 1.322	Yes	****	<0.0001
Aaa/Gaa:WT GV vs. Acg/Gcg:WT GV	0.02135	-0.4422 to 0.4849	No	ns	>0.9999
Aaa/Gaa:WT GV vs. Acg/Gcg:WT MI	0.4089	-0.05463 to 0.8724	No	ns	0.2961
Aaa/Gaa:WT GV vs. Acg/Gcg:WT MII	-0.1416	-0.7094 to 0.4261	No	ns	>0.9999
Aaa/Gaa:WT GV vs. Acg/Gcg:CNOT6L GV	0.8584	0.3948 to 1.322	Yes	****	<0.0001
Aaa/Gaa:WT GV vs. Acg/Gcg:CNOT6L MI	0.8584	0.3948 to 1.322	Yes	****	<0.0001
Aaa/Gaa:WT GV vs. Acg/Gcg:CNOT6L MII	0.8584	0.3948 to 1.322	Yes	****	<0.0001
Aaa/Gaa:WT GV vs. Act/Gct:WT GV	-0.05375	-0.5173 to 0.4098	No	ns	>0.9999
Aaa/Gaa:WT GV vs. Act/Gct:WT MI	0.03843	-0.4251 to 0.502	No	ns	>0.9999
Aaa/Gaa:WT GV vs. Act/Gct:WT MII	0.1797	-0.2839 to 0.6432	No	ns	>0.9999
Aaa/Gaa:WT GV vs. Act/Gct:CNOT6L GV	0.02502	-0.4385 to 0.4886	No	ns	>0.9999
Aaa/Gaa:WT GV vs. Act/Gct:CNOT6L MI	0.8584	0.3948 to 1.322	Yes	****	<0.0001
Aaa/Gaa:WT GV vs. Act/Gct:CNOT6L MII	0.8584	0.3948 to 1.322	Yes	****	<0.0001
Aaa/Gaa:WT GV vs. Aga/Gga:WT GV	-0.04195	-0.5055 to 0.4216	No	ns	>0.9999
Aaa/Gaa:WT GV vs. Aga/Gga:WT MI	0.1333	-0.3302 to 0.5968	No	ns	>0.9999
Aaa/Gaa:WT GV vs. Aga/Gga:WT MII	0.336	-0.2317 to 0.9037	No	ns	0.9998
Aaa/Gaa:WT GV vs. Aga/Gga:CNOT6L GV	0.1556	-0.4121 to 0.7234	No	ns	>0.9999
Aaa/Gaa:WT GV vs. Aga/Gga:CNOT6L MI	0.1148	-0.4529 to 0.6825	No	ns	>0.9999
Aaa/Gaa:WT GV vs. Aga/Gga:CNOT6L MII	0.212	-0.2515 to 0.6755	No	ns	>0.9999
Aaa/Gaa:WT GV vs. agA/agG:WT GV	0.0756	-0.3879 to 0.5391	No	ns	>0.9999
Aaa/Gaa:WT GV vs. agA/agG:WT MI	0.2885	-0.175 to 0.752	No	ns	0.9985
Aaa/Gaa:WT GV vs. agA/agG:WT MII	0.299	-0.1645 to 0.7626	No	ns	0.995
Aaa/Gaa:WT GV vs. agA/agG:CNOT6L GV	0.001967	-0.4616 to 0.4655	No	ns	>0.9999
Aaa/Gaa:WT GV vs. agA/agG:CNOT6L MI	0.8584	0.3948 to 1.322	Yes	****	<0.0001
Aaa/Gaa:WT GV vs. agA/agG:CNOT6L MII	0.8584	0.3948 to 1.322	Yes	****	<0.0001
Aaa/Gaa:WT GV vs. Agc/Ggc:WT GV	-0.09193	-0.5555 to 0.3716	No	ns	>0.9999
Aaa/Gaa:WT GV vs. Agc/Ggc:WT MI	0.2173	-0.3504 to 0.785	No	ns	>0.9999
Aaa/Gaa:WT GV vs. Agc/Ggc:WT MII	0.186	-0.2775 to 0.6496	No	ns	>0.9999
Aaa/Gaa:WT GV vs. Agc/Ggc:CNOT6L GV	-0.1416	-0.6052 to 0.3219	No	ns	>0.9999
Aaa/Gaa:WT GV vs. Agc/Ggc:CNOT6L MI	0.8584	0.3948 to 1.322	Yes	****	<0.0001
Aaa/Gaa:WT GV vs. Agc/Ggc:CNOT6L MII	0.8584	0.3948 to 1.322	Yes	****	<0.0001
Aaa/Gaa:WT GV vs. Agg/Ggg:WT GV	-0.1405	-0.6041 to 0.323	No	ns	>0.9999
Aaa/Gaa:WT GV vs. Agg/Ggg:WT MI	0.8584	0.3948 to 1.322	Yes	****	<0.0001
Aaa/Gaa:WT GV vs. Agg/Ggg:WT MII	-0.131	-0.6987 to 0.4367	No	ns	>0.9999
Aaa/Gaa:WT GV vs. Agg/Ggg:CNOT6L GV	0.8584	0.3948 to 1.322	Yes	****	<0.0001
Aaa/Gaa:WT GV vs. Agg/Ggg:CNOT6L MI	0.8584	0.3948 to 1.322	Yes	****	<0.0001
Aaa/Gaa:WT GV vs. Agg/Ggg:CNOT6L MII	0.8584	0.3948 to 1.322	Yes	****	<0.0001
Aaa/Gaa:WT GV vs. Agt/Ggt:WT GV	0.3814	-0.0821 to 0.845	No	ns	0.5441
Aaa/Gaa:WT GV vs. Agt/Ggt:WT MI	0.0771	-0.3864 to 0.5406	No	ns	>0.9999
Aaa/Gaa:WT GV vs. Agt/Ggt:WT MII	0.393	-0.07055 to 0.8565	No	ns	0.4326
Aaa/Gaa:WT GV vs. Agt/Ggt:CNOT6L GV	-0.02265	-0.4862 to 0.4409	No	ns	>0.9999
Aaa/Gaa:WT GV vs. Agt/Ggt:CNOT6L MI	0.8584	0.3948 to 1.322	Yes	****	<0.0001
Aaa/Gaa:WT GV vs. Agt/Ggt:CNOT6L MII	0.8584	0.3948 to 1.322	Yes	****	<0.0001
Aaa/Gaa:WT GV vs. Ata/Gta:WT GV	-0.1206	-0.5841 to 0.3429	No	ns	>0.9999
Aaa/Gaa:WT GV vs. Ata/Gta:WT MI	0.6765	0.1088 to 1.244	Yes	***	0.0009
Aaa/Gaa:WT GV vs. Ata/Gta:WT MII	0.6099	0.1464 to 1.073	Yes	****	<0.0001
Aaa/Gaa:WT GV vs. Ata/Gta:CNOT6L GV	0.8584	0.3948 to 1.322	Yes	****	<0.0001
Aaa/Gaa:WT GV vs. Ata/Gta:CNOT6L MI	0.8584	0.3948 to 1.322	Yes	****	<0.0001
Aaa/Gaa:WT GV vs. Ata/Gta:CNOT6L MII	0.8584	0.3948 to 1.322	Yes	****	<0.0001
Aaa/Gaa:WT GV vs. atA/atG:WT GV	-0.02639	-0.4899 to 0.4371	No	ns	>0.9999
Aaa/Gaa:WT GV vs. atA/atG:WT MI	0.8584	0.3948 to 1.322	Yes	****	<0.0001
Aaa/Gaa:WT GV vs. atA/atG:WT MII	0.6296	0.1661 to 1.093	Yes	****	<0.0001
Aaa/Gaa:WT GV vs. atA/atG:CNOT6L GV	-0.0006158	-0.4641 to 0.4629	No	ns	>0.9999
Aaa/Gaa:WT GV vs. atA/atG:CNOT6L MI	0.8584	0.3948 to 1.322	Yes	****	<0.0001
Aaa/Gaa:WT GV vs. atA/atG:CNOT6L MII	0.8584	0.3948 to 1.322	Yes	****	<0.0001
Aaa/Gaa:WT GV vs. Atc/Gtc:WT GV	-0.1109	-0.5744 to 0.3527	No	ns	>0.9999
Aaa/Gaa:WT GV vs. Atc/Gtc:WT MI	0.08661	-0.3769 to 0.5501	No	ns	>0.9999
Aaa/Gaa:WT GV vs. Atc/Gtc:WT MII	-0.06589	-0.5294 to 0.3976	No	ns	>0.9999
Aaa/Gaa:WT GV vs. Atc/Gtc:CNOT6L GV	0.8584	0.3948 to 1.322	Yes	****	<0.0001
Aaa/Gaa:WT GV vs. Atc/Gtc:CNOT6L MI	0.8584	0.3948 to 1.322	Yes	****	<0.0001
Aaa/Gaa:WT GV vs. Atc/Gtc:CNOT6L MII	-0.01665	-0.5844 to 0.5511	No	ns	>0.9999
Aaa/Gaa:WT GV vs. Atg/Gtg:WT GV	0.02265	-0.4409 to 0.4862	No	ns	>0.9999
Aaa/Gaa:WT GV vs. Atg/Gtg:WT MI	0.4273	-0.03622 to 0.8908	No	ns	0.1754
Aaa/Gaa:WT GV vs. Atg/Gtg:WT MII	0.5159	0.05233 to 0.9794	Yes	**	0.0054
Aaa/Gaa:WT GV vs. Atg/Gtg:CNOT6L GV	-0.003114	-0.4666 to 0.4604	No	ns	>0.9999
Aaa/Gaa:WT GV vs. Atg/Gtg:CNOT6L MI	0.8584	0.3948 to 1.322	Yes	****	<0.0001
Aaa/Gaa:WT GV vs. Atg/Gtg:CNOT6L MII	0.8584	0.3948 to 1.322	Yes	****	<0.0001
Aaa/Gaa:WT GV vs. Att/Gtt:WT GV	-0.07354	-0.5371 to 0.39	No	ns	>0.9999
Aaa/Gaa:WT GV vs. Att/Gtt:WT MI	0.01666	-0.4469 to 0.4802	No	ns	>0.9999
Aaa/Gaa:WT GV vs. Att/Gtt:WT MII	0.05441	-0.4091 to 0.5179	No	ns	>0.9999
Aaa/Gaa:WT GV vs. Att/Gtt:CNOT6L GV	-0.09006	-0.5536 to 0.3735	No	ns	>0.9999
Aaa/Gaa:WT GV vs. Att/Gtt:CNOT6L MI	0.8584	0.3948 to 1.322	Yes	****	<0.0001
Aaa/Gaa:WT GV vs. Att/Gtt:CNOT6L MII	0.8584	0.3948 to 1.322	Yes	****	<0.0001
Aaa/Gaa:WT GV vs. cAa/cGa:WT GV	0.07611	-0.3874 to 0.5396	No	ns	>0.9999
Aaa/Gaa:WT GV vs. cAa/cGa:WT MI	0.03131	-0.4322 to 0.4948	No	ns	>0.9999
Aaa/Gaa:WT GV vs. cAa/cGa:WT MII	0.3021	-0.1614 to 0.7656	No	ns	0.9932
Aaa/Gaa:WT GV vs. cAa/cGa:CNOT6L GV	-0.005726	-0.4693 to 0.4578	No	ns	>0.9999
Aaa/Gaa:WT GV vs. cAa/cGa:CNOT6L MI	0.8584	0.3948 to 1.322	Yes	****	<0.0001
Aaa/Gaa:WT GV vs. cAa/cGa:CNOT6L MII	0.8584	0.3948 to 1.322	Yes	****	<0.0001
Aaa/Gaa:WT GV vs. caA/caG:WT GV	0.0199	-0.4436 to 0.4834	No	ns	>0.9999
Aaa/Gaa:WT GV vs. caA/caG:WT MI	0.1596	-0.304 to 0.6231	No	ns	>0.9999
Aaa/Gaa:WT GV vs. caA/caG:WT MII	0.2483	-0.2152 to 0.7118	No	ns	>0.9999
Aaa/Gaa:WT GV vs. caA/caG:CNOT6L GV	-0.1226	-0.5862 to 0.3409	No	ns	>0.9999
Aaa/Gaa:WT GV vs. caA/caG:CNOT6L MI	-0.1416	-0.6052 to 0.3219	No	ns	>0.9999
Aaa/Gaa:WT GV vs. caA/caG:CNOT6L MII	0.8584	0.3948 to 1.322	Yes	****	<0.0001
Aaa/Gaa:WT GV vs. cAc/cGc:WT GV	-0.1082	-0.5717 to 0.3553	No	ns	>0.9999
Aaa/Gaa:WT GV vs. cAc/cGc:WT MI	0.1453	-0.3182 to 0.6089	No	ns	>0.9999
Aaa/Gaa:WT GV vs. cAc/cGc:WT MII	0.00266	-0.4609 to 0.4662	No	ns	>0.9999
Aaa/Gaa:WT GV vs. cAc/cGc:CNOT6L GV	-0.08065	-0.5442 to 0.3829	No	ns	>0.9999
Aaa/Gaa:WT GV vs. cAc/cGc:CNOT6L MI	0.8584	0.3948 to 1.322	Yes	****	<0.0001
Aaa/Gaa:WT GV vs. cAc/cGc:CNOT6L MII	0.8584	0.3948 to 1.322	Yes	****	<0.0001
Aaa/Gaa:WT GV vs. cAg/cGg:WT GV	0.05731	-0.4062 to 0.5208	No	ns	>0.9999
Aaa/Gaa:WT GV vs. cAg/cGg:WT MI	0.2535	-0.21 to 0.7171	No	ns	>0.9999
Aaa/Gaa:WT GV vs. cAg/cGg:WT MII	0.4014	-0.0621 to 0.865	No	ns	0.3569
Aaa/Gaa:WT GV vs. cAg/cGg:CNOT6L GV	-0.1416	-0.7094 to 0.4261	No	ns	>0.9999
Aaa/Gaa:WT GV vs. cAg/cGg:CNOT6L MI	0.8584	0.3948 to 1.322	Yes	****	<0.0001
Aaa/Gaa:WT GV vs. cAg/cGg:CNOT6L MII	0.8584	0.3948 to 1.322	Yes	****	<0.0001
Aaa/Gaa:WT GV vs. cAt/cGt:WT GV	0.04597	-0.4176 to 0.5095	No	ns	>0.9999
Aaa/Gaa:WT GV vs. cAt/cGt:WT MI	0.658	0.1945 to 1.122	Yes	****	<0.0001
Aaa/Gaa:WT GV vs. cAt/cGt:WT MII	0.8584	0.3948 to 1.322	Yes	****	<0.0001
Aaa/Gaa:WT GV vs. cAt/cGt:CNOT6L GV	0.2445	-0.219 to 0.708	No	ns	>0.9999
Aaa/Gaa:WT GV vs. cAt/cGt:CNOT6L MI	0.6869	0.1192 to 1.255	Yes	***	0.0006
Aaa/Gaa:WT GV vs. cAt/cGt:CNOT6L MII	0.7465	0.1788 to 1.314	Yes	****	<0.0001
Aaa/Gaa:WT GV vs. ccA/ccG:WT GV	0.01159	-0.4519 to 0.4751	No	ns	>0.9999
Aaa/Gaa:WT GV vs. ccA/ccG:WT MI	0.3945	-0.06907 to 0.858	No	ns	0.4189
Aaa/Gaa:WT GV vs. ccA/ccG:WT MII	0.307	-0.1565 to 0.7705	No	ns	0.9891
Aaa/Gaa:WT GV vs. ccA/ccG:CNOT6L GV	0.2045	-0.3632 to 0.7722	No	ns	>0.9999
Aaa/Gaa:WT GV vs. ccA/ccG:CNOT6L MI	0.8584	0.3948 to 1.322	Yes	****	<0.0001
Aaa/Gaa:WT GV vs. ccA/ccG:CNOT6L MII	0.8584	0.3948 to 1.322	Yes	****	<0.0001
Aaa/Gaa:WT GV vs. cgA/cgG:WT GV	0.06575	-0.3978 to 0.5293	No	ns	>0.9999
Aaa/Gaa:WT GV vs. cgA/cgG:WT MI	0.2697	-0.1938 to 0.7333	No	ns	0.9999
Aaa/Gaa:WT GV vs. cgA/cgG:WT MII	0.2167	-0.2468 to 0.6802	No	ns	>0.9999
Aaa/Gaa:WT GV vs. cgA/cgG:CNOT6L GV	-0.07564	-0.5392 to 0.3879	No	ns	>0.9999
Aaa/Gaa:WT GV vs. cgA/cgG:CNOT6L MI	0.8584	0.3948 to 1.322	Yes	****	<0.0001
Aaa/Gaa:WT GV vs. cgA/cgG:CNOT6L MII	0.8584	0.3948 to 1.322	Yes	****	<0.0001
Aaa/Gaa:WT GV vs. ctA/ctG:WT GV	0.05542	-0.4081 to 0.5189	No	ns	>0.9999
Aaa/Gaa:WT GV vs. ctA/ctG:WT MI	0.1942	-0.2693 to 0.6578	No	ns	>0.9999
Aaa/Gaa:WT GV vs. ctA/ctG:WT MII	0.1362	-0.3273 to 0.5997	No	ns	>0.9999
Aaa/Gaa:WT GV vs. ctA/ctG:CNOT6L GV	0.2408	-0.2227 to 0.7043	No	ns	>0.9999
Aaa/Gaa:WT GV vs. ctA/ctG:CNOT6L MI	0.8584	0.3948 to 1.322	Yes	****	<0.0001
Aaa/Gaa:WT GV vs. ctA/ctG:CNOT6L MII	0.8584	0.3948 to 1.322	Yes	****	<0.0001
Aaa/Gaa:WT GV vs. gAa/gGa:WT GV	0.008024	-0.4555 to 0.4716	No	ns	>0.9999
Aaa/Gaa:WT GV vs. gAa/gGa:WT MI	0.1655	-0.4022 to 0.7332	No	ns	>0.9999
Aaa/Gaa:WT GV vs. gAa/gGa:WT MII	0.5564	0.09285 to 1.02	Yes	***	0.0008
Aaa/Gaa:WT GV vs. gAa/gGa:CNOT6L GV	0.06855	-0.395 to 0.5321	No	ns	>0.9999
Aaa/Gaa:WT GV vs. gAa/gGa:CNOT6L MI	0.661	0.1975 to 1.125	Yes	****	<0.0001
Aaa/Gaa:WT GV vs. gAa/gGa:CNOT6L MII	0.4516	-0.01193 to 0.9151	No	ns	0.0779
Aaa/Gaa:WT GV vs. gaA/gaG:WT GV	0.04592	-0.4176 to 0.5095	No	ns	>0.9999
Aaa/Gaa:WT GV vs. gaA/gaG:WT MI	0.2996	-0.1639 to 0.7631	No	ns	0.9947
Aaa/Gaa:WT GV vs. gaA/gaG:WT MII	0.2607	-0.2029 to 0.7242	No	ns	>0.9999
Aaa/Gaa:WT GV vs. gaA/gaG:CNOT6L GV	-0.1416	-0.6052 to 0.3219	No	ns	>0.9999
Aaa/Gaa:WT GV vs. gaA/gaG:CNOT6L MI	0.8584	0.3948 to 1.322	Yes	****	<0.0001
Aaa/Gaa:WT GV vs. gaA/gaG:CNOT6L MII	0.8584	0.3948 to 1.322	Yes	****	<0.0001
Aaa/Gaa:WT GV vs. gAc/gGc:WT GV	-0.018	-0.4815 to 0.4455	No	ns	>0.9999
Aaa/Gaa:WT GV vs. gAc/gGc:WT MI	0.5259	-0.04178 to 1.094	No	ns	0.1644
Aaa/Gaa:WT GV vs. gAc/gGc:WT MII	0.8584	0.3948 to 1.322	Yes	****	<0.0001
Aaa/Gaa:WT GV vs. gAc/gGc:CNOT6L GV	0.08278	-0.3808 to 0.5463	No	ns	>0.9999
Aaa/Gaa:WT GV vs. gAc/gGc:CNOT6L MI	0.3751	-0.08841 to 0.8387	No	ns	0.6062
Aaa/Gaa:WT GV vs. gAc/gGc:CNOT6L MII	0.1558	-0.3078 to 0.6193	No	ns	>0.9999
Aaa/Gaa:WT GV vs. gAg/gGg:WT GV	0.03343	-0.4301 to 0.497	No	ns	>0.9999
Aaa/Gaa:WT GV vs. gAg/gGg:WT MI	0.3127	-0.1509 to 0.7762	No	ns	0.9822
Aaa/Gaa:WT GV vs. gAg/gGg:WT MII	0.6544	0.08667 to 1.222	Yes	**	0.0023
Aaa/Gaa:WT GV vs. gAg/gGg:CNOT6L GV	0.1355	-0.4322 to 0.7032	No	ns	>0.9999
Aaa/Gaa:WT GV vs. gAg/gGg:CNOT6L MI	0.644	0.1805 to 1.108	Yes	****	<0.0001
Aaa/Gaa:WT GV vs. gAg/gGg:CNOT6L MII	0.8584	0.3948 to 1.322	Yes	****	<0.0001
Aaa/Gaa:WT GV vs. gAt/gGt:WT GV	-0.08832	-0.5519 to 0.3752	No	ns	>0.9999
Aaa/Gaa:WT GV vs. gAt/gGt:WT MI	0.2501	-0.2134 to 0.7136	No	ns	>0.9999
Aaa/Gaa:WT GV vs. gAt/gGt:WT MII	0.1792	-0.2844 to 0.6427	No	ns	>0.9999
Aaa/Gaa:WT GV vs. gAt/gGt:CNOT6L GV	-0.1416	-0.6052 to 0.3219	No	ns	>0.9999
Aaa/Gaa:WT GV vs. gAt/gGt:CNOT6L MI	0.725	0.1573 to 1.293	Yes	***	0.0001
Aaa/Gaa:WT GV vs. gAt/gGt:CNOT6L MII	0.6319	0.1684 to 1.095	Yes	****	<0.0001
Aaa/Gaa:WT GV vs. gcA/gcG:WT GV	-0.01793	-0.4815 to 0.4456	No	ns	>0.9999
Aaa/Gaa:WT GV vs. gcA/gcG:WT MI	0.1842	-0.2793 to 0.6477	No	ns	>0.9999
Aaa/Gaa:WT GV vs. gcA/gcG:WT MII	0.2367	-0.2269 to 0.7002	No	ns	>0.9999
Aaa/Gaa:WT GV vs. gcA/gcG:CNOT6L GV	-0.1399	-0.6035 to 0.3236	No	ns	>0.9999
Aaa/Gaa:WT GV vs. gcA/gcG:CNOT6L MI	0.8584	0.3948 to 1.322	Yes	****	<0.0001
Aaa/Gaa:WT GV vs. gcA/gcG:CNOT6L MII	0.8584	0.3948 to 1.322	Yes	****	<0.0001
Aaa/Gaa:WT GV vs. ggA/ggG:WT GV	0.0275	-0.436 to 0.491	No	ns	>0.9999
Aaa/Gaa:WT GV vs. ggA/ggG:WT MI	0.1624	-0.3011 to 0.626	No	ns	>0.9999
Aaa/Gaa:WT GV vs. ggA/ggG:WT MII	0.317	-0.1465 to 0.7805	No	ns	0.9748
Aaa/Gaa:WT GV vs. ggA/ggG:CNOT6L GV	0.01564	-0.4479 to 0.4792	No	ns	>0.9999
Aaa/Gaa:WT GV vs. ggA/ggG:CNOT6L MI	0.8584	0.3948 to 1.322	Yes	****	<0.0001
Aaa/Gaa:WT GV vs. ggA/ggG:CNOT6L MII	0.8584	0.3948 to 1.322	Yes	****	<0.0001
Aaa/Gaa:WT GV vs. gtA/gtG:WT GV	0.04126	-0.4223 to 0.5048	No	ns	>0.9999
Aaa/Gaa:WT GV vs. gtA/gtG:WT MI	0.2509	-0.2126 to 0.7144	No	ns	>0.9999
Aaa/Gaa:WT GV vs. gtA/gtG:WT MII	0.2216	-0.242 to 0.6851	No	ns	>0.9999
Aaa/Gaa:WT GV vs. gtA/gtG:CNOT6L GV	0.04518	-0.4184 to 0.5087	No	ns	>0.9999
Aaa/Gaa:WT GV vs. gtA/gtG:CNOT6L MI	0.8584	0.3948 to 1.322	Yes	****	<0.0001
Aaa/Gaa:WT GV vs. gtA/gtG:CNOT6L MII	0.8584	0.3948 to 1.322	Yes	****	<0.0001
Aaa/Gaa:WT GV vs. tAc/tGc:WT GV	0.1149	-0.3486 to 0.5784	No	ns	>0.9999
Aaa/Gaa:WT GV vs. tAc/tGc:WT MI	0.8584	0.3948 to 1.322	Yes	****	<0.0001
Aaa/Gaa:WT GV vs. tAc/tGc:WT MII	0.8584	0.3948 to 1.322	Yes	****	<0.0001
Aaa/Gaa:WT GV vs. tAc/tGc:CNOT6L GV	-0.003121	-0.4667 to 0.4604	No	ns	>0.9999
Aaa/Gaa:WT GV vs. tAc/tGc:CNOT6L MI	0.8584	0.3948 to 1.322	Yes	****	<0.0001
Aaa/Gaa:WT GV vs. tAc/tGc:CNOT6L MII	0.8584	0.3948 to 1.322	Yes	****	<0.0001
Aaa/Gaa:WT GV vs. tAt/tGt:WT GV	0.1908	-0.2728 to 0.6543	No	ns	>0.9999
Aaa/Gaa:WT GV vs. tAt/tGt:WT MI	0.2864	-0.1771 to 0.75	No	ns	0.9988
Aaa/Gaa:WT GV vs. tAt/tGt:WT MII	0.3219	-0.1416 to 0.7855	No	ns	0.9637
Aaa/Gaa:WT GV vs. tAt/tGt:CNOT6L GV	0.1601	-0.3034 to 0.6237	No	ns	>0.9999
Aaa/Gaa:WT GV vs. tAt/tGt:CNOT6L MI	0.4967	-0.07102 to 1.064	No	ns	0.3226
Aaa/Gaa:WT GV vs. tAt/tGt:CNOT6L MII	0.3995	-0.064 to 0.8631	No	ns	0.3734
Aaa/Gaa:WT GV vs. tcA/tcG:WT GV	-0.01302	-0.4766 to 0.4505	No	ns	>0.9999
Aaa/Gaa:WT GV vs. tcA/tcG:WT MI	0.2448	-0.2188 to 0.7083	No	ns	>0.9999
Aaa/Gaa:WT GV vs. tcA/tcG:WT MII	0.2408	-0.2227 to 0.7043	No	ns	>0.9999
Aaa/Gaa:WT GV vs. tcA/tcG:CNOT6L GV	0.01133	-0.4522 to 0.4749	No	ns	>0.9999
Aaa/Gaa:WT GV vs. tcA/tcG:CNOT6L MI	0.5152	-0.05247 to 1.083	No	ns	0.2139
Aaa/Gaa:WT GV vs. tcA/tcG:CNOT6L MII	0.6036	0.14 to 1.067	Yes	****	<0.0001
Aaa/Gaa:WT GV vs. ttA/ttG:WT GV	0.07805	-0.3855 to 0.5416	No	ns	>0.9999
Aaa/Gaa:WT GV vs. ttA/ttG:WT MI	0.3056	-0.158 to 0.7691	No	ns	0.9905
Aaa/Gaa:WT GV vs. ttA/ttG:WT MII	0.513	0.04944 to 0.9765	Yes	**	0.0062
Aaa/Gaa:WT GV vs. ttA/ttG:CNOT6L GV	-0.0003915	-0.4639 to 0.4631	No	ns	>0.9999
Aaa/Gaa:WT GV vs. ttA/ttG:CNOT6L MI	0.06885	-0.3947 to 0.5324	No	ns	>0.9999
Aaa/Gaa:WT GV vs. ttA/ttG:CNOT6L MII	-0.01776	-0.5855 to 0.55	No	ns	>0.9999
Aaa/Gaa:WT MI vs. Aaa/Gaa:WT MII	-0.451	-0.9146 to 0.0125	No	ns	0.0795
Aaa/Gaa:WT MI vs. Aaa/Gaa:CNOT6L GV	0	-0.4635 to 0.4635	No	ns	>0.9999
Aaa/Gaa:WT MI vs. Aaa/Gaa:CNOT6L MI	0	-0.4635 to 0.4635	No	ns	>0.9999
Aaa/Gaa:WT MI vs. Aaa/Gaa:CNOT6L MII	0	-0.4635 to 0.4635	No	ns	>0.9999
Aaa/Gaa:WT MI vs. aAa/aGa:WT GV	-0.83	-1.294 to -0.3665	Yes	****	<0.0001
Aaa/Gaa:WT MI vs. aAa/aGa:WT MI	-1	-1.568 to -0.4323	Yes	****	<0.0001
Aaa/Gaa:WT MI vs. aAa/aGa:WT MII	-0.6697	-1.133 to -0.2062	Yes	****	<0.0001
Aaa/Gaa:WT MI vs. aAa/aGa:CNOT6L GV	-0.7572	-1.221 to -0.2937	Yes	****	<0.0001
Aaa/Gaa:WT MI vs. aAa/aGa:CNOT6L MI	0	-0.4635 to 0.4635	No	ns	>0.9999
Aaa/Gaa:WT MI vs. aAa/aGa:CNOT6L MII	0	-0.4635 to 0.4635	No	ns	>0.9999
Aaa/Gaa:WT MI vs. aaA/aaG:WT GV	-0.8784	-1.342 to -0.4149	Yes	****	<0.0001
Aaa/Gaa:WT MI vs. aaA/aaG:WT MI	-0.7417	-1.205 to -0.2782	Yes	****	<0.0001
Aaa/Gaa:WT MI vs. aaA/aaG:WT MII	-0.6735	-1.137 to -0.21	Yes	****	<0.0001
Aaa/Gaa:WT MI vs. aaA/aaG:CNOT6L GV	-0.5777	-1.041 to -0.1142	Yes	***	0.0002
Aaa/Gaa:WT MI vs. aaA/aaG:CNOT6L MI	0	-0.4635 to 0.4635	No	ns	>0.9999
Aaa/Gaa:WT MI vs. aaA/aaG:CNOT6L MII	0	-0.4635 to 0.4635	No	ns	>0.9999
Aaa/Gaa:WT MI vs. Aac/Gac:WT GV	-0.8526	-1.316 to -0.389	Yes	****	<0.0001
Aaa/Gaa:WT MI vs. Aac/Gac:WT MI	-0.6261	-1.09 to -0.1626	Yes	****	<0.0001
Aaa/Gaa:WT MI vs. Aac/Gac:WT MII	-0.6935	-1.157 to -0.23	Yes	****	<0.0001
Aaa/Gaa:WT MI vs. Aac/Gac:CNOT6L GV	-0.5148	-0.9784 to -0.0513	Yes	**	0.0057
Aaa/Gaa:WT MI vs. Aac/Gac:CNOT6L MI	-0.1102	-0.5737 to 0.3533	No	ns	>0.9999
Aaa/Gaa:WT MI vs. Aac/Gac:CNOT6L MII	-0.1731	-0.6367 to 0.2904	No	ns	>0.9999
Aaa/Gaa:WT MI vs. aAc/aGc:WT GV	-0.8481	-1.312 to -0.3845	Yes	****	<0.0001
Aaa/Gaa:WT MI vs. aAc/aGc:WT MI	-0.5984	-1.062 to -0.1349	Yes	****	<0.0001
Aaa/Gaa:WT MI vs. aAc/aGc:WT MII	-0.9977	-1.461 to -0.5341	Yes	****	<0.0001
Aaa/Gaa:WT MI vs. aAc/aGc:CNOT6L GV	-0.9823	-1.446 to -0.5188	Yes	****	<0.0001
Aaa/Gaa:WT MI vs. aAc/aGc:CNOT6L MI	0	-0.4635 to 0.4635	No	ns	>0.9999
Aaa/Gaa:WT MI vs. aAc/aGc:CNOT6L MII	0	-0.4635 to 0.4635	No	ns	>0.9999
Aaa/Gaa:WT MI vs. Aag/Gag:WT GV	-0.9857	-1.449 to -0.5222	Yes	****	<0.0001
Aaa/Gaa:WT MI vs. Aag/Gag:WT MI	-1	-1.464 to -0.5365	Yes	****	<0.0001
Aaa/Gaa:WT MI vs. Aag/Gag:WT MII	-0.5917	-1.159 to -0.02401	Yes	*	0.0228
Aaa/Gaa:WT MI vs. Aag/Gag:CNOT6L GV	0	-0.4635 to 0.4635	No	ns	>0.9999
Aaa/Gaa:WT MI vs. Aag/Gag:CNOT6L MI	0	-0.4635 to 0.4635	No	ns	>0.9999
Aaa/Gaa:WT MI vs. Aag/Gag:CNOT6L MII	0	-0.4635 to 0.4635	No	ns	>0.9999
Aaa/Gaa:WT MI vs. aAg/aGg:WT GV	-0.8964	-1.36 to -0.4328	Yes	****	<0.0001
Aaa/Gaa:WT MI vs. aAg/aGg:WT MI	0	-0.4635 to 0.4635	No	ns	>0.9999
Aaa/Gaa:WT MI vs. aAg/aGg:WT MII	0	-0.4635 to 0.4635	No	ns	>0.9999
Aaa/Gaa:WT MI vs. aAg/aGg:CNOT6L GV	-1	-1.568 to -0.4323	Yes	****	<0.0001
Aaa/Gaa:WT MI vs. aAg/aGg:CNOT6L MI	0	-0.4635 to 0.4635	No	ns	>0.9999
Aaa/Gaa:WT MI vs. aAg/aGg:CNOT6L MII	0	-0.4635 to 0.4635	No	ns	>0.9999
Aaa/Gaa:WT MI vs. Aat/Gat:WT GV	-0.9811	-1.445 to -0.5176	Yes	****	<0.0001
Aaa/Gaa:WT MI vs. Aat/Gat:WT MI	-0.3218	-0.7853 to 0.1418	No	ns	0.9641
Aaa/Gaa:WT MI vs. Aat/Gat:WT MII	-1	-1.568 to -0.4323	Yes	****	<0.0001
Aaa/Gaa:WT MI vs. Aat/Gat:CNOT6L GV	-0.9347	-1.398 to -0.4711	Yes	****	<0.0001
Aaa/Gaa:WT MI vs. Aat/Gat:CNOT6L MI	0	-0.4635 to 0.4635	No	ns	>0.9999
Aaa/Gaa:WT MI vs. Aat/Gat:CNOT6L MII	0	-0.4635 to 0.4635	No	ns	>0.9999
Aaa/Gaa:WT MI vs. aAt/aGt:WT GV	-0.8401	-1.304 to -0.3766	Yes	****	<0.0001
Aaa/Gaa:WT MI vs. aAt/aGt:WT MI	-0.4943	-0.9579 to -0.03079	Yes	*	0.0142
Aaa/Gaa:WT MI vs. aAt/aGt:WT MII	-0.6708	-1.134 to -0.2073	Yes	****	<0.0001
Aaa/Gaa:WT MI vs. aAt/aGt:CNOT6L GV	-0.9708	-1.434 to -0.5072	Yes	****	<0.0001
Aaa/Gaa:WT MI vs. aAt/aGt:CNOT6L MI	0	-0.4635 to 0.4635	No	ns	>0.9999
Aaa/Gaa:WT MI vs. aAt/aGt:CNOT6L MII	0	-0.4635 to 0.4635	No	ns	>0.9999
Aaa/Gaa:WT MI vs. Aca/Gca:WT GV	-0.8408	-1.304 to -0.3773	Yes	****	<0.0001
Aaa/Gaa:WT MI vs. Aca/Gca:WT MI	-0.5399	-1.003 to -0.07634	Yes	**	0.0017
Aaa/Gaa:WT MI vs. Aca/Gca:WT MII	-0.5853	-1.049 to -0.1217	Yes	***	0.0002
Aaa/Gaa:WT MI vs. Aca/Gca:CNOT6L GV	-0.9728	-1.541 to -0.4051	Yes	****	<0.0001
Aaa/Gaa:WT MI vs. Aca/Gca:CNOT6L MI	0	-0.4635 to 0.4635	No	ns	>0.9999
Aaa/Gaa:WT MI vs. Aca/Gca:CNOT6L MII	0	-0.4635 to 0.4635	No	ns	>0.9999
Aaa/Gaa:WT MI vs. acA/acG:WT GV	-0.8425	-1.306 to -0.379	Yes	****	<0.0001
Aaa/Gaa:WT MI vs. acA/acG:WT MI	-0.5917	-1.055 to -0.1282	Yes	***	0.0001
Aaa/Gaa:WT MI vs. acA/acG:WT MII	-0.5722	-1.036 to -0.1087	Yes	***	0.0003
Aaa/Gaa:WT MI vs. acA/acG:CNOT6L GV	-0.8022	-1.266 to -0.3387	Yes	****	<0.0001
Aaa/Gaa:WT MI vs. acA/acG:CNOT6L MI	-0.3352	-0.7987 to 0.1284	No	ns	0.9164
Aaa/Gaa:WT MI vs. acA/acG:CNOT6L MII	-0.4395	-0.903 to 0.02404	No	ns	0.1186
Aaa/Gaa:WT MI vs. Acc/Gcc:WT GV	-0.8347	-1.298 to -0.3711	Yes	****	<0.0001
Aaa/Gaa:WT MI vs. Acc/Gcc:WT MI	-0.4315	-0.895 to 0.03205	No	ns	0.154
Aaa/Gaa:WT MI vs. Acc/Gcc:WT MII	-0.4454	-0.909 to 0.01811	No	ns	0.0969
Aaa/Gaa:WT MI vs. Acc/Gcc:CNOT6L GV	-0.882	-1.346 to -0.4185	Yes	****	<0.0001
Aaa/Gaa:WT MI vs. Acc/Gcc:CNOT6L MI	0	-0.4635 to 0.4635	No	ns	>0.9999
Aaa/Gaa:WT MI vs. Acc/Gcc:CNOT6L MII	0	-0.4635 to 0.4635	No	ns	>0.9999
Aaa/Gaa:WT MI vs. Acg/Gcg:WT GV	-0.837	-1.301 to -0.3735	Yes	****	<0.0001
Aaa/Gaa:WT MI vs. Acg/Gcg:WT MI	-0.4494	-0.913 to 0.01409	No	ns	0.0841
Aaa/Gaa:WT MI vs. Acg/Gcg:WT MII	-1	-1.568 to -0.4323	Yes	****	<0.0001
Aaa/Gaa:WT MI vs. Acg/Gcg:CNOT6L GV	0	-0.4635 to 0.4635	No	ns	>0.9999
Aaa/Gaa:WT MI vs. Acg/Gcg:CNOT6L MI	0	-0.4635 to 0.4635	No	ns	>0.9999
Aaa/Gaa:WT MI vs. Acg/Gcg:CNOT6L MII	0	-0.4635 to 0.4635	No	ns	>0.9999
Aaa/Gaa:WT MI vs. Act/Gct:WT GV	-0.9121	-1.376 to -0.4486	Yes	****	<0.0001
Aaa/Gaa:WT MI vs. Act/Gct:WT MI	-0.8199	-1.283 to -0.3564	Yes	****	<0.0001
Aaa/Gaa:WT MI vs. Act/Gct:WT MII	-0.6787	-1.142 to -0.2151	Yes	****	<0.0001
Aaa/Gaa:WT MI vs. Act/Gct:CNOT6L GV	-0.8333	-1.297 to -0.3698	Yes	****	<0.0001
Aaa/Gaa:WT MI vs. Act/Gct:CNOT6L MI	0	-0.4635 to 0.4635	No	ns	>0.9999
Aaa/Gaa:WT MI vs. Act/Gct:CNOT6L MII	0	-0.4635 to 0.4635	No	ns	>0.9999
Aaa/Gaa:WT MI vs. Aga/Gga:WT GV	-0.9003	-1.364 to -0.4368	Yes	****	<0.0001
Aaa/Gaa:WT MI vs. Aga/Gga:WT MI	-0.725	-1.189 to -0.2615	Yes	****	<0.0001
Aaa/Gaa:WT MI vs. Aga/Gga:WT MII	-0.5223	-1.09 to 0.04539	No	ns	0.18
Aaa/Gaa:WT MI vs. Aga/Gga:CNOT6L GV	-0.7027	-1.27 to -0.135	Yes	***	0.0003
Aaa/Gaa:WT MI vs. Aga/Gga:CNOT6L MI	-0.7436	-1.311 to -0.1759	Yes	****	<0.0001
Aaa/Gaa:WT MI vs. Aga/Gga:CNOT6L MII	-0.6463	-1.11 to -0.1828	Yes	****	<0.0001
Aaa/Gaa:WT MI vs. agA/agG:WT GV	-0.7828	-1.246 to -0.3192	Yes	****	<0.0001
Aaa/Gaa:WT MI vs. agA/agG:WT MI	-0.5699	-1.033 to -0.1063	Yes	***	0.0004
Aaa/Gaa:WT MI vs. agA/agG:WT MII	-0.5593	-1.023 to -0.09577	Yes	***	0.0006
Aaa/Gaa:WT MI vs. agA/agG:CNOT6L GV	-0.8564	-1.32 to -0.3929	Yes	****	<0.0001
Aaa/Gaa:WT MI vs. agA/agG:CNOT6L MI	0	-0.4635 to 0.4635	No	ns	>0.9999
Aaa/Gaa:WT MI vs. agA/agG:CNOT6L MII	0	-0.4635 to 0.4635	No	ns	>0.9999
Aaa/Gaa:WT MI vs. Agc/Ggc:WT GV	-0.9503	-1.414 to -0.4867	Yes	****	<0.0001
Aaa/Gaa:WT MI vs. Agc/Ggc:WT MI	-0.641	-1.209 to -0.07331	Yes	**	0.0038
Aaa/Gaa:WT MI vs. Agc/Ggc:WT MII	-0.6723	-1.136 to -0.2088	Yes	****	<0.0001
Aaa/Gaa:WT MI vs. Agc/Ggc:CNOT6L GV	-1	-1.464 to -0.5365	Yes	****	<0.0001
Aaa/Gaa:WT MI vs. Agc/Ggc:CNOT6L MI	0	-0.4635 to 0.4635	No	ns	>0.9999
Aaa/Gaa:WT MI vs. Agc/Ggc:CNOT6L MII	0	-0.4635 to 0.4635	No	ns	>0.9999
Aaa/Gaa:WT MI vs. Agg/Ggg:WT GV	-0.9989	-1.462 to -0.5353	Yes	****	<0.0001
Aaa/Gaa:WT MI vs. Agg/Ggg:WT MI	0	-0.4635 to 0.4635	No	ns	>0.9999
Aaa/Gaa:WT MI vs. Agg/Ggg:WT MII	-0.9894	-1.557 to -0.4217	Yes	****	<0.0001
Aaa/Gaa:WT MI vs. Agg/Ggg:CNOT6L GV	0	-0.4635 to 0.4635	No	ns	>0.9999
Aaa/Gaa:WT MI vs. Agg/Ggg:CNOT6L MI	0	-0.4635 to 0.4635	No	ns	>0.9999
Aaa/Gaa:WT MI vs. Agg/Ggg:CNOT6L MII	0	-0.4635 to 0.4635	No	ns	>0.9999
Aaa/Gaa:WT MI vs. Agt/Ggt:WT GV	-0.4769	-0.9404 to -0.01338	Yes	*	0.0295
Aaa/Gaa:WT MI vs. Agt/Ggt:WT MI	-0.7813	-1.245 to -0.3177	Yes	****	<0.0001
Aaa/Gaa:WT MI vs. Agt/Ggt:WT MII	-0.4654	-0.9289 to -0.001832	Yes	*	0.0466
Aaa/Gaa:WT MI vs. Agt/Ggt:CNOT6L GV	-0.881	-1.345 to -0.4175	Yes	****	<0.0001
Aaa/Gaa:WT MI vs. Agt/Ggt:CNOT6L MI	0	-0.4635 to 0.4635	No	ns	>0.9999
Aaa/Gaa:WT MI vs. Agt/Ggt:CNOT6L MII	0	-0.4635 to 0.4635	No	ns	>0.9999
Aaa/Gaa:WT MI vs. Ata/Gta:WT GV	-0.979	-1.442 to -0.5154	Yes	****	<0.0001
Aaa/Gaa:WT MI vs. Ata/Gta:WT MI	-0.1818	-0.7495 to 0.3859	No	ns	>0.9999
Aaa/Gaa:WT MI vs. Ata/Gta:WT MII	-0.2484	-0.7119 to 0.2151	No	ns	>0.9999
Aaa/Gaa:WT MI vs. Ata/Gta:CNOT6L GV	0	-0.4635 to 0.4635	No	ns	>0.9999
Aaa/Gaa:WT MI vs. Ata/Gta:CNOT6L MI	0	-0.4635 to 0.4635	No	ns	>0.9999
Aaa/Gaa:WT MI vs. Ata/Gta:CNOT6L MII	0	-0.4635 to 0.4635	No	ns	>0.9999
Aaa/Gaa:WT MI vs. atA/atG:WT GV	-0.8847	-1.348 to -0.4212	Yes	****	<0.0001
Aaa/Gaa:WT MI vs. atA/atG:WT MI	0	-0.4635 to 0.4635	No	ns	>0.9999
Aaa/Gaa:WT MI vs. atA/atG:WT MII	-0.2288	-0.6923 to 0.2348	No	ns	>0.9999
Aaa/Gaa:WT MI vs. atA/atG:CNOT6L GV	-0.859	-1.323 to -0.3954	Yes	****	<0.0001
Aaa/Gaa:WT MI vs. atA/atG:CNOT6L MI	0	-0.4635 to 0.4635	No	ns	>0.9999
Aaa/Gaa:WT MI vs. atA/atG:CNOT6L MII	0	-0.4635 to 0.4635	No	ns	>0.9999
Aaa/Gaa:WT MI vs. Atc/Gtc:WT GV	-0.9692	-1.433 to -0.5057	Yes	****	<0.0001
Aaa/Gaa:WT MI vs. Atc/Gtc:WT MI	-0.7717	-1.235 to -0.3082	Yes	****	<0.0001
Aaa/Gaa:WT MI vs. Atc/Gtc:WT MII	-0.9242	-1.388 to -0.4607	Yes	****	<0.0001
Aaa/Gaa:WT MI vs. Atc/Gtc:CNOT6L GV	0	-0.4635 to 0.4635	No	ns	>0.9999
Aaa/Gaa:WT MI vs. Atc/Gtc:CNOT6L MI	0	-0.4635 to 0.4635	No	ns	>0.9999
Aaa/Gaa:WT MI vs. Atc/Gtc:CNOT6L MII	-0.875	-1.443 to -0.3073	Yes	****	<0.0001
Aaa/Gaa:WT MI vs. Atg/Gtg:WT GV	-0.8357	-1.299 to -0.3722	Yes	****	<0.0001
Aaa/Gaa:WT MI vs. Atg/Gtg:WT MI	-0.431	-0.8946 to 0.0325	No	ns	0.1562
Aaa/Gaa:WT MI vs. Atg/Gtg:WT MII	-0.3425	-0.806 to 0.121	No	ns	0.8775
Aaa/Gaa:WT MI vs. Atg/Gtg:CNOT6L GV	-0.8615	-1.325 to -0.3979	Yes	****	<0.0001
Aaa/Gaa:WT MI vs. Atg/Gtg:CNOT6L MI	0	-0.4635 to 0.4635	No	ns	>0.9999
Aaa/Gaa:WT MI vs. Atg/Gtg:CNOT6L MII	0	-0.4635 to 0.4635	No	ns	>0.9999
Aaa/Gaa:WT MI vs. Att/Gtt:WT GV	-0.9319	-1.395 to -0.4684	Yes	****	<0.0001
Aaa/Gaa:WT MI vs. Att/Gtt:WT MI	-0.8417	-1.305 to -0.3782	Yes	****	<0.0001
Aaa/Gaa:WT MI vs. Att/Gtt:WT MII	-0.8039	-1.267 to -0.3404	Yes	****	<0.0001
Aaa/Gaa:WT MI vs. Att/Gtt:CNOT6L GV	-0.9484	-1.412 to -0.4849	Yes	****	<0.0001
Aaa/Gaa:WT MI vs. Att/Gtt:CNOT6L MI	0	-0.4635 to 0.4635	No	ns	>0.9999
Aaa/Gaa:WT MI vs. Att/Gtt:CNOT6L MII	0	-0.4635 to 0.4635	No	ns	>0.9999
Aaa/Gaa:WT MI vs. cAa/cGa:WT GV	-0.7822	-1.246 to -0.3187	Yes	****	<0.0001
Aaa/Gaa:WT MI vs. cAa/cGa:WT MI	-0.827	-1.291 to -0.3635	Yes	****	<0.0001
Aaa/Gaa:WT MI vs. cAa/cGa:WT MII	-0.5562	-1.02 to -0.09271	Yes	***	0.0008
Aaa/Gaa:WT MI vs. cAa/cGa:CNOT6L GV	-0.8641	-1.328 to -0.4005	Yes	****	<0.0001
Aaa/Gaa:WT MI vs. cAa/cGa:CNOT6L MI	0	-0.4635 to 0.4635	No	ns	>0.9999
Aaa/Gaa:WT MI vs. cAa/cGa:CNOT6L MII	0	-0.4635 to 0.4635	No	ns	>0.9999
Aaa/Gaa:WT MI vs. caA/caG:WT GV	-0.8385	-1.302 to -0.3749	Yes	****	<0.0001
Aaa/Gaa:WT MI vs. caA/caG:WT MI	-0.6988	-1.162 to -0.2352	Yes	****	<0.0001
Aaa/Gaa:WT MI vs. caA/caG:WT MII	-0.61	-1.074 to -0.1465	Yes	****	<0.0001
Aaa/Gaa:WT MI vs. caA/caG:CNOT6L GV	-0.981	-1.445 to -0.5174	Yes	****	<0.0001
Aaa/Gaa:WT MI vs. caA/caG:CNOT6L MI	-1	-1.464 to -0.5365	Yes	****	<0.0001
Aaa/Gaa:WT MI vs. caA/caG:CNOT6L MII	0	-0.4635 to 0.4635	No	ns	>0.9999
Aaa/Gaa:WT MI vs. cAc/cGc:WT GV	-0.9665	-1.43 to -0.503	Yes	****	<0.0001
Aaa/Gaa:WT MI vs. cAc/cGc:WT MI	-0.713	-1.177 to -0.2495	Yes	****	<0.0001
Aaa/Gaa:WT MI vs. cAc/cGc:WT MII	-0.8557	-1.319 to -0.3922	Yes	****	<0.0001
Aaa/Gaa:WT MI vs. cAc/cGc:CNOT6L GV	-0.939	-1.403 to -0.4755	Yes	****	<0.0001
Aaa/Gaa:WT MI vs. cAc/cGc:CNOT6L MI	0	-0.4635 to 0.4635	No	ns	>0.9999
Aaa/Gaa:WT MI vs. cAc/cGc:CNOT6L MII	0	-0.4635 to 0.4635	No	ns	>0.9999
Aaa/Gaa:WT MI vs. cAg/cGg:WT GV	-0.801	-1.265 to -0.3375	Yes	****	<0.0001
Aaa/Gaa:WT MI vs. cAg/cGg:WT MI	-0.6048	-1.068 to -0.1413	Yes	****	<0.0001
Aaa/Gaa:WT MI vs. cAg/cGg:WT MII	-0.4569	-0.9205 to 0.006618	No	ns	0.0641
Aaa/Gaa:WT MI vs. cAg/cGg:CNOT6L GV	-1	-1.568 to -0.4323	Yes	****	<0.0001
Aaa/Gaa:WT MI vs. cAg/cGg:CNOT6L MI	0	-0.4635 to 0.4635	No	ns	>0.9999
Aaa/Gaa:WT MI vs. cAg/cGg:CNOT6L MII	0	-0.4635 to 0.4635	No	ns	>0.9999
Aaa/Gaa:WT MI vs. cAt/cGt:WT GV	-0.8124	-1.276 to -0.3488	Yes	****	<0.0001
Aaa/Gaa:WT MI vs. cAt/cGt:WT MI	-0.2003	-0.6639 to 0.2632	No	ns	>0.9999
Aaa/Gaa:WT MI vs. cAt/cGt:WT MII	0	-0.4635 to 0.4635	No	ns	>0.9999
Aaa/Gaa:WT MI vs. cAt/cGt:CNOT6L GV	-0.6139	-1.077 to -0.1503	Yes	****	<0.0001
Aaa/Gaa:WT MI vs. cAt/cGt:CNOT6L MI	-0.1714	-0.7391 to 0.3963	No	ns	>0.9999
Aaa/Gaa:WT MI vs. cAt/cGt:CNOT6L MII	-0.1118	-0.6796 to 0.4559	No	ns	>0.9999
Aaa/Gaa:WT MI vs. ccA/ccG:WT GV	-0.8468	-1.31 to -0.3832	Yes	****	<0.0001
Aaa/Gaa:WT MI vs. ccA/ccG:WT MI	-0.4639	-0.9274 to -0.0003548	Yes	*	0.0493
Aaa/Gaa:WT MI vs. ccA/ccG:WT MII	-0.5514	-1.015 to -0.08782	Yes	***	0.001
Aaa/Gaa:WT MI vs. ccA/ccG:CNOT6L GV	-0.6538	-1.222 to -0.08614	Yes	**	0.0023
Aaa/Gaa:WT MI vs. ccA/ccG:CNOT6L MI	0	-0.4635 to 0.4635	No	ns	>0.9999
Aaa/Gaa:WT MI vs. ccA/ccG:CNOT6L MII	0	-0.4635 to 0.4635	No	ns	>0.9999
Aaa/Gaa:WT MI vs. cgA/cgG:WT GV	-0.7926	-1.256 to -0.3291	Yes	****	<0.0001
Aaa/Gaa:WT MI vs. cgA/cgG:WT MI	-0.5886	-1.052 to -0.1251	Yes	***	0.0001
Aaa/Gaa:WT MI vs. cgA/cgG:WT MII	-0.6417	-1.105 to -0.1781	Yes	****	<0.0001
Aaa/Gaa:WT MI vs. cgA/cgG:CNOT6L GV	-0.934	-1.398 to -0.4705	Yes	****	<0.0001
Aaa/Gaa:WT MI vs. cgA/cgG:CNOT6L MI	0	-0.4635 to 0.4635	No	ns	>0.9999
Aaa/Gaa:WT MI vs. cgA/cgG:CNOT6L MII	0	-0.4635 to 0.4635	No	ns	>0.9999
Aaa/Gaa:WT MI vs. ctA/ctG:WT GV	-0.8029	-1.266 to -0.3394	Yes	****	<0.0001
Aaa/Gaa:WT MI vs. ctA/ctG:WT MI	-0.6641	-1.128 to -0.2006	Yes	****	<0.0001
Aaa/Gaa:WT MI vs. ctA/ctG:WT MII	-0.7221	-1.186 to -0.2586	Yes	****	<0.0001
Aaa/Gaa:WT MI vs. ctA/ctG:CNOT6L GV	-0.6176	-1.081 to -0.154	Yes	****	<0.0001
Aaa/Gaa:WT MI vs. ctA/ctG:CNOT6L MI	0	-0.4635 to 0.4635	No	ns	>0.9999
Aaa/Gaa:WT MI vs. ctA/ctG:CNOT6L MII	0	-0.4635 to 0.4635	No	ns	>0.9999
Aaa/Gaa:WT MI vs. gAa/gGa:WT GV	-0.8503	-1.314 to -0.3868	Yes	****	<0.0001
Aaa/Gaa:WT MI vs. gAa/gGa:WT MI	-0.6928	-1.261 to -0.1251	Yes	***	0.0005
Aaa/Gaa:WT MI vs. gAa/gGa:WT MII	-0.302	-0.7655 to 0.1616	No	ns	0.9933
Aaa/Gaa:WT MI vs. gAa/gGa:CNOT6L GV	-0.7898	-1.253 to -0.3263	Yes	****	<0.0001
Aaa/Gaa:WT MI vs. gAa/gGa:CNOT6L MI	-0.1973	-0.6609 to 0.2662	No	ns	>0.9999
Aaa/Gaa:WT MI vs. gAa/gGa:CNOT6L MII	-0.4067	-0.8703 to 0.05679	No	ns	0.313
Aaa/Gaa:WT MI vs. gaA/gaG:WT GV	-0.8124	-1.276 to -0.3489	Yes	****	<0.0001
Aaa/Gaa:WT MI vs. gaA/gaG:WT MI	-0.5587	-1.022 to -0.0952	Yes	***	0.0007
Aaa/Gaa:WT MI vs. gaA/gaG:WT MII	-0.5977	-1.061 to -0.1341	Yes	****	<0.0001
Aaa/Gaa:WT MI vs. gaA/gaG:CNOT6L GV	-1	-1.464 to -0.5365	Yes	****	<0.0001
Aaa/Gaa:WT MI vs. gaA/gaG:CNOT6L MI	0	-0.4635 to 0.4635	No	ns	>0.9999
Aaa/Gaa:WT MI vs. gaA/gaG:CNOT6L MII	0	-0.4635 to 0.4635	No	ns	>0.9999
Aaa/Gaa:WT MI vs. gAc/gGc:WT GV	-0.8763	-1.34 to -0.4128	Yes	****	<0.0001
Aaa/Gaa:WT MI vs. gAc/gGc:WT MI	-0.3324	-0.9001 to 0.2353	No	ns	0.9999
Aaa/Gaa:WT MI vs. gAc/gGc:WT MII	0	-0.4635 to 0.4635	No	ns	>0.9999
Aaa/Gaa:WT MI vs. gAc/gGc:CNOT6L GV	-0.7756	-1.239 to -0.312	Yes	****	<0.0001
Aaa/Gaa:WT MI vs. gAc/gGc:CNOT6L MI	-0.4832	-0.9468 to -0.01969	Yes	*	0.0228
Aaa/Gaa:WT MI vs. gAc/gGc:CNOT6L MII	-0.7026	-1.166 to -0.239	Yes	****	<0.0001
Aaa/Gaa:WT MI vs. gAg/gGg:WT GV	-0.8249	-1.288 to -0.3614	Yes	****	<0.0001
Aaa/Gaa:WT MI vs. gAg/gGg:WT MI	-0.5457	-1.009 to -0.08216	Yes	**	0.0013
Aaa/Gaa:WT MI vs. gAg/gGg:WT MII	-0.204	-0.7717 to 0.3637	No	ns	>0.9999
Aaa/Gaa:WT MI vs. gAg/gGg:CNOT6L GV	-0.7228	-1.291 to -0.1551	Yes	***	0.0001
Aaa/Gaa:WT MI vs. gAg/gGg:CNOT6L MI	-0.2144	-0.6779 to 0.2492	No	ns	>0.9999
Aaa/Gaa:WT MI vs. gAg/gGg:CNOT6L MII	0	-0.4635 to 0.4635	No	ns	>0.9999
Aaa/Gaa:WT MI vs. gAt/gGt:WT GV	-0.9467	-1.41 to -0.4831	Yes	****	<0.0001
Aaa/Gaa:WT MI vs. gAt/gGt:WT MI	-0.6083	-1.072 to -0.1447	Yes	****	<0.0001
Aaa/Gaa:WT MI vs. gAt/gGt:WT MII	-0.6792	-1.143 to -0.2157	Yes	****	<0.0001
Aaa/Gaa:WT MI vs. gAt/gGt:CNOT6L GV	-1	-1.464 to -0.5365	Yes	****	<0.0001
Aaa/Gaa:WT MI vs. gAt/gGt:CNOT6L MI	-0.1333	-0.701 to 0.4344	No	ns	>0.9999
Aaa/Gaa:WT MI vs. gAt/gGt:CNOT6L MII	-0.2264	-0.69 to 0.2371	No	ns	>0.9999
Aaa/Gaa:WT MI vs. gcA/gcG:WT GV	-0.8763	-1.34 to -0.4127	Yes	****	<0.0001
Aaa/Gaa:WT MI vs. gcA/gcG:WT MI	-0.6742	-1.138 to -0.2106	Yes	****	<0.0001
Aaa/Gaa:WT MI vs. gcA/gcG:WT MII	-0.6217	-1.085 to -0.1582	Yes	****	<0.0001
Aaa/Gaa:WT MI vs. gcA/gcG:CNOT6L GV	-0.9983	-1.462 to -0.5347	Yes	****	<0.0001
Aaa/Gaa:WT MI vs. gcA/gcG:CNOT6L MI	0	-0.4635 to 0.4635	No	ns	>0.9999
Aaa/Gaa:WT MI vs. gcA/gcG:CNOT6L MII	0	-0.4635 to 0.4635	No	ns	>0.9999
Aaa/Gaa:WT MI vs. ggA/ggG:WT GV	-0.8308	-1.294 to -0.3673	Yes	****	<0.0001
Aaa/Gaa:WT MI vs. ggA/ggG:WT MI	-0.6959	-1.159 to -0.2324	Yes	****	<0.0001
Aaa/Gaa:WT MI vs. ggA/ggG:WT MII	-0.5414	-1.005 to -0.07782	Yes	**	0.0016
Aaa/Gaa:WT MI vs. ggA/ggG:CNOT6L GV	-0.8427	-1.306 to -0.3792	Yes	****	<0.0001
Aaa/Gaa:WT MI vs. ggA/ggG:CNOT6L MI	0	-0.4635 to 0.4635	No	ns	>0.9999
Aaa/Gaa:WT MI vs. ggA/ggG:CNOT6L MII	0	-0.4635 to 0.4635	No	ns	>0.9999
Aaa/Gaa:WT MI vs. gtA/gtG:WT GV	-0.8171	-1.281 to -0.3536	Yes	****	<0.0001
Aaa/Gaa:WT MI vs. gtA/gtG:WT MI	-0.6075	-1.071 to -0.1439	Yes	****	<0.0001
Aaa/Gaa:WT MI vs. gtA/gtG:WT MII	-0.6368	-1.1 to -0.1733	Yes	****	<0.0001
Aaa/Gaa:WT MI vs. gtA/gtG:CNOT6L GV	-0.8132	-1.277 to -0.3496	Yes	****	<0.0001
Aaa/Gaa:WT MI vs. gtA/gtG:CNOT6L MI	0	-0.4635 to 0.4635	No	ns	>0.9999
Aaa/Gaa:WT MI vs. gtA/gtG:CNOT6L MII	0	-0.4635 to 0.4635	No	ns	>0.9999
Aaa/Gaa:WT MI vs. tAc/tGc:WT GV	-0.7435	-1.207 to -0.2799	Yes	****	<0.0001
Aaa/Gaa:WT MI vs. tAc/tGc:WT MI	0	-0.4635 to 0.4635	No	ns	>0.9999
Aaa/Gaa:WT MI vs. tAc/tGc:WT MII	0	-0.4635 to 0.4635	No	ns	>0.9999
Aaa/Gaa:WT MI vs. tAc/tGc:CNOT6L GV	-0.8615	-1.325 to -0.3979	Yes	****	<0.0001
Aaa/Gaa:WT MI vs. tAc/tGc:CNOT6L MI	0	-0.4635 to 0.4635	No	ns	>0.9999
Aaa/Gaa:WT MI vs. tAc/tGc:CNOT6L MII	0	-0.4635 to 0.4635	No	ns	>0.9999
Aaa/Gaa:WT MI vs. tAt/tGt:WT GV	-0.6676	-1.131 to -0.2041	Yes	****	<0.0001
Aaa/Gaa:WT MI vs. tAt/tGt:WT MI	-0.5719	-1.035 to -0.1084	Yes	***	0.0003
Aaa/Gaa:WT MI vs. tAt/tGt:WT MII	-0.5364	-0.9999 to -0.07287	Yes	**	0.002
Aaa/Gaa:WT MI vs. tAt/tGt:CNOT6L GV	-0.6982	-1.162 to -0.2347	Yes	****	<0.0001
Aaa/Gaa:WT MI vs. tAt/tGt:CNOT6L MI	-0.3617	-0.9294 to 0.206	No	ns	0.9966
Aaa/Gaa:WT MI vs. tAt/tGt:CNOT6L MII	-0.4588	-0.9224 to 0.004715	No	ns	0.0598
Aaa/Gaa:WT MI vs. tcA/tcG:WT GV	-0.8714	-1.335 to -0.4078	Yes	****	<0.0001
Aaa/Gaa:WT MI vs. tcA/tcG:WT MI	-0.6136	-1.077 to -0.1501	Yes	****	<0.0001
Aaa/Gaa:WT MI vs. tcA/tcG:WT MII	-0.6176	-1.081 to -0.154	Yes	****	<0.0001
Aaa/Gaa:WT MI vs. tcA/tcG:CNOT6L GV	-0.847	-1.311 to -0.3835	Yes	****	<0.0001
Aaa/Gaa:WT MI vs. tcA/tcG:CNOT6L MI	-0.3431	-0.9108 to 0.2246	No	ns	0.9995
Aaa/Gaa:WT MI vs. tcA/tcG:CNOT6L MII	-0.2548	-0.7183 to 0.2087	No	ns	>0.9999
Aaa/Gaa:WT MI vs. ttA/ttG:WT GV	-0.7803	-1.244 to -0.3168	Yes	****	<0.0001
Aaa/Gaa:WT MI vs. ttA/ttG:WT MI	-0.5528	-1.016 to -0.08926	Yes	***	0.0009
Aaa/Gaa:WT MI vs. ttA/ttG:WT MII	-0.3454	-0.8089 to 0.1182	No	ns	0.8595
Aaa/Gaa:WT MI vs. ttA/ttG:CNOT6L GV	-0.8587	-1.322 to -0.3952	Yes	****	<0.0001
Aaa/Gaa:WT MI vs. ttA/ttG:CNOT6L MI	-0.7895	-1.253 to -0.326	Yes	****	<0.0001
Aaa/Gaa:WT MI vs. ttA/ttG:CNOT6L MII	-0.8761	-1.444 to -0.3084	Yes	****	<0.0001
Aaa/Gaa:WT MII vs. Aaa/Gaa:CNOT6L GV	0.451	-0.0125 to 0.9146	No	ns	0.0795
Aaa/Gaa:WT MII vs. Aaa/Gaa:CNOT6L MI	0.451	-0.0125 to 0.9146	No	ns	0.0795
Aaa/Gaa:WT MII vs. Aaa/Gaa:CNOT6L MII	0.451	-0.0125 to 0.9146	No	ns	0.0795
Aaa/Gaa:WT MII vs. aAa/aGa:WT GV	-0.379	-0.8425 to 0.08456	No	ns	0.5683
Aaa/Gaa:WT MII vs. aAa/aGa:WT MI	-0.549	-1.117 to 0.01875	No	ns	0.0879
Aaa/Gaa:WT MII vs. aAa/aGa:WT MII	-0.2187	-0.6822 to 0.2449	No	ns	>0.9999
Aaa/Gaa:WT MII vs. aAa/aGa:CNOT6L GV	-0.3062	-0.7697 to 0.1573	No	ns	0.9899
Aaa/Gaa:WT MII vs. aAa/aGa:CNOT6L MI	0.451	-0.0125 to 0.9146	No	ns	0.0795
Aaa/Gaa:WT MII vs. aAa/aGa:CNOT6L MII	0.451	-0.0125 to 0.9146	No	ns	0.0795
Aaa/Gaa:WT MII vs. aaA/aaG:WT GV	-0.4274	-0.8909 to 0.03615	No	ns	0.1751
Aaa/Gaa:WT MII vs. aaA/aaG:WT MI	-0.2906	-0.7542 to 0.1729	No	ns	0.998
Aaa/Gaa:WT MII vs. aaA/aaG:WT MII	-0.2225	-0.686 to 0.2411	No	ns	>0.9999
Aaa/Gaa:WT MII vs. aaA/aaG:CNOT6L GV	-0.1267	-0.5902 to 0.3368	No	ns	>0.9999
Aaa/Gaa:WT MII vs. aaA/aaG:CNOT6L MI	0.451	-0.0125 to 0.9146	No	ns	0.0795
Aaa/Gaa:WT MII vs. aaA/aaG:CNOT6L MII	0.451	-0.0125 to 0.9146	No	ns	0.0795
Aaa/Gaa:WT MII vs. Aac/Gac:WT GV	-0.4015	-0.8651 to 0.06201	No	ns	0.3561
Aaa/Gaa:WT MII vs. Aac/Gac:WT MI	-0.1751	-0.6386 to 0.2885	No	ns	>0.9999
Aaa/Gaa:WT MII vs. Aac/Gac:WT MII	-0.2425	-0.706 to 0.221	No	ns	>0.9999
Aaa/Gaa:WT MII vs. Aac/Gac:CNOT6L GV	-0.0638	-0.5273 to 0.3997	No	ns	>0.9999
Aaa/Gaa:WT MII vs. Aac/Gac:CNOT6L MI	0.3408	-0.1227 to 0.8044	No	ns	0.887
Aaa/Gaa:WT MII vs. Aac/Gac:CNOT6L MII	0.2779	-0.1856 to 0.7414	No	ns	0.9996
Aaa/Gaa:WT MII vs. aAc/aGc:WT GV	-0.397	-0.8606 to 0.0665	No	ns	0.3956
Aaa/Gaa:WT MII vs. aAc/aGc:WT MI	-0.1474	-0.6109 to 0.3162	No	ns	>0.9999
Aaa/Gaa:WT MII vs. aAc/aGc:WT MII	-0.5466	-1.01 to -0.08309	Yes	**	0.0012
Aaa/Gaa:WT MII vs. aAc/aGc:CNOT6L GV	-0.5313	-0.9948 to -0.06773	Yes	**	0.0026
Aaa/Gaa:WT MII vs. aAc/aGc:CNOT6L MI	0.451	-0.0125 to 0.9146	No	ns	0.0795
Aaa/Gaa:WT MII vs. aAc/aGc:CNOT6L MII	0.451	-0.0125 to 0.9146	No	ns	0.0795
Aaa/Gaa:WT MII vs. Aag/Gag:WT GV	-0.5347	-0.9982 to -0.07114	Yes	**	0.0022
Aaa/Gaa:WT MII vs. Aag/Gag:WT MI	-0.549	-1.012 to -0.08543	Yes	**	0.0011
Aaa/Gaa:WT MII vs. Aag/Gag:WT MII	-0.1407	-0.7084 to 0.427	No	ns	>0.9999
Aaa/Gaa:WT MII vs. Aag/Gag:CNOT6L GV	0.451	-0.0125 to 0.9146	No	ns	0.0795
Aaa/Gaa:WT MII vs. Aag/Gag:CNOT6L MI	0.451	-0.0125 to 0.9146	No	ns	0.0795
Aaa/Gaa:WT MII vs. Aag/Gag:CNOT6L MII	0.451	-0.0125 to 0.9146	No	ns	0.0795
Aaa/Gaa:WT MII vs. aAg/aGg:WT GV	-0.4453	-0.9089 to 0.01819	No	ns	0.0972
Aaa/Gaa:WT MII vs. aAg/aGg:WT MI	0.451	-0.0125 to 0.9146	No	ns	0.0795
Aaa/Gaa:WT MII vs. aAg/aGg:WT MII	0.451	-0.0125 to 0.9146	No	ns	0.0795
Aaa/Gaa:WT MII vs. aAg/aGg:CNOT6L GV	-0.549	-1.117 to 0.01875	No	ns	0.0879
Aaa/Gaa:WT MII vs. aAg/aGg:CNOT6L MI	0.451	-0.0125 to 0.9146	No	ns	0.0795
Aaa/Gaa:WT MII vs. aAg/aGg:CNOT6L MII	0.451	-0.0125 to 0.9146	No	ns	0.0795
Aaa/Gaa:WT MII vs. Aat/Gat:WT GV	-0.5301	-0.9936 to -0.06652	Yes	**	0.0028
Aaa/Gaa:WT MII vs. Aat/Gat:WT MI	0.1293	-0.3343 to 0.5928	No	ns	>0.9999
Aaa/Gaa:WT MII vs. Aat/Gat:WT MII	-0.549	-1.117 to 0.01875	No	ns	0.0879
Aaa/Gaa:WT MII vs. Aat/Gat:CNOT6L GV	-0.4836	-0.9472 to -0.02011	Yes	*	0.0224
Aaa/Gaa:WT MII vs. Aat/Gat:CNOT6L MI	0.451	-0.0125 to 0.9146	No	ns	0.0795
Aaa/Gaa:WT MII vs. Aat/Gat:CNOT6L MII	0.451	-0.0125 to 0.9146	No	ns	0.0795
Aaa/Gaa:WT MII vs. aAt/aGt:WT GV	-0.3891	-0.8526 to 0.07446	No	ns	0.4697
Aaa/Gaa:WT MII vs. aAt/aGt:WT MI	-0.04329	-0.5068 to 0.4202	No	ns	>0.9999
Aaa/Gaa:WT MII vs. aAt/aGt:WT MII	-0.2198	-0.6833 to 0.2438	No	ns	>0.9999
Aaa/Gaa:WT MII vs. aAt/aGt:CNOT6L GV	-0.5197	-0.9833 to -0.05618	Yes	**	0.0045
Aaa/Gaa:WT MII vs. aAt/aGt:CNOT6L MI	0.451	-0.0125 to 0.9146	No	ns	0.0795
Aaa/Gaa:WT MII vs. aAt/aGt:CNOT6L MII	0.451	-0.0125 to 0.9146	No	ns	0.0795
Aaa/Gaa:WT MII vs. Aca/Gca:WT GV	-0.3898	-0.8533 to 0.07374	No	ns	0.4628
Aaa/Gaa:WT MII vs. Aca/Gca:WT MI	-0.08883	-0.5524 to 0.3747	No	ns	>0.9999
Aaa/Gaa:WT MII vs. Aca/Gca:WT MII	-0.1342	-0.5978 to 0.3293	No	ns	>0.9999
Aaa/Gaa:WT MII vs. Aca/Gca:CNOT6L GV	-0.5218	-1.09 to 0.0459	No	ns	0.1823
Aaa/Gaa:WT MII vs. Aca/Gca:CNOT6L MI	0.451	-0.0125 to 0.9146	No	ns	0.0795
Aaa/Gaa:WT MII vs. Aca/Gca:CNOT6L MII	0.451	-0.0125 to 0.9146	No	ns	0.0795
Aaa/Gaa:WT MII vs. acA/acG:WT GV	-0.3915	-0.855 to 0.07208	No	ns	0.447
Aaa/Gaa:WT MII vs. acA/acG:WT MI	-0.1407	-0.6042 to 0.3228	No	ns	>0.9999
Aaa/Gaa:WT MII vs. acA/acG:WT MII	-0.1212	-0.5847 to 0.3424	No	ns	>0.9999
Aaa/Gaa:WT MII vs. acA/acG:CNOT6L GV	-0.3512	-0.8147 to 0.1124	No	ns	0.8193
Aaa/Gaa:WT MII vs. acA/acG:CNOT6L MI	0.1159	-0.3477 to 0.5794	No	ns	>0.9999
Aaa/Gaa:WT MII vs. acA/acG:CNOT6L MII	0.01154	-0.452 to 0.4751	No	ns	>0.9999
Aaa/Gaa:WT MII vs. Acc/Gcc:WT GV	-0.3836	-0.8472 to 0.0799	No	ns	0.5224
Aaa/Gaa:WT MII vs. Acc/Gcc:WT MI	0.01955	-0.444 to 0.4831	No	ns	>0.9999
Aaa/Gaa:WT MII vs. Acc/Gcc:WT MII	0.00561	-0.4579 to 0.4691	No	ns	>0.9999
Aaa/Gaa:WT MII vs. Acc/Gcc:CNOT6L GV	-0.431	-0.8945 to 0.03257	No	ns	0.1566
Aaa/Gaa:WT MII vs. Acc/Gcc:CNOT6L MI	0.451	-0.0125 to 0.9146	No	ns	0.0795
Aaa/Gaa:WT MII vs. Acc/Gcc:CNOT6L MII	0.451	-0.0125 to 0.9146	No	ns	0.0795
Aaa/Gaa:WT MII vs. Acg/Gcg:WT GV	-0.386	-0.8495 to 0.07757	No	ns	0.4997
Aaa/Gaa:WT MII vs. Acg/Gcg:WT MI	0.001589	-0.4619 to 0.4651	No	ns	>0.9999
Aaa/Gaa:WT MII vs. Acg/Gcg:WT MII	-0.549	-1.117 to 0.01875	No	ns	0.0879
Aaa/Gaa:WT MII vs. Acg/Gcg:CNOT6L GV	0.451	-0.0125 to 0.9146	No	ns	0.0795
Aaa/Gaa:WT MII vs. Acg/Gcg:CNOT6L MI	0.451	-0.0125 to 0.9146	No	ns	0.0795
Aaa/Gaa:WT MII vs. Acg/Gcg:CNOT6L MII	0.451	-0.0125 to 0.9146	No	ns	0.0795
Aaa/Gaa:WT MII vs. Act/Gct:WT GV	-0.4611	-0.9246 to 0.002466	No	ns	0.0549
Aaa/Gaa:WT MII vs. Act/Gct:WT MI	-0.3689	-0.8324 to 0.09465	No	ns	0.6666
Aaa/Gaa:WT MII vs. Act/Gct:WT MII	-0.2276	-0.6912 to 0.2359	No	ns	>0.9999
Aaa/Gaa:WT MII vs. Act/Gct:CNOT6L GV	-0.3823	-0.8458 to 0.08124	No	ns	0.5356
Aaa/Gaa:WT MII vs. Act/Gct:CNOT6L MI	0.451	-0.0125 to 0.9146	No	ns	0.0795
Aaa/Gaa:WT MII vs. Act/Gct:CNOT6L MII	0.451	-0.0125 to 0.9146	No	ns	0.0795
Aaa/Gaa:WT MII vs. Aga/Gga:WT GV	-0.4493	-0.9128 to 0.01427	No	ns	0.0847
Aaa/Gaa:WT MII vs. Aga/Gga:WT MI	-0.274	-0.7375 to 0.1895	No	ns	0.9998
Aaa/Gaa:WT MII vs. Aga/Gga:WT MII	-0.07129	-0.639 to 0.4964	No	ns	>0.9999
Aaa/Gaa:WT MII vs. Aga/Gga:CNOT6L GV	-0.2517	-0.8194 to 0.316	No	ns	>0.9999
Aaa/Gaa:WT MII vs. Aga/Gga:CNOT6L MI	-0.2926	-0.8603 to 0.2752	No	ns	>0.9999
Aaa/Gaa:WT MII vs. Aga/Gga:CNOT6L MII	-0.1953	-0.6588 to 0.2682	No	ns	>0.9999
Aaa/Gaa:WT MII vs. agA/agG:WT GV	-0.3317	-0.7952 to 0.1318	No	ns	0.9314
Aaa/Gaa:WT MII vs. agA/agG:WT MI	-0.1188	-0.5824 to 0.3447	No	ns	>0.9999
Aaa/Gaa:WT MII vs. agA/agG:WT MII	-0.1083	-0.5718 to 0.3553	No	ns	>0.9999
Aaa/Gaa:WT MII vs. agA/agG:CNOT6L GV	-0.4053	-0.8689 to 0.05819	No	ns	0.3242
Aaa/Gaa:WT MII vs. agA/agG:CNOT6L MI	0.451	-0.0125 to 0.9146	No	ns	0.0795
Aaa/Gaa:WT MII vs. agA/agG:CNOT6L MII	0.451	-0.0125 to 0.9146	No	ns	0.0795
Aaa/Gaa:WT MII vs. Agc/Ggc:WT GV	-0.4992	-0.9628 to -0.03571	Yes	*	0.0115
Aaa/Gaa:WT MII vs. Agc/Ggc:WT MI	-0.19	-0.7577 to 0.3777	No	ns	>0.9999
Aaa/Gaa:WT MII vs. Agc/Ggc:WT MII	-0.2213	-0.6848 to 0.2423	No	ns	>0.9999
Aaa/Gaa:WT MII vs. Agc/Ggc:CNOT6L GV	-0.549	-1.012 to -0.08543	Yes	**	0.0011
Aaa/Gaa:WT MII vs. Agc/Ggc:CNOT6L MI	0.451	-0.0125 to 0.9146	No	ns	0.0795
Aaa/Gaa:WT MII vs. Agc/Ggc:CNOT6L MII	0.451	-0.0125 to 0.9146	No	ns	0.0795
Aaa/Gaa:WT MII vs. Agg/Ggg:WT GV	-0.5478	-1.011 to -0.0843	Yes	**	0.0012
Aaa/Gaa:WT MII vs. Agg/Ggg:WT MI	0.451	-0.0125 to 0.9146	No	ns	0.0795
Aaa/Gaa:WT MII vs. Agg/Ggg:WT MII	-0.5383	-1.106 to 0.02939	No	ns	0.1185
Aaa/Gaa:WT MII vs. Agg/Ggg:CNOT6L GV	0.451	-0.0125 to 0.9146	No	ns	0.0795
Aaa/Gaa:WT MII vs. Agg/Ggg:CNOT6L MI	0.451	-0.0125 to 0.9146	No	ns	0.0795
Aaa/Gaa:WT MII vs. Agg/Ggg:CNOT6L MII	0.451	-0.0125 to 0.9146	No	ns	0.0795
Aaa/Gaa:WT MII vs. Agt/Ggt:WT GV	-0.02588	-0.4894 to 0.4377	No	ns	>0.9999
Aaa/Gaa:WT MII vs. Agt/Ggt:WT MI	-0.3302	-0.7937 to 0.1333	No	ns	0.9374
Aaa/Gaa:WT MII vs. Agt/Ggt:WT MII	-0.01433	-0.4779 to 0.4492	No	ns	>0.9999
Aaa/Gaa:WT MII vs. Agt/Ggt:CNOT6L GV	-0.43	-0.8935 to 0.03357	No	ns	0.1616
Aaa/Gaa:WT MII vs. Agt/Ggt:CNOT6L MI	0.451	-0.0125 to 0.9146	No	ns	0.0795
Aaa/Gaa:WT MII vs. Agt/Ggt:CNOT6L MII	0.451	-0.0125 to 0.9146	No	ns	0.0795
Aaa/Gaa:WT MII vs. Ata/Gta:WT GV	-0.5279	-0.9915 to -0.06439	Yes	**	0.0031
Aaa/Gaa:WT MII vs. Ata/Gta:WT MI	0.2692	-0.2985 to 0.8369	No	ns	>0.9999
Aaa/Gaa:WT MII vs. Ata/Gta:WT MII	0.2026	-0.2609 to 0.6662	No	ns	>0.9999
Aaa/Gaa:WT MII vs. Ata/Gta:CNOT6L GV	0.451	-0.0125 to 0.9146	No	ns	0.0795
Aaa/Gaa:WT MII vs. Ata/Gta:CNOT6L MI	0.451	-0.0125 to 0.9146	No	ns	0.0795
Aaa/Gaa:WT MII vs. Ata/Gta:CNOT6L MII	0.451	-0.0125 to 0.9146	No	ns	0.0795
Aaa/Gaa:WT MII vs. atA/atG:WT GV	-0.4337	-0.8972 to 0.02983	No	ns	0.1435
Aaa/Gaa:WT MII vs. atA/atG:WT MI	0.451	-0.0125 to 0.9146	No	ns	0.0795
Aaa/Gaa:WT MII vs. atA/atG:WT MII	0.2223	-0.2413 to 0.6858	No	ns	>0.9999
Aaa/Gaa:WT MII vs. atA/atG:CNOT6L GV	-0.4079	-0.8715 to 0.0556	No	ns	0.3036
Aaa/Gaa:WT MII vs. atA/atG:CNOT6L MI	0.451	-0.0125 to 0.9146	No	ns	0.0795
Aaa/Gaa:WT MII vs. atA/atG:CNOT6L MII	0.451	-0.0125 to 0.9146	No	ns	0.0795
Aaa/Gaa:WT MII vs. Atc/Gtc:WT GV	-0.5182	-0.9817 to -0.05465	Yes	**	0.0049
Aaa/Gaa:WT MII vs. Atc/Gtc:WT MI	-0.3207	-0.7842 to 0.1428	No	ns	0.9667
Aaa/Gaa:WT MII vs. Atc/Gtc:WT MII	-0.4732	-0.9367 to -0.009672	Yes	*	0.0342
Aaa/Gaa:WT MII vs. Atc/Gtc:CNOT6L GV	0.451	-0.0125 to 0.9146	No	ns	0.0795
Aaa/Gaa:WT MII vs. Atc/Gtc:CNOT6L MI	0.451	-0.0125 to 0.9146	No	ns	0.0795
Aaa/Gaa:WT MII vs. Atc/Gtc:CNOT6L MII	-0.424	-0.9917 to 0.1437	No	ns	0.8544
Aaa/Gaa:WT MII vs. Atg/Gtg:WT GV	-0.3847	-0.8482 to 0.07887	No	ns	0.5123
Aaa/Gaa:WT MII vs. Atg/Gtg:WT MI	0.02	-0.4435 to 0.4835	No	ns	>0.9999
Aaa/Gaa:WT MII vs. Atg/Gtg:WT MII	0.1086	-0.355 to 0.5721	No	ns	>0.9999
Aaa/Gaa:WT MII vs. Atg/Gtg:CNOT6L GV	-0.4104	-0.874 to 0.05311	No	ns	0.2845
Aaa/Gaa:WT MII vs. Atg/Gtg:CNOT6L MI	0.451	-0.0125 to 0.9146	No	ns	0.0795
Aaa/Gaa:WT MII vs. Atg/Gtg:CNOT6L MII	0.451	-0.0125 to 0.9146	No	ns	0.0795
Aaa/Gaa:WT MII vs. Att/Gtt:WT GV	-0.4809	-0.9444 to -0.01732	Yes	*	0.0251
Aaa/Gaa:WT MII vs. Att/Gtt:WT MI	-0.3907	-0.8542 to 0.07288	No	ns	0.4545
Aaa/Gaa:WT MII vs. Att/Gtt:WT MII	-0.3529	-0.8164 to 0.1106	No	ns	0.806
Aaa/Gaa:WT MII vs. Att/Gtt:CNOT6L GV	-0.4974	-0.9609 to -0.03384	Yes	*	0.0124
Aaa/Gaa:WT MII vs. Att/Gtt:CNOT6L MI	0.451	-0.0125 to 0.9146	No	ns	0.0795
Aaa/Gaa:WT MII vs. Att/Gtt:CNOT6L MII	0.451	-0.0125 to 0.9146	No	ns	0.0795
Aaa/Gaa:WT MII vs. cAa/cGa:WT GV	-0.3312	-0.7947 to 0.1323	No	ns	0.9335
Aaa/Gaa:WT MII vs. cAa/cGa:WT MI	-0.376	-0.8395 to 0.08753	No	ns	0.5976
Aaa/Gaa:WT MII vs. cAa/cGa:WT MII	-0.1052	-0.5687 to 0.3583	No	ns	>0.9999
Aaa/Gaa:WT MII vs. cAa/cGa:CNOT6L GV	-0.413	-0.8766 to 0.05049	No	ns	0.2652
Aaa/Gaa:WT MII vs. cAa/cGa:CNOT6L MI	0.451	-0.0125 to 0.9146	No	ns	0.0795
Aaa/Gaa:WT MII vs. cAa/cGa:CNOT6L MII	0.451	-0.0125 to 0.9146	No	ns	0.0795
Aaa/Gaa:WT MII vs. caA/caG:WT GV	-0.3874	-0.851 to 0.07612	No	ns	0.4856
Aaa/Gaa:WT MII vs. caA/caG:WT MI	-0.2477	-0.7113 to 0.2158	No	ns	>0.9999
Aaa/Gaa:WT MII vs. caA/caG:WT MII	-0.159	-0.6225 to 0.3045	No	ns	>0.9999
Aaa/Gaa:WT MII vs. caA/caG:CNOT6L GV	-0.5299	-0.9935 to -0.06641	Yes	**	0.0028
Aaa/Gaa:WT MII vs. caA/caG:CNOT6L MI	-0.549	-1.012 to -0.08543	Yes	**	0.0011
Aaa/Gaa:WT MII vs. caA/caG:CNOT6L MII	0.451	-0.0125 to 0.9146	No	ns	0.0795
Aaa/Gaa:WT MII vs. cAc/cGc:WT GV	-0.5155	-0.979 to -0.05197	Yes	**	0.0055
Aaa/Gaa:WT MII vs. cAc/cGc:WT MI	-0.262	-0.7255 to 0.2016	No	ns	>0.9999
Aaa/Gaa:WT MII vs. cAc/cGc:WT MII	-0.4047	-0.8682 to 0.05888	No	ns	0.3299
Aaa/Gaa:WT MII vs. cAc/cGc:CNOT6L GV	-0.488	-0.9515 to -0.02443	Yes	*	0.0187
Aaa/Gaa:WT MII vs. cAc/cGc:CNOT6L MI	0.451	-0.0125 to 0.9146	No	ns	0.0795
Aaa/Gaa:WT MII vs. cAc/cGc:CNOT6L MII	0.451	-0.0125 to 0.9146	No	ns	0.0795
Aaa/Gaa:WT MII vs. cAg/cGg:WT GV	-0.35	-0.8135 to 0.1135	No	ns	0.8277
Aaa/Gaa:WT MII vs. cAg/cGg:WT MI	-0.1538	-0.6173 to 0.3098	No	ns	>0.9999
Aaa/Gaa:WT MII vs. cAg/cGg:WT MII	-0.00588	-0.4694 to 0.4577	No	ns	>0.9999
Aaa/Gaa:WT MII vs. cAg/cGg:CNOT6L GV	-0.549	-1.117 to 0.01875	No	ns	0.0879
Aaa/Gaa:WT MII vs. cAg/cGg:CNOT6L MI	0.451	-0.0125 to 0.9146	No	ns	0.0795
Aaa/Gaa:WT MII vs. cAg/cGg:CNOT6L MII	0.451	-0.0125 to 0.9146	No	ns	0.0795
Aaa/Gaa:WT MII vs. cAt/cGt:WT GV	-0.3613	-0.8249 to 0.1022	No	ns	0.736
Aaa/Gaa:WT MII vs. cAt/cGt:WT MI	0.2507	-0.2128 to 0.7143	No	ns	>0.9999
Aaa/Gaa:WT MII vs. cAt/cGt:WT MII	0.451	-0.0125 to 0.9146	No	ns	0.0795
Aaa/Gaa:WT MII vs. cAt/cGt:CNOT6L GV	-0.1628	-0.6264 to 0.3007	No	ns	>0.9999
Aaa/Gaa:WT MII vs. cAt/cGt:CNOT6L MI	0.2796	-0.2881 to 0.8473	No	ns	>0.9999
Aaa/Gaa:WT MII vs. cAt/cGt:CNOT6L MII	0.3392	-0.2285 to 0.9069	No	ns	0.9997
Aaa/Gaa:WT MII vs. ccA/ccG:WT GV	-0.3957	-0.8593 to 0.06781	No	ns	0.4074
Aaa/Gaa:WT MII vs. ccA/ccG:WT MI	-0.01285	-0.4764 to 0.4507	No	ns	>0.9999
Aaa/Gaa:WT MII vs. ccA/ccG:WT MII	-0.1003	-0.5638 to 0.3632	No	ns	>0.9999
Aaa/Gaa:WT MII vs. ccA/ccG:CNOT6L GV	-0.2028	-0.7705 to 0.3649	No	ns	>0.9999
Aaa/Gaa:WT MII vs. ccA/ccG:CNOT6L MI	0.451	-0.0125 to 0.9146	No	ns	0.0795
Aaa/Gaa:WT MII vs. ccA/ccG:CNOT6L MII	0.451	-0.0125 to 0.9146	No	ns	0.0795
Aaa/Gaa:WT MII vs. cgA/cgG:WT GV	-0.3416	-0.8051 to 0.122	No	ns	0.8829
Aaa/Gaa:WT MII vs. cgA/cgG:WT MI	-0.1376	-0.6011 to 0.326	No	ns	>0.9999
Aaa/Gaa:WT MII vs. cgA/cgG:WT MII	-0.1906	-0.6541 to 0.2729	No	ns	>0.9999
Aaa/Gaa:WT MII vs. cgA/cgG:CNOT6L GV	-0.4829	-0.9465 to -0.01942	Yes	*	0.023
Aaa/Gaa:WT MII vs. cgA/cgG:CNOT6L MI	0.451	-0.0125 to 0.9146	No	ns	0.0795
Aaa/Gaa:WT MII vs. cgA/cgG:CNOT6L MII	0.451	-0.0125 to 0.9146	No	ns	0.0795
Aaa/Gaa:WT MII vs. ctA/ctG:WT GV	-0.3519	-0.8154 to 0.1116	No	ns	0.8137
Aaa/Gaa:WT MII vs. ctA/ctG:WT MI	-0.2131	-0.6766 to 0.2504	No	ns	>0.9999
Aaa/Gaa:WT MII vs. ctA/ctG:WT MII	-0.2711	-0.7346 to 0.1924	No	ns	0.9999
Aaa/Gaa:WT MII vs. ctA/ctG:CNOT6L GV	-0.1665	-0.63 to 0.297	No	ns	>0.9999
Aaa/Gaa:WT MII vs. ctA/ctG:CNOT6L MI	0.451	-0.0125 to 0.9146	No	ns	0.0795
Aaa/Gaa:WT MII vs. ctA/ctG:CNOT6L MII	0.451	-0.0125 to 0.9146	No	ns	0.0795
Aaa/Gaa:WT MII vs. gAa/gGa:WT GV	-0.3993	-0.8628 to 0.06424	No	ns	0.3755
Aaa/Gaa:WT MII vs. gAa/gGa:WT MI	-0.2418	-0.8095 to 0.3259	No	ns	>0.9999
Aaa/Gaa:WT MII vs. gAa/gGa:WT MII	0.1491	-0.3145 to 0.6126	No	ns	>0.9999
Aaa/Gaa:WT MII vs. gAa/gGa:CNOT6L GV	-0.3388	-0.8023 to 0.1248	No	ns	0.8984
Aaa/Gaa:WT MII vs. gAa/gGa:CNOT6L MI	0.2537	-0.2098 to 0.7172	No	ns	>0.9999
Aaa/Gaa:WT MII vs. gAa/gGa:CNOT6L MII	0.04429	-0.4192 to 0.5078	No	ns	>0.9999
Aaa/Gaa:WT MII vs. gaA/gaG:WT GV	-0.3614	-0.8249 to 0.1021	No	ns	0.7356
Aaa/Gaa:WT MII vs. gaA/gaG:WT MI	-0.1077	-0.5712 to 0.3558	No	ns	>0.9999
Aaa/Gaa:WT MII vs. gaA/gaG:WT MII	-0.1466	-0.6102 to 0.3169	No	ns	>0.9999
Aaa/Gaa:WT MII vs. gaA/gaG:CNOT6L GV	-0.549	-1.012 to -0.08543	Yes	**	0.0011
Aaa/Gaa:WT MII vs. gaA/gaG:CNOT6L MI	0.451	-0.0125 to 0.9146	No	ns	0.0795
Aaa/Gaa:WT MII vs. gaA/gaG:CNOT6L MII	0.451	-0.0125 to 0.9146	No	ns	0.0795
Aaa/Gaa:WT MII vs. gAc/gGc:WT GV	-0.4253	-0.8888 to 0.03822	No	ns	0.1865
Aaa/Gaa:WT MII vs. gAc/gGc:WT MI	0.1186	-0.4491 to 0.6863	No	ns	>0.9999
Aaa/Gaa:WT MII vs. gAc/gGc:WT MII	0.451	-0.0125 to 0.9146	No	ns	0.0795
Aaa/Gaa:WT MII vs. gAc/gGc:CNOT6L GV	-0.3245	-0.7881 to 0.139	No	ns	0.9565
Aaa/Gaa:WT MII vs. gAc/gGc:CNOT6L MI	-0.03219	-0.4957 to 0.4313	No	ns	>0.9999
Aaa/Gaa:WT MII vs. gAc/gGc:CNOT6L MII	-0.2515	-0.7151 to 0.212	No	ns	>0.9999
Aaa/Gaa:WT MII vs. gAg/gGg:WT GV	-0.3739	-0.8374 to 0.08965	No	ns	0.6184
Aaa/Gaa:WT MII vs. gAg/gGg:WT MI	-0.09466	-0.5582 to 0.3689	No	ns	>0.9999
Aaa/Gaa:WT MII vs. gAg/gGg:WT MII	0.2471	-0.3206 to 0.8148	No	ns	>0.9999
Aaa/Gaa:WT MII vs. gAg/gGg:CNOT6L GV	-0.2718	-0.8395 to 0.2959	No	ns	>0.9999
Aaa/Gaa:WT MII vs. gAg/gGg:CNOT6L MI	0.2367	-0.2269 to 0.7002	No	ns	>0.9999
Aaa/Gaa:WT MII vs. gAg/gGg:CNOT6L MII	0.451	-0.0125 to 0.9146	No	ns	0.0795
Aaa/Gaa:WT MII vs. gAt/gGt:WT GV	-0.4956	-0.9592 to -0.0321	Yes	*	0.0134
Aaa/Gaa:WT MII vs. gAt/gGt:WT MI	-0.1572	-0.6208 to 0.3063	No	ns	>0.9999
Aaa/Gaa:WT MII vs. gAt/gGt:WT MII	-0.2282	-0.6917 to 0.2354	No	ns	>0.9999
Aaa/Gaa:WT MII vs. gAt/gGt:CNOT6L GV	-0.549	-1.012 to -0.08543	Yes	**	0.0011
Aaa/Gaa:WT MII vs. gAt/gGt:CNOT6L MI	0.3177	-0.25 to 0.8854	No	ns	>0.9999
Aaa/Gaa:WT MII vs. gAt/gGt:CNOT6L MII	0.2246	-0.2389 to 0.6882	No	ns	>0.9999
Aaa/Gaa:WT MII vs. gcA/gcG:WT GV	-0.4252	-0.8888 to 0.03829	No	ns	0.1869
Aaa/Gaa:WT MII vs. gcA/gcG:WT MI	-0.2231	-0.6867 to 0.2404	No	ns	>0.9999
Aaa/Gaa:WT MII vs. gcA/gcG:WT MII	-0.1707	-0.6342 to 0.2929	No	ns	>0.9999
Aaa/Gaa:WT MII vs. gcA/gcG:CNOT6L GV	-0.5472	-1.011 to -0.0837	Yes	**	0.0012
Aaa/Gaa:WT MII vs. gcA/gcG:CNOT6L MI	0.451	-0.0125 to 0.9146	No	ns	0.0795
Aaa/Gaa:WT MII vs. gcA/gcG:CNOT6L MII	0.451	-0.0125 to 0.9146	No	ns	0.0795
Aaa/Gaa:WT MII vs. ggA/ggG:WT GV	-0.3798	-0.8433 to 0.08372	No	ns	0.5601
Aaa/Gaa:WT MII vs. ggA/ggG:WT MI	-0.2449	-0.7084 to 0.2187	No	ns	>0.9999
Aaa/Gaa:WT MII vs. ggA/ggG:WT MII	-0.09032	-0.5539 to 0.3732	No	ns	>0.9999
Aaa/Gaa:WT MII vs. ggA/ggG:CNOT6L GV	-0.3917	-0.8552 to 0.07186	No	ns	0.4449
Aaa/Gaa:WT MII vs. ggA/ggG:CNOT6L MI	0.451	-0.0125 to 0.9146	No	ns	0.0795
Aaa/Gaa:WT MII vs. ggA/ggG:CNOT6L MII	0.451	-0.0125 to 0.9146	No	ns	0.0795
Aaa/Gaa:WT MII vs. gtA/gtG:WT GV	-0.3661	-0.8296 to 0.09748	No	ns	0.6932
Aaa/Gaa:WT MII vs. gtA/gtG:WT MI	-0.1564	-0.6199 to 0.3071	No	ns	>0.9999
Aaa/Gaa:WT MII vs. gtA/gtG:WT MII	-0.1858	-0.6493 to 0.2778	No	ns	>0.9999
Aaa/Gaa:WT MII vs. gtA/gtG:CNOT6L GV	-0.3621	-0.8257 to 0.1014	No	ns	0.729
Aaa/Gaa:WT MII vs. gtA/gtG:CNOT6L MI	0.451	-0.0125 to 0.9146	No	ns	0.0795
Aaa/Gaa:WT MII vs. gtA/gtG:CNOT6L MII	0.451	-0.0125 to 0.9146	No	ns	0.0795
Aaa/Gaa:WT MII vs. tAc/tGc:WT GV	-0.2924	-0.7559 to 0.1711	No	ns	0.9976
Aaa/Gaa:WT MII vs. tAc/tGc:WT MI	0.451	-0.0125 to 0.9146	No	ns	0.0795
Aaa/Gaa:WT MII vs. tAc/tGc:WT MII	0.451	-0.0125 to 0.9146	No	ns	0.0795
Aaa/Gaa:WT MII vs. tAc/tGc:CNOT6L GV	-0.4104	-0.874 to 0.0531	No	ns	0.2844
Aaa/Gaa:WT MII vs. tAc/tGc:CNOT6L MI	0.451	-0.0125 to 0.9146	No	ns	0.0795
Aaa/Gaa:WT MII vs. tAc/tGc:CNOT6L MII	0.451	-0.0125 to 0.9146	No	ns	0.0795
Aaa/Gaa:WT MII vs. tAt/tGt:WT GV	-0.2166	-0.6801 to 0.247	No	ns	>0.9999
Aaa/Gaa:WT MII vs. tAt/tGt:WT MI	-0.1209	-0.5844 to 0.3427	No	ns	>0.9999
Aaa/Gaa:WT MII vs. tAt/tGt:WT MII	-0.08537	-0.5489 to 0.3782	No	ns	>0.9999
Aaa/Gaa:WT MII vs. tAt/tGt:CNOT6L GV	-0.2472	-0.7107 to 0.2164	No	ns	>0.9999
Aaa/Gaa:WT MII vs. tAt/tGt:CNOT6L MI	0.08937	-0.4783 to 0.6571	No	ns	>0.9999
Aaa/Gaa:WT MII vs. tAt/tGt:CNOT6L MII	-0.007782	-0.4713 to 0.4558	No	ns	>0.9999
Aaa/Gaa:WT MII vs. tcA/tcG:WT GV	-0.4203	-0.8839 to 0.0432	No	ns	0.2161
Aaa/Gaa:WT MII vs. tcA/tcG:WT MI	-0.1626	-0.6261 to 0.301	No	ns	>0.9999
Aaa/Gaa:WT MII vs. tcA/tcG:WT MII	-0.1665	-0.63 to 0.297	No	ns	>0.9999
Aaa/Gaa:WT MII vs. tcA/tcG:CNOT6L GV	-0.396	-0.8595 to 0.06755	No	ns	0.405
Aaa/Gaa:WT MII vs. tcA/tcG:CNOT6L MI	0.1079	-0.4598 to 0.6756	No	ns	>0.9999
Aaa/Gaa:WT MII vs. tcA/tcG:CNOT6L MII	0.1962	-0.2673 to 0.6598	No	ns	>0.9999
Aaa/Gaa:WT MII vs. ttA/ttG:WT GV	-0.3293	-0.7928 to 0.1343	No	ns	0.9409
Aaa/Gaa:WT MII vs. ttA/ttG:WT MI	-0.1018	-0.5653 to 0.3618	No	ns	>0.9999
Aaa/Gaa:WT MII vs. ttA/ttG:WT MII	0.1057	-0.3579 to 0.5692	No	ns	>0.9999
Aaa/Gaa:WT MII vs. ttA/ttG:CNOT6L GV	-0.4077	-0.8712 to 0.05583	No	ns	0.3054
Aaa/Gaa:WT MII vs. ttA/ttG:CNOT6L MI	-0.3385	-0.802 to 0.1251	No	ns	0.9
Aaa/Gaa:WT MII vs. ttA/ttG:CNOT6L MII	-0.4251	-0.9928 to 0.1426	No	ns	0.8483
Aaa/Gaa:CNOT6L GV vs. Aaa/Gaa:CNOT6L MI	0	-0.4635 to 0.4635	No	ns	>0.9999
Aaa/Gaa:CNOT6L GV vs. Aaa/Gaa:CNOT6L MII	0	-0.4635 to 0.4635	No	ns	>0.9999
Aaa/Gaa:CNOT6L GV vs. aAa/aGa:WT GV	-0.83	-1.294 to -0.3665	Yes	****	<0.0001
Aaa/Gaa:CNOT6L GV vs. aAa/aGa:WT MI	-1	-1.568 to -0.4323	Yes	****	<0.0001
Aaa/Gaa:CNOT6L GV vs. aAa/aGa:WT MII	-0.6697	-1.133 to -0.2062	Yes	****	<0.0001
Aaa/Gaa:CNOT6L GV vs. aAa/aGa:CNOT6L GV	-0.7572	-1.221 to -0.2937	Yes	****	<0.0001
Aaa/Gaa:CNOT6L GV vs. aAa/aGa:CNOT6L MI	0	-0.4635 to 0.4635	No	ns	>0.9999
Aaa/Gaa:CNOT6L GV vs. aAa/aGa:CNOT6L MII	0	-0.4635 to 0.4635	No	ns	>0.9999
Aaa/Gaa:CNOT6L GV vs. aaA/aaG:WT GV	-0.8784	-1.342 to -0.4149	Yes	****	<0.0001
Aaa/Gaa:CNOT6L GV vs. aaA/aaG:WT MI	-0.7417	-1.205 to -0.2782	Yes	****	<0.0001
Aaa/Gaa:CNOT6L GV vs. aaA/aaG:WT MII	-0.6735	-1.137 to -0.21	Yes	****	<0.0001
Aaa/Gaa:CNOT6L GV vs. aaA/aaG:CNOT6L GV	-0.5777	-1.041 to -0.1142	Yes	***	0.0002
Aaa/Gaa:CNOT6L GV vs. aaA/aaG:CNOT6L MI	0	-0.4635 to 0.4635	No	ns	>0.9999
Aaa/Gaa:CNOT6L GV vs. aaA/aaG:CNOT6L MII	0	-0.4635 to 0.4635	No	ns	>0.9999
Aaa/Gaa:CNOT6L GV vs. Aac/Gac:WT GV	-0.8526	-1.316 to -0.389	Yes	****	<0.0001
Aaa/Gaa:CNOT6L GV vs. Aac/Gac:WT MI	-0.6261	-1.09 to -0.1626	Yes	****	<0.0001
Aaa/Gaa:CNOT6L GV vs. Aac/Gac:WT MII	-0.6935	-1.157 to -0.23	Yes	****	<0.0001
Aaa/Gaa:CNOT6L GV vs. Aac/Gac:CNOT6L GV	-0.5148	-0.9784 to -0.0513	Yes	**	0.0057
Aaa/Gaa:CNOT6L GV vs. Aac/Gac:CNOT6L MI	-0.1102	-0.5737 to 0.3533	No	ns	>0.9999
Aaa/Gaa:CNOT6L GV vs. Aac/Gac:CNOT6L MII	-0.1731	-0.6367 to 0.2904	No	ns	>0.9999
Aaa/Gaa:CNOT6L GV vs. aAc/aGc:WT GV	-0.8481	-1.312 to -0.3845	Yes	****	<0.0001
Aaa/Gaa:CNOT6L GV vs. aAc/aGc:WT MI	-0.5984	-1.062 to -0.1349	Yes	****	<0.0001
Aaa/Gaa:CNOT6L GV vs. aAc/aGc:WT MII	-0.9977	-1.461 to -0.5341	Yes	****	<0.0001
Aaa/Gaa:CNOT6L GV vs. aAc/aGc:CNOT6L GV	-0.9823	-1.446 to -0.5188	Yes	****	<0.0001
Aaa/Gaa:CNOT6L GV vs. aAc/aGc:CNOT6L MI	0	-0.4635 to 0.4635	No	ns	>0.9999
Aaa/Gaa:CNOT6L GV vs. aAc/aGc:CNOT6L MII	0	-0.4635 to 0.4635	No	ns	>0.9999
Aaa/Gaa:CNOT6L GV vs. Aag/Gag:WT GV	-0.9857	-1.449 to -0.5222	Yes	****	<0.0001
Aaa/Gaa:CNOT6L GV vs. Aag/Gag:WT MI	-1	-1.464 to -0.5365	Yes	****	<0.0001
Aaa/Gaa:CNOT6L GV vs. Aag/Gag:WT MII	-0.5917	-1.159 to -0.02401	Yes	*	0.0228
Aaa/Gaa:CNOT6L GV vs. Aag/Gag:CNOT6L GV	0	-0.4635 to 0.4635	No	ns	>0.9999
Aaa/Gaa:CNOT6L GV vs. Aag/Gag:CNOT6L MI	0	-0.4635 to 0.4635	No	ns	>0.9999
Aaa/Gaa:CNOT6L GV vs. Aag/Gag:CNOT6L MII	0	-0.4635 to 0.4635	No	ns	>0.9999
Aaa/Gaa:CNOT6L GV vs. aAg/aGg:WT GV	-0.8964	-1.36 to -0.4328	Yes	****	<0.0001
Aaa/Gaa:CNOT6L GV vs. aAg/aGg:WT MI	0	-0.4635 to 0.4635	No	ns	>0.9999
Aaa/Gaa:CNOT6L GV vs. aAg/aGg:WT MII	0	-0.4635 to 0.4635	No	ns	>0.9999
Aaa/Gaa:CNOT6L GV vs. aAg/aGg:CNOT6L GV	-1	-1.568 to -0.4323	Yes	****	<0.0001
Aaa/Gaa:CNOT6L GV vs. aAg/aGg:CNOT6L MI	0	-0.4635 to 0.4635	No	ns	>0.9999
Aaa/Gaa:CNOT6L GV vs. aAg/aGg:CNOT6L MII	0	-0.4635 to 0.4635	No	ns	>0.9999
Aaa/Gaa:CNOT6L GV vs. Aat/Gat:WT GV	-0.9811	-1.445 to -0.5176	Yes	****	<0.0001
Aaa/Gaa:CNOT6L GV vs. Aat/Gat:WT MI	-0.3218	-0.7853 to 0.1418	No	ns	0.9641
Aaa/Gaa:CNOT6L GV vs. Aat/Gat:WT MII	-1	-1.568 to -0.4323	Yes	****	<0.0001
Aaa/Gaa:CNOT6L GV vs. Aat/Gat:CNOT6L GV	-0.9347	-1.398 to -0.4711	Yes	****	<0.0001
Aaa/Gaa:CNOT6L GV vs. Aat/Gat:CNOT6L MI	0	-0.4635 to 0.4635	No	ns	>0.9999
Aaa/Gaa:CNOT6L GV vs. Aat/Gat:CNOT6L MII	0	-0.4635 to 0.4635	No	ns	>0.9999
Aaa/Gaa:CNOT6L GV vs. aAt/aGt:WT GV	-0.8401	-1.304 to -0.3766	Yes	****	<0.0001
Aaa/Gaa:CNOT6L GV vs. aAt/aGt:WT MI	-0.4943	-0.9579 to -0.03079	Yes	*	0.0142
Aaa/Gaa:CNOT6L GV vs. aAt/aGt:WT MII	-0.6708	-1.134 to -0.2073	Yes	****	<0.0001
Aaa/Gaa:CNOT6L GV vs. aAt/aGt:CNOT6L GV	-0.9708	-1.434 to -0.5072	Yes	****	<0.0001
Aaa/Gaa:CNOT6L GV vs. aAt/aGt:CNOT6L MI	0	-0.4635 to 0.4635	No	ns	>0.9999
Aaa/Gaa:CNOT6L GV vs. aAt/aGt:CNOT6L MII	0	-0.4635 to 0.4635	No	ns	>0.9999
Aaa/Gaa:CNOT6L GV vs. Aca/Gca:WT GV	-0.8408	-1.304 to -0.3773	Yes	****	<0.0001
Aaa/Gaa:CNOT6L GV vs. Aca/Gca:WT MI	-0.5399	-1.003 to -0.07634	Yes	**	0.0017
Aaa/Gaa:CNOT6L GV vs. Aca/Gca:WT MII	-0.5853	-1.049 to -0.1217	Yes	***	0.0002
Aaa/Gaa:CNOT6L GV vs. Aca/Gca:CNOT6L GV	-0.9728	-1.541 to -0.4051	Yes	****	<0.0001
Aaa/Gaa:CNOT6L GV vs. Aca/Gca:CNOT6L MI	0	-0.4635 to 0.4635	No	ns	>0.9999
Aaa/Gaa:CNOT6L GV vs. Aca/Gca:CNOT6L MII	0	-0.4635 to 0.4635	No	ns	>0.9999
Aaa/Gaa:CNOT6L GV vs. acA/acG:WT GV	-0.8425	-1.306 to -0.379	Yes	****	<0.0001
Aaa/Gaa:CNOT6L GV vs. acA/acG:WT MI	-0.5917	-1.055 to -0.1282	Yes	***	0.0001
Aaa/Gaa:CNOT6L GV vs. acA/acG:WT MII	-0.5722	-1.036 to -0.1087	Yes	***	0.0003
Aaa/Gaa:CNOT6L GV vs. acA/acG:CNOT6L GV	-0.8022	-1.266 to -0.3387	Yes	****	<0.0001
Aaa/Gaa:CNOT6L GV vs. acA/acG:CNOT6L MI	-0.3352	-0.7987 to 0.1284	No	ns	0.9164
Aaa/Gaa:CNOT6L GV vs. acA/acG:CNOT6L MII	-0.4395	-0.903 to 0.02404	No	ns	0.1186
Aaa/Gaa:CNOT6L GV vs. Acc/Gcc:WT GV	-0.8347	-1.298 to -0.3711	Yes	****	<0.0001
Aaa/Gaa:CNOT6L GV vs. Acc/Gcc:WT MI	-0.4315	-0.895 to 0.03205	No	ns	0.154
Aaa/Gaa:CNOT6L GV vs. Acc/Gcc:WT MII	-0.4454	-0.909 to 0.01811	No	ns	0.0969
Aaa/Gaa:CNOT6L GV vs. Acc/Gcc:CNOT6L GV	-0.882	-1.346 to -0.4185	Yes	****	<0.0001
Aaa/Gaa:CNOT6L GV vs. Acc/Gcc:CNOT6L MI	0	-0.4635 to 0.4635	No	ns	>0.9999
Aaa/Gaa:CNOT6L GV vs. Acc/Gcc:CNOT6L MII	0	-0.4635 to 0.4635	No	ns	>0.9999
Aaa/Gaa:CNOT6L GV vs. Acg/Gcg:WT GV	-0.837	-1.301 to -0.3735	Yes	****	<0.0001
Aaa/Gaa:CNOT6L GV vs. Acg/Gcg:WT MI	-0.4494	-0.913 to 0.01409	No	ns	0.0841
Aaa/Gaa:CNOT6L GV vs. Acg/Gcg:WT MII	-1	-1.568 to -0.4323	Yes	****	<0.0001
Aaa/Gaa:CNOT6L GV vs. Acg/Gcg:CNOT6L GV	0	-0.4635 to 0.4635	No	ns	>0.9999
Aaa/Gaa:CNOT6L GV vs. Acg/Gcg:CNOT6L MI	0	-0.4635 to 0.4635	No	ns	>0.9999
Aaa/Gaa:CNOT6L GV vs. Acg/Gcg:CNOT6L MII	0	-0.4635 to 0.4635	No	ns	>0.9999
Aaa/Gaa:CNOT6L GV vs. Act/Gct:WT GV	-0.9121	-1.376 to -0.4486	Yes	****	<0.0001
Aaa/Gaa:CNOT6L GV vs. Act/Gct:WT MI	-0.8199	-1.283 to -0.3564	Yes	****	<0.0001
Aaa/Gaa:CNOT6L GV vs. Act/Gct:WT MII	-0.6787	-1.142 to -0.2151	Yes	****	<0.0001
Aaa/Gaa:CNOT6L GV vs. Act/Gct:CNOT6L GV	-0.8333	-1.297 to -0.3698	Yes	****	<0.0001
Aaa/Gaa:CNOT6L GV vs. Act/Gct:CNOT6L MI	0	-0.4635 to 0.4635	No	ns	>0.9999
Aaa/Gaa:CNOT6L GV vs. Act/Gct:CNOT6L MII	0	-0.4635 to 0.4635	No	ns	>0.9999
Aaa/Gaa:CNOT6L GV vs. Aga/Gga:WT GV	-0.9003	-1.364 to -0.4368	Yes	****	<0.0001
Aaa/Gaa:CNOT6L GV vs. Aga/Gga:WT MI	-0.725	-1.189 to -0.2615	Yes	****	<0.0001
Aaa/Gaa:CNOT6L GV vs. Aga/Gga:WT MII	-0.5223	-1.09 to 0.04539	No	ns	0.18
Aaa/Gaa:CNOT6L GV vs. Aga/Gga:CNOT6L GV	-0.7027	-1.27 to -0.135	Yes	***	0.0003
Aaa/Gaa:CNOT6L GV vs. Aga/Gga:CNOT6L MI	-0.7436	-1.311 to -0.1759	Yes	****	<0.0001
Aaa/Gaa:CNOT6L GV vs. Aga/Gga:CNOT6L MII	-0.6463	-1.11 to -0.1828	Yes	****	<0.0001
Aaa/Gaa:CNOT6L GV vs. agA/agG:WT GV	-0.7828	-1.246 to -0.3192	Yes	****	<0.0001
Aaa/Gaa:CNOT6L GV vs. agA/agG:WT MI	-0.5699	-1.033 to -0.1063	Yes	***	0.0004
Aaa/Gaa:CNOT6L GV vs. agA/agG:WT MII	-0.5593	-1.023 to -0.09577	Yes	***	0.0006
Aaa/Gaa:CNOT6L GV vs. agA/agG:CNOT6L GV	-0.8564	-1.32 to -0.3929	Yes	****	<0.0001
Aaa/Gaa:CNOT6L GV vs. agA/agG:CNOT6L MI	0	-0.4635 to 0.4635	No	ns	>0.9999
Aaa/Gaa:CNOT6L GV vs. agA/agG:CNOT6L MII	0	-0.4635 to 0.4635	No	ns	>0.9999
Aaa/Gaa:CNOT6L GV vs. Agc/Ggc:WT GV	-0.9503	-1.414 to -0.4867	Yes	****	<0.0001
Aaa/Gaa:CNOT6L GV vs. Agc/Ggc:WT MI	-0.641	-1.209 to -0.07331	Yes	**	0.0038
Aaa/Gaa:CNOT6L GV vs. Agc/Ggc:WT MII	-0.6723	-1.136 to -0.2088	Yes	****	<0.0001
Aaa/Gaa:CNOT6L GV vs. Agc/Ggc:CNOT6L GV	-1	-1.464 to -0.5365	Yes	****	<0.0001
Aaa/Gaa:CNOT6L GV vs. Agc/Ggc:CNOT6L MI	0	-0.4635 to 0.4635	No	ns	>0.9999
Aaa/Gaa:CNOT6L GV vs. Agc/Ggc:CNOT6L MII	0	-0.4635 to 0.4635	No	ns	>0.9999
Aaa/Gaa:CNOT6L GV vs. Agg/Ggg:WT GV	-0.9989	-1.462 to -0.5353	Yes	****	<0.0001
Aaa/Gaa:CNOT6L GV vs. Agg/Ggg:WT MI	0	-0.4635 to 0.4635	No	ns	>0.9999
Aaa/Gaa:CNOT6L GV vs. Agg/Ggg:WT MII	-0.9894	-1.557 to -0.4217	Yes	****	<0.0001
Aaa/Gaa:CNOT6L GV vs. Agg/Ggg:CNOT6L GV	0	-0.4635 to 0.4635	No	ns	>0.9999
Aaa/Gaa:CNOT6L GV vs. Agg/Ggg:CNOT6L MI	0	-0.4635 to 0.4635	No	ns	>0.9999
Aaa/Gaa:CNOT6L GV vs. Agg/Ggg:CNOT6L MII	0	-0.4635 to 0.4635	No	ns	>0.9999
Aaa/Gaa:CNOT6L GV vs. Agt/Ggt:WT GV	-0.4769	-0.9404 to -0.01338	Yes	*	0.0295
Aaa/Gaa:CNOT6L GV vs. Agt/Ggt:WT MI	-0.7813	-1.245 to -0.3177	Yes	****	<0.0001
Aaa/Gaa:CNOT6L GV vs. Agt/Ggt:WT MII	-0.4654	-0.9289 to -0.001832	Yes	*	0.0466
Aaa/Gaa:CNOT6L GV vs. Agt/Ggt:CNOT6L GV	-0.881	-1.345 to -0.4175	Yes	****	<0.0001
Aaa/Gaa:CNOT6L GV vs. Agt/Ggt:CNOT6L MI	0	-0.4635 to 0.4635	No	ns	>0.9999
Aaa/Gaa:CNOT6L GV vs. Agt/Ggt:CNOT6L MII	0	-0.4635 to 0.4635	No	ns	>0.9999
Aaa/Gaa:CNOT6L GV vs. Ata/Gta:WT GV	-0.979	-1.442 to -0.5154	Yes	****	<0.0001
Aaa/Gaa:CNOT6L GV vs. Ata/Gta:WT MI	-0.1818	-0.7495 to 0.3859	No	ns	>0.9999
Aaa/Gaa:CNOT6L GV vs. Ata/Gta:WT MII	-0.2484	-0.7119 to 0.2151	No	ns	>0.9999
Aaa/Gaa:CNOT6L GV vs. Ata/Gta:CNOT6L GV	0	-0.4635 to 0.4635	No	ns	>0.9999
Aaa/Gaa:CNOT6L GV vs. Ata/Gta:CNOT6L MI	0	-0.4635 to 0.4635	No	ns	>0.9999
Aaa/Gaa:CNOT6L GV vs. Ata/Gta:CNOT6L MII	0	-0.4635 to 0.4635	No	ns	>0.9999
Aaa/Gaa:CNOT6L GV vs. atA/atG:WT GV	-0.8847	-1.348 to -0.4212	Yes	****	<0.0001
Aaa/Gaa:CNOT6L GV vs. atA/atG:WT MI	0	-0.4635 to 0.4635	No	ns	>0.9999
Aaa/Gaa:CNOT6L GV vs. atA/atG:WT MII	-0.2288	-0.6923 to 0.2348	No	ns	>0.9999
Aaa/Gaa:CNOT6L GV vs. atA/atG:CNOT6L GV	-0.859	-1.323 to -0.3954	Yes	****	<0.0001
Aaa/Gaa:CNOT6L GV vs. atA/atG:CNOT6L MI	0	-0.4635 to 0.4635	No	ns	>0.9999
Aaa/Gaa:CNOT6L GV vs. atA/atG:CNOT6L MII	0	-0.4635 to 0.4635	No	ns	>0.9999
Aaa/Gaa:CNOT6L GV vs. Atc/Gtc:WT GV	-0.9692	-1.433 to -0.5057	Yes	****	<0.0001
Aaa/Gaa:CNOT6L GV vs. Atc/Gtc:WT MI	-0.7717	-1.235 to -0.3082	Yes	****	<0.0001
Aaa/Gaa:CNOT6L GV vs. Atc/Gtc:WT MII	-0.9242	-1.388 to -0.4607	Yes	****	<0.0001
Aaa/Gaa:CNOT6L GV vs. Atc/Gtc:CNOT6L GV	0	-0.4635 to 0.4635	No	ns	>0.9999
Aaa/Gaa:CNOT6L GV vs. Atc/Gtc:CNOT6L MI	0	-0.4635 to 0.4635	No	ns	>0.9999
Aaa/Gaa:CNOT6L GV vs. Atc/Gtc:CNOT6L MII	-0.875	-1.443 to -0.3073	Yes	****	<0.0001
Aaa/Gaa:CNOT6L GV vs. Atg/Gtg:WT GV	-0.8357	-1.299 to -0.3722	Yes	****	<0.0001
Aaa/Gaa:CNOT6L GV vs. Atg/Gtg:WT MI	-0.431	-0.8946 to 0.0325	No	ns	0.1562
Aaa/Gaa:CNOT6L GV vs. Atg/Gtg:WT MII	-0.3425	-0.806 to 0.121	No	ns	0.8775
Aaa/Gaa:CNOT6L GV vs. Atg/Gtg:CNOT6L GV	-0.8615	-1.325 to -0.3979	Yes	****	<0.0001
Aaa/Gaa:CNOT6L GV vs. Atg/Gtg:CNOT6L MI	0	-0.4635 to 0.4635	No	ns	>0.9999
Aaa/Gaa:CNOT6L GV vs. Atg/Gtg:CNOT6L MII	0	-0.4635 to 0.4635	No	ns	>0.9999
Aaa/Gaa:CNOT6L GV vs. Att/Gtt:WT GV	-0.9319	-1.395 to -0.4684	Yes	****	<0.0001
Aaa/Gaa:CNOT6L GV vs. Att/Gtt:WT MI	-0.8417	-1.305 to -0.3782	Yes	****	<0.0001
Aaa/Gaa:CNOT6L GV vs. Att/Gtt:WT MII	-0.8039	-1.267 to -0.3404	Yes	****	<0.0001
Aaa/Gaa:CNOT6L GV vs. Att/Gtt:CNOT6L GV	-0.9484	-1.412 to -0.4849	Yes	****	<0.0001
Aaa/Gaa:CNOT6L GV vs. Att/Gtt:CNOT6L MI	0	-0.4635 to 0.4635	No	ns	>0.9999
Aaa/Gaa:CNOT6L GV vs. Att/Gtt:CNOT6L MII	0	-0.4635 to 0.4635	No	ns	>0.9999
Aaa/Gaa:CNOT6L GV vs. cAa/cGa:WT GV	-0.7822	-1.246 to -0.3187	Yes	****	<0.0001
Aaa/Gaa:CNOT6L GV vs. cAa/cGa:WT MI	-0.827	-1.291 to -0.3635	Yes	****	<0.0001
Aaa/Gaa:CNOT6L GV vs. cAa/cGa:WT MII	-0.5562	-1.02 to -0.09271	Yes	***	0.0008
Aaa/Gaa:CNOT6L GV vs. cAa/cGa:CNOT6L GV	-0.8641	-1.328 to -0.4005	Yes	****	<0.0001
Aaa/Gaa:CNOT6L GV vs. cAa/cGa:CNOT6L MI	0	-0.4635 to 0.4635	No	ns	>0.9999
Aaa/Gaa:CNOT6L GV vs. cAa/cGa:CNOT6L MII	0	-0.4635 to 0.4635	No	ns	>0.9999
Aaa/Gaa:CNOT6L GV vs. caA/caG:WT GV	-0.8385	-1.302 to -0.3749	Yes	****	<0.0001
Aaa/Gaa:CNOT6L GV vs. caA/caG:WT MI	-0.6988	-1.162 to -0.2352	Yes	****	<0.0001
Aaa/Gaa:CNOT6L GV vs. caA/caG:WT MII	-0.61	-1.074 to -0.1465	Yes	****	<0.0001
Aaa/Gaa:CNOT6L GV vs. caA/caG:CNOT6L GV	-0.981	-1.445 to -0.5174	Yes	****	<0.0001
Aaa/Gaa:CNOT6L GV vs. caA/caG:CNOT6L MI	-1	-1.464 to -0.5365	Yes	****	<0.0001
Aaa/Gaa:CNOT6L GV vs. caA/caG:CNOT6L MII	0	-0.4635 to 0.4635	No	ns	>0.9999
Aaa/Gaa:CNOT6L GV vs. cAc/cGc:WT GV	-0.9665	-1.43 to -0.503	Yes	****	<0.0001
Aaa/Gaa:CNOT6L GV vs. cAc/cGc:WT MI	-0.713	-1.177 to -0.2495	Yes	****	<0.0001
Aaa/Gaa:CNOT6L GV vs. cAc/cGc:WT MII	-0.8557	-1.319 to -0.3922	Yes	****	<0.0001
Aaa/Gaa:CNOT6L GV vs. cAc/cGc:CNOT6L GV	-0.939	-1.403 to -0.4755	Yes	****	<0.0001
Aaa/Gaa:CNOT6L GV vs. cAc/cGc:CNOT6L MI	0	-0.4635 to 0.4635	No	ns	>0.9999
Aaa/Gaa:CNOT6L GV vs. cAc/cGc:CNOT6L MII	0	-0.4635 to 0.4635	No	ns	>0.9999
Aaa/Gaa:CNOT6L GV vs. cAg/cGg:WT GV	-0.801	-1.265 to -0.3375	Yes	****	<0.0001
Aaa/Gaa:CNOT6L GV vs. cAg/cGg:WT MI	-0.6048	-1.068 to -0.1413	Yes	****	<0.0001
Aaa/Gaa:CNOT6L GV vs. cAg/cGg:WT MII	-0.4569	-0.9205 to 0.006618	No	ns	0.0641
Aaa/Gaa:CNOT6L GV vs. cAg/cGg:CNOT6L GV	-1	-1.568 to -0.4323	Yes	****	<0.0001
Aaa/Gaa:CNOT6L GV vs. cAg/cGg:CNOT6L MI	0	-0.4635 to 0.4635	No	ns	>0.9999
Aaa/Gaa:CNOT6L GV vs. cAg/cGg:CNOT6L MII	0	-0.4635 to 0.4635	No	ns	>0.9999
Aaa/Gaa:CNOT6L GV vs. cAt/cGt:WT GV	-0.8124	-1.276 to -0.3488	Yes	****	<0.0001
Aaa/Gaa:CNOT6L GV vs. cAt/cGt:WT MI	-0.2003	-0.6639 to 0.2632	No	ns	>0.9999
Aaa/Gaa:CNOT6L GV vs. cAt/cGt:WT MII	0	-0.4635 to 0.4635	No	ns	>0.9999
Aaa/Gaa:CNOT6L GV vs. cAt/cGt:CNOT6L GV	-0.6139	-1.077 to -0.1503	Yes	****	<0.0001
Aaa/Gaa:CNOT6L GV vs. cAt/cGt:CNOT6L MI	-0.1714	-0.7391 to 0.3963	No	ns	>0.9999
Aaa/Gaa:CNOT6L GV vs. cAt/cGt:CNOT6L MII	-0.1118	-0.6796 to 0.4559	No	ns	>0.9999
Aaa/Gaa:CNOT6L GV vs. ccA/ccG:WT GV	-0.8468	-1.31 to -0.3832	Yes	****	<0.0001
Aaa/Gaa:CNOT6L GV vs. ccA/ccG:WT MI	-0.4639	-0.9274 to -0.0003548	Yes	*	0.0493
Aaa/Gaa:CNOT6L GV vs. ccA/ccG:WT MII	-0.5514	-1.015 to -0.08782	Yes	***	0.001
Aaa/Gaa:CNOT6L GV vs. ccA/ccG:CNOT6L GV	-0.6538	-1.222 to -0.08614	Yes	**	0.0023
Aaa/Gaa:CNOT6L GV vs. ccA/ccG:CNOT6L MI	0	-0.4635 to 0.4635	No	ns	>0.9999
Aaa/Gaa:CNOT6L GV vs. ccA/ccG:CNOT6L MII	0	-0.4635 to 0.4635	No	ns	>0.9999
Aaa/Gaa:CNOT6L GV vs. cgA/cgG:WT GV	-0.7926	-1.256 to -0.3291	Yes	****	<0.0001
Aaa/Gaa:CNOT6L GV vs. cgA/cgG:WT MI	-0.5886	-1.052 to -0.1251	Yes	***	0.0001
Aaa/Gaa:CNOT6L GV vs. cgA/cgG:WT MII	-0.6417	-1.105 to -0.1781	Yes	****	<0.0001
Aaa/Gaa:CNOT6L GV vs. cgA/cgG:CNOT6L GV	-0.934	-1.398 to -0.4705	Yes	****	<0.0001
Aaa/Gaa:CNOT6L GV vs. cgA/cgG:CNOT6L MI	0	-0.4635 to 0.4635	No	ns	>0.9999
Aaa/Gaa:CNOT6L GV vs. cgA/cgG:CNOT6L MII	0	-0.4635 to 0.4635	No	ns	>0.9999
Aaa/Gaa:CNOT6L GV vs. ctA/ctG:WT GV	-0.8029	-1.266 to -0.3394	Yes	****	<0.0001
Aaa/Gaa:CNOT6L GV vs. ctA/ctG:WT MI	-0.6641	-1.128 to -0.2006	Yes	****	<0.0001
Aaa/Gaa:CNOT6L GV vs. ctA/ctG:WT MII	-0.7221	-1.186 to -0.2586	Yes	****	<0.0001
Aaa/Gaa:CNOT6L GV vs. ctA/ctG:CNOT6L GV	-0.6176	-1.081 to -0.154	Yes	****	<0.0001
Aaa/Gaa:CNOT6L GV vs. ctA/ctG:CNOT6L MI	0	-0.4635 to 0.4635	No	ns	>0.9999
Aaa/Gaa:CNOT6L GV vs. ctA/ctG:CNOT6L MII	0	-0.4635 to 0.4635	No	ns	>0.9999
Aaa/Gaa:CNOT6L GV vs. gAa/gGa:WT GV	-0.8503	-1.314 to -0.3868	Yes	****	<0.0001
Aaa/Gaa:CNOT6L GV vs. gAa/gGa:WT MI	-0.6928	-1.261 to -0.1251	Yes	***	0.0005
Aaa/Gaa:CNOT6L GV vs. gAa/gGa:WT MII	-0.302	-0.7655 to 0.1616	No	ns	0.9933
Aaa/Gaa:CNOT6L GV vs. gAa/gGa:CNOT6L GV	-0.7898	-1.253 to -0.3263	Yes	****	<0.0001
Aaa/Gaa:CNOT6L GV vs. gAa/gGa:CNOT6L MI	-0.1973	-0.6609 to 0.2662	No	ns	>0.9999
Aaa/Gaa:CNOT6L GV vs. gAa/gGa:CNOT6L MII	-0.4067	-0.8703 to 0.05679	No	ns	0.313
Aaa/Gaa:CNOT6L GV vs. gaA/gaG:WT GV	-0.8124	-1.276 to -0.3489	Yes	****	<0.0001
Aaa/Gaa:CNOT6L GV vs. gaA/gaG:WT MI	-0.5587	-1.022 to -0.0952	Yes	***	0.0007
Aaa/Gaa:CNOT6L GV vs. gaA/gaG:WT MII	-0.5977	-1.061 to -0.1341	Yes	****	<0.0001
Aaa/Gaa:CNOT6L GV vs. gaA/gaG:CNOT6L GV	-1	-1.464 to -0.5365	Yes	****	<0.0001
Aaa/Gaa:CNOT6L GV vs. gaA/gaG:CNOT6L MI	0	-0.4635 to 0.4635	No	ns	>0.9999
Aaa/Gaa:CNOT6L GV vs. gaA/gaG:CNOT6L MII	0	-0.4635 to 0.4635	No	ns	>0.9999
Aaa/Gaa:CNOT6L GV vs. gAc/gGc:WT GV	-0.8763	-1.34 to -0.4128	Yes	****	<0.0001
Aaa/Gaa:CNOT6L GV vs. gAc/gGc:WT MI	-0.3324	-0.9001 to 0.2353	No	ns	0.9999
Aaa/Gaa:CNOT6L GV vs. gAc/gGc:WT MII	0	-0.4635 to 0.4635	No	ns	>0.9999
Aaa/Gaa:CNOT6L GV vs. gAc/gGc:CNOT6L GV	-0.7756	-1.239 to -0.312	Yes	****	<0.0001
Aaa/Gaa:CNOT6L GV vs. gAc/gGc:CNOT6L MI	-0.4832	-0.9468 to -0.01969	Yes	*	0.0228
Aaa/Gaa:CNOT6L GV vs. gAc/gGc:CNOT6L MII	-0.7026	-1.166 to -0.239	Yes	****	<0.0001
Aaa/Gaa:CNOT6L GV vs. gAg/gGg:WT GV	-0.8249	-1.288 to -0.3614	Yes	****	<0.0001
Aaa/Gaa:CNOT6L GV vs. gAg/gGg:WT MI	-0.5457	-1.009 to -0.08216	Yes	**	0.0013
Aaa/Gaa:CNOT6L GV vs. gAg/gGg:WT MII	-0.204	-0.7717 to 0.3637	No	ns	>0.9999
Aaa/Gaa:CNOT6L GV vs. gAg/gGg:CNOT6L GV	-0.7228	-1.291 to -0.1551	Yes	***	0.0001
Aaa/Gaa:CNOT6L GV vs. gAg/gGg:CNOT6L MI	-0.2144	-0.6779 to 0.2492	No	ns	>0.9999
Aaa/Gaa:CNOT6L GV vs. gAg/gGg:CNOT6L MII	0	-0.4635 to 0.4635	No	ns	>0.9999
Aaa/Gaa:CNOT6L GV vs. gAt/gGt:WT GV	-0.9467	-1.41 to -0.4831	Yes	****	<0.0001
Aaa/Gaa:CNOT6L GV vs. gAt/gGt:WT MI	-0.6083	-1.072 to -0.1447	Yes	****	<0.0001
Aaa/Gaa:CNOT6L GV vs. gAt/gGt:WT MII	-0.6792	-1.143 to -0.2157	Yes	****	<0.0001
Aaa/Gaa:CNOT6L GV vs. gAt/gGt:CNOT6L GV	-1	-1.464 to -0.5365	Yes	****	<0.0001
Aaa/Gaa:CNOT6L GV vs. gAt/gGt:CNOT6L MI	-0.1333	-0.701 to 0.4344	No	ns	>0.9999
Aaa/Gaa:CNOT6L GV vs. gAt/gGt:CNOT6L MII	-0.2264	-0.69 to 0.2371	No	ns	>0.9999
Aaa/Gaa:CNOT6L GV vs. gcA/gcG:WT GV	-0.8763	-1.34 to -0.4127	Yes	****	<0.0001
Aaa/Gaa:CNOT6L GV vs. gcA/gcG:WT MI	-0.6742	-1.138 to -0.2106	Yes	****	<0.0001
Aaa/Gaa:CNOT6L GV vs. gcA/gcG:WT MII	-0.6217	-1.085 to -0.1582	Yes	****	<0.0001
Aaa/Gaa:CNOT6L GV vs. gcA/gcG:CNOT6L GV	-0.9983	-1.462 to -0.5347	Yes	****	<0.0001
Aaa/Gaa:CNOT6L GV vs. gcA/gcG:CNOT6L MI	0	-0.4635 to 0.4635	No	ns	>0.9999
Aaa/Gaa:CNOT6L GV vs. gcA/gcG:CNOT6L MII	0	-0.4635 to 0.4635	No	ns	>0.9999
Aaa/Gaa:CNOT6L GV vs. ggA/ggG:WT GV	-0.8308	-1.294 to -0.3673	Yes	****	<0.0001
Aaa/Gaa:CNOT6L GV vs. ggA/ggG:WT MI	-0.6959	-1.159 to -0.2324	Yes	****	<0.0001
Aaa/Gaa:CNOT6L GV vs. ggA/ggG:WT MII	-0.5414	-1.005 to -0.07782	Yes	**	0.0016
Aaa/Gaa:CNOT6L GV vs. ggA/ggG:CNOT6L GV	-0.8427	-1.306 to -0.3792	Yes	****	<0.0001
Aaa/Gaa:CNOT6L GV vs. ggA/ggG:CNOT6L MI	0	-0.4635 to 0.4635	No	ns	>0.9999
Aaa/Gaa:CNOT6L GV vs. ggA/ggG:CNOT6L MII	0	-0.4635 to 0.4635	No	ns	>0.9999
Aaa/Gaa:CNOT6L GV vs. gtA/gtG:WT GV	-0.8171	-1.281 to -0.3536	Yes	****	<0.0001
Aaa/Gaa:CNOT6L GV vs. gtA/gtG:WT MI	-0.6075	-1.071 to -0.1439	Yes	****	<0.0001
Aaa/Gaa:CNOT6L GV vs. gtA/gtG:WT MII	-0.6368	-1.1 to -0.1733	Yes	****	<0.0001
Aaa/Gaa:CNOT6L GV vs. gtA/gtG:CNOT6L GV	-0.8132	-1.277 to -0.3496	Yes	****	<0.0001
Aaa/Gaa:CNOT6L GV vs. gtA/gtG:CNOT6L MI	0	-0.4635 to 0.4635	No	ns	>0.9999
Aaa/Gaa:CNOT6L GV vs. gtA/gtG:CNOT6L MII	0	-0.4635 to 0.4635	No	ns	>0.9999
Aaa/Gaa:CNOT6L GV vs. tAc/tGc:WT GV	-0.7435	-1.207 to -0.2799	Yes	****	<0.0001
Aaa/Gaa:CNOT6L GV vs. tAc/tGc:WT MI	0	-0.4635 to 0.4635	No	ns	>0.9999
Aaa/Gaa:CNOT6L GV vs. tAc/tGc:WT MII	0	-0.4635 to 0.4635	No	ns	>0.9999
Aaa/Gaa:CNOT6L GV vs. tAc/tGc:CNOT6L GV	-0.8615	-1.325 to -0.3979	Yes	****	<0.0001
Aaa/Gaa:CNOT6L GV vs. tAc/tGc:CNOT6L MI	0	-0.4635 to 0.4635	No	ns	>0.9999
Aaa/Gaa:CNOT6L GV vs. tAc/tGc:CNOT6L MII	0	-0.4635 to 0.4635	No	ns	>0.9999
Aaa/Gaa:CNOT6L GV vs. tAt/tGt:WT GV	-0.6676	-1.131 to -0.2041	Yes	****	<0.0001
Aaa/Gaa:CNOT6L GV vs. tAt/tGt:WT MI	-0.5719	-1.035 to -0.1084	Yes	***	0.0003
Aaa/Gaa:CNOT6L GV vs. tAt/tGt:WT MII	-0.5364	-0.9999 to -0.07287	Yes	**	0.002
Aaa/Gaa:CNOT6L GV vs. tAt/tGt:CNOT6L GV	-0.6982	-1.162 to -0.2347	Yes	****	<0.0001
Aaa/Gaa:CNOT6L GV vs. tAt/tGt:CNOT6L MI	-0.3617	-0.9294 to 0.206	No	ns	0.9966
Aaa/Gaa:CNOT6L GV vs. tAt/tGt:CNOT6L MII	-0.4588	-0.9224 to 0.004715	No	ns	0.0598
Aaa/Gaa:CNOT6L GV vs. tcA/tcG:WT GV	-0.8714	-1.335 to -0.4078	Yes	****	<0.0001
Aaa/Gaa:CNOT6L GV vs. tcA/tcG:WT MI	-0.6136	-1.077 to -0.1501	Yes	****	<0.0001
Aaa/Gaa:CNOT6L GV vs. tcA/tcG:WT MII	-0.6176	-1.081 to -0.154	Yes	****	<0.0001
Aaa/Gaa:CNOT6L GV vs. tcA/tcG:CNOT6L GV	-0.847	-1.311 to -0.3835	Yes	****	<0.0001
Aaa/Gaa:CNOT6L GV vs. tcA/tcG:CNOT6L MI	-0.3431	-0.9108 to 0.2246	No	ns	0.9995
Aaa/Gaa:CNOT6L GV vs. tcA/tcG:CNOT6L MII	-0.2548	-0.7183 to 0.2087	No	ns	>0.9999
Aaa/Gaa:CNOT6L GV vs. ttA/ttG:WT GV	-0.7803	-1.244 to -0.3168	Yes	****	<0.0001
Aaa/Gaa:CNOT6L GV vs. ttA/ttG:WT MI	-0.5528	-1.016 to -0.08926	Yes	***	0.0009
Aaa/Gaa:CNOT6L GV vs. ttA/ttG:WT MII	-0.3454	-0.8089 to 0.1182	No	ns	0.8595
Aaa/Gaa:CNOT6L GV vs. ttA/ttG:CNOT6L GV	-0.8587	-1.322 to -0.3952	Yes	****	<0.0001
Aaa/Gaa:CNOT6L GV vs. ttA/ttG:CNOT6L MI	-0.7895	-1.253 to -0.326	Yes	****	<0.0001
Aaa/Gaa:CNOT6L GV vs. ttA/ttG:CNOT6L MII	-0.8761	-1.444 to -0.3084	Yes	****	<0.0001
Aaa/Gaa:CNOT6L MI vs. Aaa/Gaa:CNOT6L MII	0	-0.4635 to 0.4635	No	ns	>0.9999
Aaa/Gaa:CNOT6L MI vs. aAa/aGa:WT GV	-0.83	-1.294 to -0.3665	Yes	****	<0.0001
Aaa/Gaa:CNOT6L MI vs. aAa/aGa:WT MI	-1	-1.568 to -0.4323	Yes	****	<0.0001
Aaa/Gaa:CNOT6L MI vs. aAa/aGa:WT MII	-0.6697	-1.133 to -0.2062	Yes	****	<0.0001
Aaa/Gaa:CNOT6L MI vs. aAa/aGa:CNOT6L GV	-0.7572	-1.221 to -0.2937	Yes	****	<0.0001
Aaa/Gaa:CNOT6L MI vs. aAa/aGa:CNOT6L MI	0	-0.4635 to 0.4635	No	ns	>0.9999
Aaa/Gaa:CNOT6L MI vs. aAa/aGa:CNOT6L MII	0	-0.4635 to 0.4635	No	ns	>0.9999
Aaa/Gaa:CNOT6L MI vs. aaA/aaG:WT GV	-0.8784	-1.342 to -0.4149	Yes	****	<0.0001
Aaa/Gaa:CNOT6L MI vs. aaA/aaG:WT MI	-0.7417	-1.205 to -0.2782	Yes	****	<0.0001
Aaa/Gaa:CNOT6L MI vs. aaA/aaG:WT MII	-0.6735	-1.137 to -0.21	Yes	****	<0.0001
Aaa/Gaa:CNOT6L MI vs. aaA/aaG:CNOT6L GV	-0.5777	-1.041 to -0.1142	Yes	***	0.0002
Aaa/Gaa:CNOT6L MI vs. aaA/aaG:CNOT6L MI	0	-0.4635 to 0.4635	No	ns	>0.9999
Aaa/Gaa:CNOT6L MI vs. aaA/aaG:CNOT6L MII	0	-0.4635 to 0.4635	No	ns	>0.9999
Aaa/Gaa:CNOT6L MI vs. Aac/Gac:WT GV	-0.8526	-1.316 to -0.389	Yes	****	<0.0001
Aaa/Gaa:CNOT6L MI vs. Aac/Gac:WT MI	-0.6261	-1.09 to -0.1626	Yes	****	<0.0001
Aaa/Gaa:CNOT6L MI vs. Aac/Gac:WT MII	-0.6935	-1.157 to -0.23	Yes	****	<0.0001
Aaa/Gaa:CNOT6L MI vs. Aac/Gac:CNOT6L GV	-0.5148	-0.9784 to -0.0513	Yes	**	0.0057
Aaa/Gaa:CNOT6L MI vs. Aac/Gac:CNOT6L MI	-0.1102	-0.5737 to 0.3533	No	ns	>0.9999
Aaa/Gaa:CNOT6L MI vs. Aac/Gac:CNOT6L MII	-0.1731	-0.6367 to 0.2904	No	ns	>0.9999
Aaa/Gaa:CNOT6L MI vs. aAc/aGc:WT GV	-0.8481	-1.312 to -0.3845	Yes	****	<0.0001
Aaa/Gaa:CNOT6L MI vs. aAc/aGc:WT MI	-0.5984	-1.062 to -0.1349	Yes	****	<0.0001
Aaa/Gaa:CNOT6L MI vs. aAc/aGc:WT MII	-0.9977	-1.461 to -0.5341	Yes	****	<0.0001
Aaa/Gaa:CNOT6L MI vs. aAc/aGc:CNOT6L GV	-0.9823	-1.446 to -0.5188	Yes	****	<0.0001
Aaa/Gaa:CNOT6L MI vs. aAc/aGc:CNOT6L MI	0	-0.4635 to 0.4635	No	ns	>0.9999
Aaa/Gaa:CNOT6L MI vs. aAc/aGc:CNOT6L MII	0	-0.4635 to 0.4635	No	ns	>0.9999
Aaa/Gaa:CNOT6L MI vs. Aag/Gag:WT GV	-0.9857	-1.449 to -0.5222	Yes	****	<0.0001
Aaa/Gaa:CNOT6L MI vs. Aag/Gag:WT MI	-1	-1.464 to -0.5365	Yes	****	<0.0001
Aaa/Gaa:CNOT6L MI vs. Aag/Gag:WT MII	-0.5917	-1.159 to -0.02401	Yes	*	0.0228
Aaa/Gaa:CNOT6L MI vs. Aag/Gag:CNOT6L GV	0	-0.4635 to 0.4635	No	ns	>0.9999
Aaa/Gaa:CNOT6L MI vs. Aag/Gag:CNOT6L MI	0	-0.4635 to 0.4635	No	ns	>0.9999
Aaa/Gaa:CNOT6L MI vs. Aag/Gag:CNOT6L MII	0	-0.4635 to 0.4635	No	ns	>0.9999
Aaa/Gaa:CNOT6L MI vs. aAg/aGg:WT GV	-0.8964	-1.36 to -0.4328	Yes	****	<0.0001
Aaa/Gaa:CNOT6L MI vs. aAg/aGg:WT MI	0	-0.4635 to 0.4635	No	ns	>0.9999
Aaa/Gaa:CNOT6L MI vs. aAg/aGg:WT MII	0	-0.4635 to 0.4635	No	ns	>0.9999
Aaa/Gaa:CNOT6L MI vs. aAg/aGg:CNOT6L GV	-1	-1.568 to -0.4323	Yes	****	<0.0001
Aaa/Gaa:CNOT6L MI vs. aAg/aGg:CNOT6L MI	0	-0.4635 to 0.4635	No	ns	>0.9999
Aaa/Gaa:CNOT6L MI vs. aAg/aGg:CNOT6L MII	0	-0.4635 to 0.4635	No	ns	>0.9999
Aaa/Gaa:CNOT6L MI vs. Aat/Gat:WT GV	-0.9811	-1.445 to -0.5176	Yes	****	<0.0001
Aaa/Gaa:CNOT6L MI vs. Aat/Gat:WT MI	-0.3218	-0.7853 to 0.1418	No	ns	0.9641
Aaa/Gaa:CNOT6L MI vs. Aat/Gat:WT MII	-1	-1.568 to -0.4323	Yes	****	<0.0001
Aaa/Gaa:CNOT6L MI vs. Aat/Gat:CNOT6L GV	-0.9347	-1.398 to -0.4711	Yes	****	<0.0001
Aaa/Gaa:CNOT6L MI vs. Aat/Gat:CNOT6L MI	0	-0.4635 to 0.4635	No	ns	>0.9999
Aaa/Gaa:CNOT6L MI vs. Aat/Gat:CNOT6L MII	0	-0.4635 to 0.4635	No	ns	>0.9999
Aaa/Gaa:CNOT6L MI vs. aAt/aGt:WT GV	-0.8401	-1.304 to -0.3766	Yes	****	<0.0001
Aaa/Gaa:CNOT6L MI vs. aAt/aGt:WT MI	-0.4943	-0.9579 to -0.03079	Yes	*	0.0142
Aaa/Gaa:CNOT6L MI vs. aAt/aGt:WT MII	-0.6708	-1.134 to -0.2073	Yes	****	<0.0001
Aaa/Gaa:CNOT6L MI vs. aAt/aGt:CNOT6L GV	-0.9708	-1.434 to -0.5072	Yes	****	<0.0001
Aaa/Gaa:CNOT6L MI vs. aAt/aGt:CNOT6L MI	0	-0.4635 to 0.4635	No	ns	>0.9999
Aaa/Gaa:CNOT6L MI vs. aAt/aGt:CNOT6L MII	0	-0.4635 to 0.4635	No	ns	>0.9999
Aaa/Gaa:CNOT6L MI vs. Aca/Gca:WT GV	-0.8408	-1.304 to -0.3773	Yes	****	<0.0001
Aaa/Gaa:CNOT6L MI vs. Aca/Gca:WT MI	-0.5399	-1.003 to -0.07634	Yes	**	0.0017
Aaa/Gaa:CNOT6L MI vs. Aca/Gca:WT MII	-0.5853	-1.049 to -0.1217	Yes	***	0.0002
Aaa/Gaa:CNOT6L MI vs. Aca/Gca:CNOT6L GV	-0.9728	-1.541 to -0.4051	Yes	****	<0.0001
Aaa/Gaa:CNOT6L MI vs. Aca/Gca:CNOT6L MI	0	-0.4635 to 0.4635	No	ns	>0.9999
Aaa/Gaa:CNOT6L MI vs. Aca/Gca:CNOT6L MII	0	-0.4635 to 0.4635	No	ns	>0.9999
Aaa/Gaa:CNOT6L MI vs. acA/acG:WT GV	-0.8425	-1.306 to -0.379	Yes	****	<0.0001
Aaa/Gaa:CNOT6L MI vs. acA/acG:WT MI	-0.5917	-1.055 to -0.1282	Yes	***	0.0001
Aaa/Gaa:CNOT6L MI vs. acA/acG:WT MII	-0.5722	-1.036 to -0.1087	Yes	***	0.0003
Aaa/Gaa:CNOT6L MI vs. acA/acG:CNOT6L GV	-0.8022	-1.266 to -0.3387	Yes	****	<0.0001
Aaa/Gaa:CNOT6L MI vs. acA/acG:CNOT6L MI	-0.3352	-0.7987 to 0.1284	No	ns	0.9164
Aaa/Gaa:CNOT6L MI vs. acA/acG:CNOT6L MII	-0.4395	-0.903 to 0.02404	No	ns	0.1186
Aaa/Gaa:CNOT6L MI vs. Acc/Gcc:WT GV	-0.8347	-1.298 to -0.3711	Yes	****	<0.0001
Aaa/Gaa:CNOT6L MI vs. Acc/Gcc:WT MI	-0.4315	-0.895 to 0.03205	No	ns	0.154
Aaa/Gaa:CNOT6L MI vs. Acc/Gcc:WT MII	-0.4454	-0.909 to 0.01811	No	ns	0.0969
Aaa/Gaa:CNOT6L MI vs. Acc/Gcc:CNOT6L GV	-0.882	-1.346 to -0.4185	Yes	****	<0.0001
Aaa/Gaa:CNOT6L MI vs. Acc/Gcc:CNOT6L MI	0	-0.4635 to 0.4635	No	ns	>0.9999
Aaa/Gaa:CNOT6L MI vs. Acc/Gcc:CNOT6L MII	0	-0.4635 to 0.4635	No	ns	>0.9999
Aaa/Gaa:CNOT6L MI vs. Acg/Gcg:WT GV	-0.837	-1.301 to -0.3735	Yes	****	<0.0001
Aaa/Gaa:CNOT6L MI vs. Acg/Gcg:WT MI	-0.4494	-0.913 to 0.01409	No	ns	0.0841
Aaa/Gaa:CNOT6L MI vs. Acg/Gcg:WT MII	-1	-1.568 to -0.4323	Yes	****	<0.0001
Aaa/Gaa:CNOT6L MI vs. Acg/Gcg:CNOT6L GV	0	-0.4635 to 0.4635	No	ns	>0.9999
Aaa/Gaa:CNOT6L MI vs. Acg/Gcg:CNOT6L MI	0	-0.4635 to 0.4635	No	ns	>0.9999
Aaa/Gaa:CNOT6L MI vs. Acg/Gcg:CNOT6L MII	0	-0.4635 to 0.4635	No	ns	>0.9999
Aaa/Gaa:CNOT6L MI vs. Act/Gct:WT GV	-0.9121	-1.376 to -0.4486	Yes	****	<0.0001
Aaa/Gaa:CNOT6L MI vs. Act/Gct:WT MI	-0.8199	-1.283 to -0.3564	Yes	****	<0.0001
Aaa/Gaa:CNOT6L MI vs. Act/Gct:WT MII	-0.6787	-1.142 to -0.2151	Yes	****	<0.0001
Aaa/Gaa:CNOT6L MI vs. Act/Gct:CNOT6L GV	-0.8333	-1.297 to -0.3698	Yes	****	<0.0001
Aaa/Gaa:CNOT6L MI vs. Act/Gct:CNOT6L MI	0	-0.4635 to 0.4635	No	ns	>0.9999
Aaa/Gaa:CNOT6L MI vs. Act/Gct:CNOT6L MII	0	-0.4635 to 0.4635	No	ns	>0.9999
Aaa/Gaa:CNOT6L MI vs. Aga/Gga:WT GV	-0.9003	-1.364 to -0.4368	Yes	****	<0.0001
Aaa/Gaa:CNOT6L MI vs. Aga/Gga:WT MI	-0.725	-1.189 to -0.2615	Yes	****	<0.0001
Aaa/Gaa:CNOT6L MI vs. Aga/Gga:WT MII	-0.5223	-1.09 to 0.04539	No	ns	0.18
Aaa/Gaa:CNOT6L MI vs. Aga/Gga:CNOT6L GV	-0.7027	-1.27 to -0.135	Yes	***	0.0003
Aaa/Gaa:CNOT6L MI vs. Aga/Gga:CNOT6L MI	-0.7436	-1.311 to -0.1759	Yes	****	<0.0001
Aaa/Gaa:CNOT6L MI vs. Aga/Gga:CNOT6L MII	-0.6463	-1.11 to -0.1828	Yes	****	<0.0001
Aaa/Gaa:CNOT6L MI vs. agA/agG:WT GV	-0.7828	-1.246 to -0.3192	Yes	****	<0.0001
Aaa/Gaa:CNOT6L MI vs. agA/agG:WT MI	-0.5699	-1.033 to -0.1063	Yes	***	0.0004
Aaa/Gaa:CNOT6L MI vs. agA/agG:WT MII	-0.5593	-1.023 to -0.09577	Yes	***	0.0006
Aaa/Gaa:CNOT6L MI vs. agA/agG:CNOT6L GV	-0.8564	-1.32 to -0.3929	Yes	****	<0.0001
Aaa/Gaa:CNOT6L MI vs. agA/agG:CNOT6L MI	0	-0.4635 to 0.4635	No	ns	>0.9999
Aaa/Gaa:CNOT6L MI vs. agA/agG:CNOT6L MII	0	-0.4635 to 0.4635	No	ns	>0.9999
Aaa/Gaa:CNOT6L MI vs. Agc/Ggc:WT GV	-0.9503	-1.414 to -0.4867	Yes	****	<0.0001
Aaa/Gaa:CNOT6L MI vs. Agc/Ggc:WT MI	-0.641	-1.209 to -0.07331	Yes	**	0.0038
Aaa/Gaa:CNOT6L MI vs. Agc/Ggc:WT MII	-0.6723	-1.136 to -0.2088	Yes	****	<0.0001
Aaa/Gaa:CNOT6L MI vs. Agc/Ggc:CNOT6L GV	-1	-1.464 to -0.5365	Yes	****	<0.0001
Aaa/Gaa:CNOT6L MI vs. Agc/Ggc:CNOT6L MI	0	-0.4635 to 0.4635	No	ns	>0.9999
Aaa/Gaa:CNOT6L MI vs. Agc/Ggc:CNOT6L MII	0	-0.4635 to 0.4635	No	ns	>0.9999
Aaa/Gaa:CNOT6L MI vs. Agg/Ggg:WT GV	-0.9989	-1.462 to -0.5353	Yes	****	<0.0001
Aaa/Gaa:CNOT6L MI vs. Agg/Ggg:WT MI	0	-0.4635 to 0.4635	No	ns	>0.9999
Aaa/Gaa:CNOT6L MI vs. Agg/Ggg:WT MII	-0.9894	-1.557 to -0.4217	Yes	****	<0.0001
Aaa/Gaa:CNOT6L MI vs. Agg/Ggg:CNOT6L GV	0	-0.4635 to 0.4635	No	ns	>0.9999
Aaa/Gaa:CNOT6L MI vs. Agg/Ggg:CNOT6L MI	0	-0.4635 to 0.4635	No	ns	>0.9999
Aaa/Gaa:CNOT6L MI vs. Agg/Ggg:CNOT6L MII	0	-0.4635 to 0.4635	No	ns	>0.9999
Aaa/Gaa:CNOT6L MI vs. Agt/Ggt:WT GV	-0.4769	-0.9404 to -0.01338	Yes	*	0.0295
Aaa/Gaa:CNOT6L MI vs. Agt/Ggt:WT MI	-0.7813	-1.245 to -0.3177	Yes	****	<0.0001
Aaa/Gaa:CNOT6L MI vs. Agt/Ggt:WT MII	-0.4654	-0.9289 to -0.001832	Yes	*	0.0466
Aaa/Gaa:CNOT6L MI vs. Agt/Ggt:CNOT6L GV	-0.881	-1.345 to -0.4175	Yes	****	<0.0001
Aaa/Gaa:CNOT6L MI vs. Agt/Ggt:CNOT6L MI	0	-0.4635 to 0.4635	No	ns	>0.9999
Aaa/Gaa:CNOT6L MI vs. Agt/Ggt:CNOT6L MII	0	-0.4635 to 0.4635	No	ns	>0.9999
Aaa/Gaa:CNOT6L MI vs. Ata/Gta:WT GV	-0.979	-1.442 to -0.5154	Yes	****	<0.0001
Aaa/Gaa:CNOT6L MI vs. Ata/Gta:WT MI	-0.1818	-0.7495 to 0.3859	No	ns	>0.9999
Aaa/Gaa:CNOT6L MI vs. Ata/Gta:WT MII	-0.2484	-0.7119 to 0.2151	No	ns	>0.9999
Aaa/Gaa:CNOT6L MI vs. Ata/Gta:CNOT6L GV	0	-0.4635 to 0.4635	No	ns	>0.9999
Aaa/Gaa:CNOT6L MI vs. Ata/Gta:CNOT6L MI	0	-0.4635 to 0.4635	No	ns	>0.9999
Aaa/Gaa:CNOT6L MI vs. Ata/Gta:CNOT6L MII	0	-0.4635 to 0.4635	No	ns	>0.9999
Aaa/Gaa:CNOT6L MI vs. atA/atG:WT GV	-0.8847	-1.348 to -0.4212	Yes	****	<0.0001
Aaa/Gaa:CNOT6L MI vs. atA/atG:WT MI	0	-0.4635 to 0.4635	No	ns	>0.9999
Aaa/Gaa:CNOT6L MI vs. atA/atG:WT MII	-0.2288	-0.6923 to 0.2348	No	ns	>0.9999
Aaa/Gaa:CNOT6L MI vs. atA/atG:CNOT6L GV	-0.859	-1.323 to -0.3954	Yes	****	<0.0001
Aaa/Gaa:CNOT6L MI vs. atA/atG:CNOT6L MI	0	-0.4635 to 0.4635	No	ns	>0.9999
Aaa/Gaa:CNOT6L MI vs. atA/atG:CNOT6L MII	0	-0.4635 to 0.4635	No	ns	>0.9999
Aaa/Gaa:CNOT6L MI vs. Atc/Gtc:WT GV	-0.9692	-1.433 to -0.5057	Yes	****	<0.0001
Aaa/Gaa:CNOT6L MI vs. Atc/Gtc:WT MI	-0.7717	-1.235 to -0.3082	Yes	****	<0.0001
Aaa/Gaa:CNOT6L MI vs. Atc/Gtc:WT MII	-0.9242	-1.388 to -0.4607	Yes	****	<0.0001
Aaa/Gaa:CNOT6L MI vs. Atc/Gtc:CNOT6L GV	0	-0.4635 to 0.4635	No	ns	>0.9999
Aaa/Gaa:CNOT6L MI vs. Atc/Gtc:CNOT6L MI	0	-0.4635 to 0.4635	No	ns	>0.9999
Aaa/Gaa:CNOT6L MI vs. Atc/Gtc:CNOT6L MII	-0.875	-1.443 to -0.3073	Yes	****	<0.0001
Aaa/Gaa:CNOT6L MI vs. Atg/Gtg:WT GV	-0.8357	-1.299 to -0.3722	Yes	****	<0.0001
Aaa/Gaa:CNOT6L MI vs. Atg/Gtg:WT MI	-0.431	-0.8946 to 0.0325	No	ns	0.1562
Aaa/Gaa:CNOT6L MI vs. Atg/Gtg:WT MII	-0.3425	-0.806 to 0.121	No	ns	0.8775
Aaa/Gaa:CNOT6L MI vs. Atg/Gtg:CNOT6L GV	-0.8615	-1.325 to -0.3979	Yes	****	<0.0001
Aaa/Gaa:CNOT6L MI vs. Atg/Gtg:CNOT6L MI	0	-0.4635 to 0.4635	No	ns	>0.9999
Aaa/Gaa:CNOT6L MI vs. Atg/Gtg:CNOT6L MII	0	-0.4635 to 0.4635	No	ns	>0.9999
Aaa/Gaa:CNOT6L MI vs. Att/Gtt:WT GV	-0.9319	-1.395 to -0.4684	Yes	****	<0.0001
Aaa/Gaa:CNOT6L MI vs. Att/Gtt:WT MI	-0.8417	-1.305 to -0.3782	Yes	****	<0.0001
Aaa/Gaa:CNOT6L MI vs. Att/Gtt:WT MII	-0.8039	-1.267 to -0.3404	Yes	****	<0.0001
Aaa/Gaa:CNOT6L MI vs. Att/Gtt:CNOT6L GV	-0.9484	-1.412 to -0.4849	Yes	****	<0.0001
Aaa/Gaa:CNOT6L MI vs. Att/Gtt:CNOT6L MI	0	-0.4635 to 0.4635	No	ns	>0.9999
Aaa/Gaa:CNOT6L MI vs. Att/Gtt:CNOT6L MII	0	-0.4635 to 0.4635	No	ns	>0.9999
Aaa/Gaa:CNOT6L MI vs. cAa/cGa:WT GV	-0.7822	-1.246 to -0.3187	Yes	****	<0.0001
Aaa/Gaa:CNOT6L MI vs. cAa/cGa:WT MI	-0.827	-1.291 to -0.3635	Yes	****	<0.0001
Aaa/Gaa:CNOT6L MI vs. cAa/cGa:WT MII	-0.5562	-1.02 to -0.09271	Yes	***	0.0008
Aaa/Gaa:CNOT6L MI vs. cAa/cGa:CNOT6L GV	-0.8641	-1.328 to -0.4005	Yes	****	<0.0001
Aaa/Gaa:CNOT6L MI vs. cAa/cGa:CNOT6L MI	0	-0.4635 to 0.4635	No	ns	>0.9999
Aaa/Gaa:CNOT6L MI vs. cAa/cGa:CNOT6L MII	0	-0.4635 to 0.4635	No	ns	>0.9999
Aaa/Gaa:CNOT6L MI vs. caA/caG:WT GV	-0.8385	-1.302 to -0.3749	Yes	****	<0.0001
Aaa/Gaa:CNOT6L MI vs. caA/caG:WT MI	-0.6988	-1.162 to -0.2352	Yes	****	<0.0001
Aaa/Gaa:CNOT6L MI vs. caA/caG:WT MII	-0.61	-1.074 to -0.1465	Yes	****	<0.0001
Aaa/Gaa:CNOT6L MI vs. caA/caG:CNOT6L GV	-0.981	-1.445 to -0.5174	Yes	****	<0.0001
Aaa/Gaa:CNOT6L MI vs. caA/caG:CNOT6L MI	-1	-1.464 to -0.5365	Yes	****	<0.0001
Aaa/Gaa:CNOT6L MI vs. caA/caG:CNOT6L MII	0	-0.4635 to 0.4635	No	ns	>0.9999
Aaa/Gaa:CNOT6L MI vs. cAc/cGc:WT GV	-0.9665	-1.43 to -0.503	Yes	****	<0.0001
Aaa/Gaa:CNOT6L MI vs. cAc/cGc:WT MI	-0.713	-1.177 to -0.2495	Yes	****	<0.0001
Aaa/Gaa:CNOT6L MI vs. cAc/cGc:WT MII	-0.8557	-1.319 to -0.3922	Yes	****	<0.0001
Aaa/Gaa:CNOT6L MI vs. cAc/cGc:CNOT6L GV	-0.939	-1.403 to -0.4755	Yes	****	<0.0001
Aaa/Gaa:CNOT6L MI vs. cAc/cGc:CNOT6L MI	0	-0.4635 to 0.4635	No	ns	>0.9999
Aaa/Gaa:CNOT6L MI vs. cAc/cGc:CNOT6L MII	0	-0.4635 to 0.4635	No	ns	>0.9999
Aaa/Gaa:CNOT6L MI vs. cAg/cGg:WT GV	-0.801	-1.265 to -0.3375	Yes	****	<0.0001
Aaa/Gaa:CNOT6L MI vs. cAg/cGg:WT MI	-0.6048	-1.068 to -0.1413	Yes	****	<0.0001
Aaa/Gaa:CNOT6L MI vs. cAg/cGg:WT MII	-0.4569	-0.9205 to 0.006618	No	ns	0.0641
Aaa/Gaa:CNOT6L MI vs. cAg/cGg:CNOT6L GV	-1	-1.568 to -0.4323	Yes	****	<0.0001
Aaa/Gaa:CNOT6L MI vs. cAg/cGg:CNOT6L MI	0	-0.4635 to 0.4635	No	ns	>0.9999
Aaa/Gaa:CNOT6L MI vs. cAg/cGg:CNOT6L MII	0	-0.4635 to 0.4635	No	ns	>0.9999
Aaa/Gaa:CNOT6L MI vs. cAt/cGt:WT GV	-0.8124	-1.276 to -0.3488	Yes	****	<0.0001
Aaa/Gaa:CNOT6L MI vs. cAt/cGt:WT MI	-0.2003	-0.6639 to 0.2632	No	ns	>0.9999
Aaa/Gaa:CNOT6L MI vs. cAt/cGt:WT MII	0	-0.4635 to 0.4635	No	ns	>0.9999
Aaa/Gaa:CNOT6L MI vs. cAt/cGt:CNOT6L GV	-0.6139	-1.077 to -0.1503	Yes	****	<0.0001
Aaa/Gaa:CNOT6L MI vs. cAt/cGt:CNOT6L MI	-0.1714	-0.7391 to 0.3963	No	ns	>0.9999
Aaa/Gaa:CNOT6L MI vs. cAt/cGt:CNOT6L MII	-0.1118	-0.6796 to 0.4559	No	ns	>0.9999
Aaa/Gaa:CNOT6L MI vs. ccA/ccG:WT GV	-0.8468	-1.31 to -0.3832	Yes	****	<0.0001
Aaa/Gaa:CNOT6L MI vs. ccA/ccG:WT MI	-0.4639	-0.9274 to -0.0003548	Yes	*	0.0493
Aaa/Gaa:CNOT6L MI vs. ccA/ccG:WT MII	-0.5514	-1.015 to -0.08782	Yes	***	0.001
Aaa/Gaa:CNOT6L MI vs. ccA/ccG:CNOT6L GV	-0.6538	-1.222 to -0.08614	Yes	**	0.0023
Aaa/Gaa:CNOT6L MI vs. ccA/ccG:CNOT6L MI	0	-0.4635 to 0.4635	No	ns	>0.9999
Aaa/Gaa:CNOT6L MI vs. ccA/ccG:CNOT6L MII	0	-0.4635 to 0.4635	No	ns	>0.9999
Aaa/Gaa:CNOT6L MI vs. cgA/cgG:WT GV	-0.7926	-1.256 to -0.3291	Yes	****	<0.0001
Aaa/Gaa:CNOT6L MI vs. cgA/cgG:WT MI	-0.5886	-1.052 to -0.1251	Yes	***	0.0001
Aaa/Gaa:CNOT6L MI vs. cgA/cgG:WT MII	-0.6417	-1.105 to -0.1781	Yes	****	<0.0001
Aaa/Gaa:CNOT6L MI vs. cgA/cgG:CNOT6L GV	-0.934	-1.398 to -0.4705	Yes	****	<0.0001
Aaa/Gaa:CNOT6L MI vs. cgA/cgG:CNOT6L MI	0	-0.4635 to 0.4635	No	ns	>0.9999
Aaa/Gaa:CNOT6L MI vs. cgA/cgG:CNOT6L MII	0	-0.4635 to 0.4635	No	ns	>0.9999
Aaa/Gaa:CNOT6L MI vs. ctA/ctG:WT GV	-0.8029	-1.266 to -0.3394	Yes	****	<0.0001
Aaa/Gaa:CNOT6L MI vs. ctA/ctG:WT MI	-0.6641	-1.128 to -0.2006	Yes	****	<0.0001
Aaa/Gaa:CNOT6L MI vs. ctA/ctG:WT MII	-0.7221	-1.186 to -0.2586	Yes	****	<0.0001
Aaa/Gaa:CNOT6L MI vs. ctA/ctG:CNOT6L GV	-0.6176	-1.081 to -0.154	Yes	****	<0.0001
Aaa/Gaa:CNOT6L MI vs. ctA/ctG:CNOT6L MI	0	-0.4635 to 0.4635	No	ns	>0.9999
Aaa/Gaa:CNOT6L MI vs. ctA/ctG:CNOT6L MII	0	-0.4635 to 0.4635	No	ns	>0.9999
Aaa/Gaa:CNOT6L MI vs. gAa/gGa:WT GV	-0.8503	-1.314 to -0.3868	Yes	****	<0.0001
Aaa/Gaa:CNOT6L MI vs. gAa/gGa:WT MI	-0.6928	-1.261 to -0.1251	Yes	***	0.0005
Aaa/Gaa:CNOT6L MI vs. gAa/gGa:WT MII	-0.302	-0.7655 to 0.1616	No	ns	0.9933
Aaa/Gaa:CNOT6L MI vs. gAa/gGa:CNOT6L GV	-0.7898	-1.253 to -0.3263	Yes	****	<0.0001
Aaa/Gaa:CNOT6L MI vs. gAa/gGa:CNOT6L MI	-0.1973	-0.6609 to 0.2662	No	ns	>0.9999
Aaa/Gaa:CNOT6L MI vs. gAa/gGa:CNOT6L MII	-0.4067	-0.8703 to 0.05679	No	ns	0.313
Aaa/Gaa:CNOT6L MI vs. gaA/gaG:WT GV	-0.8124	-1.276 to -0.3489	Yes	****	<0.0001
Aaa/Gaa:CNOT6L MI vs. gaA/gaG:WT MI	-0.5587	-1.022 to -0.0952	Yes	***	0.0007
Aaa/Gaa:CNOT6L MI vs. gaA/gaG:WT MII	-0.5977	-1.061 to -0.1341	Yes	****	<0.0001
Aaa/Gaa:CNOT6L MI vs. gaA/gaG:CNOT6L GV	-1	-1.464 to -0.5365	Yes	****	<0.0001
Aaa/Gaa:CNOT6L MI vs. gaA/gaG:CNOT6L MI	0	-0.4635 to 0.4635	No	ns	>0.9999
Aaa/Gaa:CNOT6L MI vs. gaA/gaG:CNOT6L MII	0	-0.4635 to 0.4635	No	ns	>0.9999
Aaa/Gaa:CNOT6L MI vs. gAc/gGc:WT GV	-0.8763	-1.34 to -0.4128	Yes	****	<0.0001
Aaa/Gaa:CNOT6L MI vs. gAc/gGc:WT MI	-0.3324	-0.9001 to 0.2353	No	ns	0.9999
Aaa/Gaa:CNOT6L MI vs. gAc/gGc:WT MII	0	-0.4635 to 0.4635	No	ns	>0.9999
Aaa/Gaa:CNOT6L MI vs. gAc/gGc:CNOT6L GV	-0.7756	-1.239 to -0.312	Yes	****	<0.0001
Aaa/Gaa:CNOT6L MI vs. gAc/gGc:CNOT6L MI	-0.4832	-0.9468 to -0.01969	Yes	*	0.0228
Aaa/Gaa:CNOT6L MI vs. gAc/gGc:CNOT6L MII	-0.7026	-1.166 to -0.239	Yes	****	<0.0001
Aaa/Gaa:CNOT6L MI vs. gAg/gGg:WT GV	-0.8249	-1.288 to -0.3614	Yes	****	<0.0001
Aaa/Gaa:CNOT6L MI vs. gAg/gGg:WT MI	-0.5457	-1.009 to -0.08216	Yes	**	0.0013
Aaa/Gaa:CNOT6L MI vs. gAg/gGg:WT MII	-0.204	-0.7717 to 0.3637	No	ns	>0.9999
Aaa/Gaa:CNOT6L MI vs. gAg/gGg:CNOT6L GV	-0.7228	-1.291 to -0.1551	Yes	***	0.0001
Aaa/Gaa:CNOT6L MI vs. gAg/gGg:CNOT6L MI	-0.2144	-0.6779 to 0.2492	No	ns	>0.9999
Aaa/Gaa:CNOT6L MI vs. gAg/gGg:CNOT6L MII	0	-0.4635 to 0.4635	No	ns	>0.9999
Aaa/Gaa:CNOT6L MI vs. gAt/gGt:WT GV	-0.9467	-1.41 to -0.4831	Yes	****	<0.0001
Aaa/Gaa:CNOT6L MI vs. gAt/gGt:WT MI	-0.6083	-1.072 to -0.1447	Yes	****	<0.0001
Aaa/Gaa:CNOT6L MI vs. gAt/gGt:WT MII	-0.6792	-1.143 to -0.2157	Yes	****	<0.0001
Aaa/Gaa:CNOT6L MI vs. gAt/gGt:CNOT6L GV	-1	-1.464 to -0.5365	Yes	****	<0.0001
Aaa/Gaa:CNOT6L MI vs. gAt/gGt:CNOT6L MI	-0.1333	-0.701 to 0.4344	No	ns	>0.9999
Aaa/Gaa:CNOT6L MI vs. gAt/gGt:CNOT6L MII	-0.2264	-0.69 to 0.2371	No	ns	>0.9999
Aaa/Gaa:CNOT6L MI vs. gcA/gcG:WT GV	-0.8763	-1.34 to -0.4127	Yes	****	<0.0001
Aaa/Gaa:CNOT6L MI vs. gcA/gcG:WT MI	-0.6742	-1.138 to -0.2106	Yes	****	<0.0001
Aaa/Gaa:CNOT6L MI vs. gcA/gcG:WT MII	-0.6217	-1.085 to -0.1582	Yes	****	<0.0001
Aaa/Gaa:CNOT6L MI vs. gcA/gcG:CNOT6L GV	-0.9983	-1.462 to -0.5347	Yes	****	<0.0001
Aaa/Gaa:CNOT6L MI vs. gcA/gcG:CNOT6L MI	0	-0.4635 to 0.4635	No	ns	>0.9999
Aaa/Gaa:CNOT6L MI vs. gcA/gcG:CNOT6L MII	0	-0.4635 to 0.4635	No	ns	>0.9999
Aaa/Gaa:CNOT6L MI vs. ggA/ggG:WT GV	-0.8308	-1.294 to -0.3673	Yes	****	<0.0001
Aaa/Gaa:CNOT6L MI vs. ggA/ggG:WT MI	-0.6959	-1.159 to -0.2324	Yes	****	<0.0001
Aaa/Gaa:CNOT6L MI vs. ggA/ggG:WT MII	-0.5414	-1.005 to -0.07782	Yes	**	0.0016
Aaa/Gaa:CNOT6L MI vs. ggA/ggG:CNOT6L GV	-0.8427	-1.306 to -0.3792	Yes	****	<0.0001
Aaa/Gaa:CNOT6L MI vs. ggA/ggG:CNOT6L MI	0	-0.4635 to 0.4635	No	ns	>0.9999
Aaa/Gaa:CNOT6L MI vs. ggA/ggG:CNOT6L MII	0	-0.4635 to 0.4635	No	ns	>0.9999
Aaa/Gaa:CNOT6L MI vs. gtA/gtG:WT GV	-0.8171	-1.281 to -0.3536	Yes	****	<0.0001
Aaa/Gaa:CNOT6L MI vs. gtA/gtG:WT MI	-0.6075	-1.071 to -0.1439	Yes	****	<0.0001
Aaa/Gaa:CNOT6L MI vs. gtA/gtG:WT MII	-0.6368	-1.1 to -0.1733	Yes	****	<0.0001
Aaa/Gaa:CNOT6L MI vs. gtA/gtG:CNOT6L GV	-0.8132	-1.277 to -0.3496	Yes	****	<0.0001
Aaa/Gaa:CNOT6L MI vs. gtA/gtG:CNOT6L MI	0	-0.4635 to 0.4635	No	ns	>0.9999
Aaa/Gaa:CNOT6L MI vs. gtA/gtG:CNOT6L MII	0	-0.4635 to 0.4635	No	ns	>0.9999
Aaa/Gaa:CNOT6L MI vs. tAc/tGc:WT GV	-0.7435	-1.207 to -0.2799	Yes	****	<0.0001
Aaa/Gaa:CNOT6L MI vs. tAc/tGc:WT MI	0	-0.4635 to 0.4635	No	ns	>0.9999
Aaa/Gaa:CNOT6L MI vs. tAc/tGc:WT MII	0	-0.4635 to 0.4635	No	ns	>0.9999
Aaa/Gaa:CNOT6L MI vs. tAc/tGc:CNOT6L GV	-0.8615	-1.325 to -0.3979	Yes	****	<0.0001
Aaa/Gaa:CNOT6L MI vs. tAc/tGc:CNOT6L MI	0	-0.4635 to 0.4635	No	ns	>0.9999
Aaa/Gaa:CNOT6L MI vs. tAc/tGc:CNOT6L MII	0	-0.4635 to 0.4635	No	ns	>0.9999
Aaa/Gaa:CNOT6L MI vs. tAt/tGt:WT GV	-0.6676	-1.131 to -0.2041	Yes	****	<0.0001
Aaa/Gaa:CNOT6L MI vs. tAt/tGt:WT MI	-0.5719	-1.035 to -0.1084	Yes	***	0.0003
Aaa/Gaa:CNOT6L MI vs. tAt/tGt:WT MII	-0.5364	-0.9999 to -0.07287	Yes	**	0.002
Aaa/Gaa:CNOT6L MI vs. tAt/tGt:CNOT6L GV	-0.6982	-1.162 to -0.2347	Yes	****	<0.0001
Aaa/Gaa:CNOT6L MI vs. tAt/tGt:CNOT6L MI	-0.3617	-0.9294 to 0.206	No	ns	0.9966
Aaa/Gaa:CNOT6L MI vs. tAt/tGt:CNOT6L MII	-0.4588	-0.9224 to 0.004715	No	ns	0.0598
Aaa/Gaa:CNOT6L MI vs. tcA/tcG:WT GV	-0.8714	-1.335 to -0.4078	Yes	****	<0.0001
Aaa/Gaa:CNOT6L MI vs. tcA/tcG:WT MI	-0.6136	-1.077 to -0.1501	Yes	****	<0.0001
Aaa/Gaa:CNOT6L MI vs. tcA/tcG:WT MII	-0.6176	-1.081 to -0.154	Yes	****	<0.0001
Aaa/Gaa:CNOT6L MI vs. tcA/tcG:CNOT6L GV	-0.847	-1.311 to -0.3835	Yes	****	<0.0001
Aaa/Gaa:CNOT6L MI vs. tcA/tcG:CNOT6L MI	-0.3431	-0.9108 to 0.2246	No	ns	0.9995
Aaa/Gaa:CNOT6L MI vs. tcA/tcG:CNOT6L MII	-0.2548	-0.7183 to 0.2087	No	ns	>0.9999
Aaa/Gaa:CNOT6L MI vs. ttA/ttG:WT GV	-0.7803	-1.244 to -0.3168	Yes	****	<0.0001
Aaa/Gaa:CNOT6L MI vs. ttA/ttG:WT MI	-0.5528	-1.016 to -0.08926	Yes	***	0.0009
Aaa/Gaa:CNOT6L MI vs. ttA/ttG:WT MII	-0.3454	-0.8089 to 0.1182	No	ns	0.8595
Aaa/Gaa:CNOT6L MI vs. ttA/ttG:CNOT6L GV	-0.8587	-1.322 to -0.3952	Yes	****	<0.0001
Aaa/Gaa:CNOT6L MI vs. ttA/ttG:CNOT6L MI	-0.7895	-1.253 to -0.326	Yes	****	<0.0001
Aaa/Gaa:CNOT6L MI vs. ttA/ttG:CNOT6L MII	-0.8761	-1.444 to -0.3084	Yes	****	<0.0001
Aaa/Gaa:CNOT6L MII vs. aAa/aGa:WT GV	-0.83	-1.294 to -0.3665	Yes	****	<0.0001
Aaa/Gaa:CNOT6L MII vs. aAa/aGa:WT MI	-1	-1.568 to -0.4323	Yes	****	<0.0001
Aaa/Gaa:CNOT6L MII vs. aAa/aGa:WT MII	-0.6697	-1.133 to -0.2062	Yes	****	<0.0001
Aaa/Gaa:CNOT6L MII vs. aAa/aGa:CNOT6L GV	-0.7572	-1.221 to -0.2937	Yes	****	<0.0001
Aaa/Gaa:CNOT6L MII vs. aAa/aGa:CNOT6L MI	0	-0.4635 to 0.4635	No	ns	>0.9999
Aaa/Gaa:CNOT6L MII vs. aAa/aGa:CNOT6L MII	0	-0.4635 to 0.4635	No	ns	>0.9999
Aaa/Gaa:CNOT6L MII vs. aaA/aaG:WT GV	-0.8784	-1.342 to -0.4149	Yes	****	<0.0001
Aaa/Gaa:CNOT6L MII vs. aaA/aaG:WT MI	-0.7417	-1.205 to -0.2782	Yes	****	<0.0001
Aaa/Gaa:CNOT6L MII vs. aaA/aaG:WT MII	-0.6735	-1.137 to -0.21	Yes	****	<0.0001
Aaa/Gaa:CNOT6L MII vs. aaA/aaG:CNOT6L GV	-0.5777	-1.041 to -0.1142	Yes	***	0.0002
Aaa/Gaa:CNOT6L MII vs. aaA/aaG:CNOT6L MI	0	-0.4635 to 0.4635	No	ns	>0.9999
Aaa/Gaa:CNOT6L MII vs. aaA/aaG:CNOT6L MII	0	-0.4635 to 0.4635	No	ns	>0.9999
Aaa/Gaa:CNOT6L MII vs. Aac/Gac:WT GV	-0.8526	-1.316 to -0.389	Yes	****	<0.0001
Aaa/Gaa:CNOT6L MII vs. Aac/Gac:WT MI	-0.6261	-1.09 to -0.1626	Yes	****	<0.0001
Aaa/Gaa:CNOT6L MII vs. Aac/Gac:WT MII	-0.6935	-1.157 to -0.23	Yes	****	<0.0001
Aaa/Gaa:CNOT6L MII vs. Aac/Gac:CNOT6L GV	-0.5148	-0.9784 to -0.0513	Yes	**	0.0057
Aaa/Gaa:CNOT6L MII vs. Aac/Gac:CNOT6L MI	-0.1102	-0.5737 to 0.3533	No	ns	>0.9999
Aaa/Gaa:CNOT6L MII vs. Aac/Gac:CNOT6L MII	-0.1731	-0.6367 to 0.2904	No	ns	>0.9999
Aaa/Gaa:CNOT6L MII vs. aAc/aGc:WT GV	-0.8481	-1.312 to -0.3845	Yes	****	<0.0001
Aaa/Gaa:CNOT6L MII vs. aAc/aGc:WT MI	-0.5984	-1.062 to -0.1349	Yes	****	<0.0001
Aaa/Gaa:CNOT6L MII vs. aAc/aGc:WT MII	-0.9977	-1.461 to -0.5341	Yes	****	<0.0001
Aaa/Gaa:CNOT6L MII vs. aAc/aGc:CNOT6L GV	-0.9823	-1.446 to -0.5188	Yes	****	<0.0001
Aaa/Gaa:CNOT6L MII vs. aAc/aGc:CNOT6L MI	0	-0.4635 to 0.4635	No	ns	>0.9999
Aaa/Gaa:CNOT6L MII vs. aAc/aGc:CNOT6L MII	0	-0.4635 to 0.4635	No	ns	>0.9999
Aaa/Gaa:CNOT6L MII vs. Aag/Gag:WT GV	-0.9857	-1.449 to -0.5222	Yes	****	<0.0001
Aaa/Gaa:CNOT6L MII vs. Aag/Gag:WT MI	-1	-1.464 to -0.5365	Yes	****	<0.0001
Aaa/Gaa:CNOT6L MII vs. Aag/Gag:WT MII	-0.5917	-1.159 to -0.02401	Yes	*	0.0228
Aaa/Gaa:CNOT6L MII vs. Aag/Gag:CNOT6L GV	0	-0.4635 to 0.4635	No	ns	>0.9999
Aaa/Gaa:CNOT6L MII vs. Aag/Gag:CNOT6L MI	0	-0.4635 to 0.4635	No	ns	>0.9999
Aaa/Gaa:CNOT6L MII vs. Aag/Gag:CNOT6L MII	0	-0.4635 to 0.4635	No	ns	>0.9999
Aaa/Gaa:CNOT6L MII vs. aAg/aGg:WT GV	-0.8964	-1.36 to -0.4328	Yes	****	<0.0001
Aaa/Gaa:CNOT6L MII vs. aAg/aGg:WT MI	0	-0.4635 to 0.4635	No	ns	>0.9999
Aaa/Gaa:CNOT6L MII vs. aAg/aGg:WT MII	0	-0.4635 to 0.4635	No	ns	>0.9999
Aaa/Gaa:CNOT6L MII vs. aAg/aGg:CNOT6L GV	-1	-1.568 to -0.4323	Yes	****	<0.0001
Aaa/Gaa:CNOT6L MII vs. aAg/aGg:CNOT6L MI	0	-0.4635 to 0.4635	No	ns	>0.9999
Aaa/Gaa:CNOT6L MII vs. aAg/aGg:CNOT6L MII	0	-0.4635 to 0.4635	No	ns	>0.9999
Aaa/Gaa:CNOT6L MII vs. Aat/Gat:WT GV	-0.9811	-1.445 to -0.5176	Yes	****	<0.0001
Aaa/Gaa:CNOT6L MII vs. Aat/Gat:WT MI	-0.3218	-0.7853 to 0.1418	No	ns	0.9641
Aaa/Gaa:CNOT6L MII vs. Aat/Gat:WT MII	-1	-1.568 to -0.4323	Yes	****	<0.0001
Aaa/Gaa:CNOT6L MII vs. Aat/Gat:CNOT6L GV	-0.9347	-1.398 to -0.4711	Yes	****	<0.0001
Aaa/Gaa:CNOT6L MII vs. Aat/Gat:CNOT6L MI	0	-0.4635 to 0.4635	No	ns	>0.9999
Aaa/Gaa:CNOT6L MII vs. Aat/Gat:CNOT6L MII	0	-0.4635 to 0.4635	No	ns	>0.9999
Aaa/Gaa:CNOT6L MII vs. aAt/aGt:WT GV	-0.8401	-1.304 to -0.3766	Yes	****	<0.0001
Aaa/Gaa:CNOT6L MII vs. aAt/aGt:WT MI	-0.4943	-0.9579 to -0.03079	Yes	*	0.0142
Aaa/Gaa:CNOT6L MII vs. aAt/aGt:WT MII	-0.6708	-1.134 to -0.2073	Yes	****	<0.0001
Aaa/Gaa:CNOT6L MII vs. aAt/aGt:CNOT6L GV	-0.9708	-1.434 to -0.5072	Yes	****	<0.0001
Aaa/Gaa:CNOT6L MII vs. aAt/aGt:CNOT6L MI	0	-0.4635 to 0.4635	No	ns	>0.9999
Aaa/Gaa:CNOT6L MII vs. aAt/aGt:CNOT6L MII	0	-0.4635 to 0.4635	No	ns	>0.9999
Aaa/Gaa:CNOT6L MII vs. Aca/Gca:WT GV	-0.8408	-1.304 to -0.3773	Yes	****	<0.0001
Aaa/Gaa:CNOT6L MII vs. Aca/Gca:WT MI	-0.5399	-1.003 to -0.07634	Yes	**	0.0017
Aaa/Gaa:CNOT6L MII vs. Aca/Gca:WT MII	-0.5853	-1.049 to -0.1217	Yes	***	0.0002
Aaa/Gaa:CNOT6L MII vs. Aca/Gca:CNOT6L GV	-0.9728	-1.541 to -0.4051	Yes	****	<0.0001
Aaa/Gaa:CNOT6L MII vs. Aca/Gca:CNOT6L MI	0	-0.4635 to 0.4635	No	ns	>0.9999
Aaa/Gaa:CNOT6L MII vs. Aca/Gca:CNOT6L MII	0	-0.4635 to 0.4635	No	ns	>0.9999
Aaa/Gaa:CNOT6L MII vs. acA/acG:WT GV	-0.8425	-1.306 to -0.379	Yes	****	<0.0001
Aaa/Gaa:CNOT6L MII vs. acA/acG:WT MI	-0.5917	-1.055 to -0.1282	Yes	***	0.0001
Aaa/Gaa:CNOT6L MII vs. acA/acG:WT MII	-0.5722	-1.036 to -0.1087	Yes	***	0.0003
Aaa/Gaa:CNOT6L MII vs. acA/acG:CNOT6L GV	-0.8022	-1.266 to -0.3387	Yes	****	<0.0001
Aaa/Gaa:CNOT6L MII vs. acA/acG:CNOT6L MI	-0.3352	-0.7987 to 0.1284	No	ns	0.9164
Aaa/Gaa:CNOT6L MII vs. acA/acG:CNOT6L MII	-0.4395	-0.903 to 0.02404	No	ns	0.1186
Aaa/Gaa:CNOT6L MII vs. Acc/Gcc:WT GV	-0.8347	-1.298 to -0.3711	Yes	****	<0.0001
Aaa/Gaa:CNOT6L MII vs. Acc/Gcc:WT MI	-0.4315	-0.895 to 0.03205	No	ns	0.154
Aaa/Gaa:CNOT6L MII vs. Acc/Gcc:WT MII	-0.4454	-0.909 to 0.01811	No	ns	0.0969
Aaa/Gaa:CNOT6L MII vs. Acc/Gcc:CNOT6L GV	-0.882	-1.346 to -0.4185	Yes	****	<0.0001
Aaa/Gaa:CNOT6L MII vs. Acc/Gcc:CNOT6L MI	0	-0.4635 to 0.4635	No	ns	>0.9999
Aaa/Gaa:CNOT6L MII vs. Acc/Gcc:CNOT6L MII	0	-0.4635 to 0.4635	No	ns	>0.9999
Aaa/Gaa:CNOT6L MII vs. Acg/Gcg:WT GV	-0.837	-1.301 to -0.3735	Yes	****	<0.0001
Aaa/Gaa:CNOT6L MII vs. Acg/Gcg:WT MI	-0.4494	-0.913 to 0.01409	No	ns	0.0841
Aaa/Gaa:CNOT6L MII vs. Acg/Gcg:WT MII	-1	-1.568 to -0.4323	Yes	****	<0.0001
Aaa/Gaa:CNOT6L MII vs. Acg/Gcg:CNOT6L GV	0	-0.4635 to 0.4635	No	ns	>0.9999
Aaa/Gaa:CNOT6L MII vs. Acg/Gcg:CNOT6L MI	0	-0.4635 to 0.4635	No	ns	>0.9999
Aaa/Gaa:CNOT6L MII vs. Acg/Gcg:CNOT6L MII	0	-0.4635 to 0.4635	No	ns	>0.9999
Aaa/Gaa:CNOT6L MII vs. Act/Gct:WT GV	-0.9121	-1.376 to -0.4486	Yes	****	<0.0001
Aaa/Gaa:CNOT6L MII vs. Act/Gct:WT MI	-0.8199	-1.283 to -0.3564	Yes	****	<0.0001
Aaa/Gaa:CNOT6L MII vs. Act/Gct:WT MII	-0.6787	-1.142 to -0.2151	Yes	****	<0.0001
Aaa/Gaa:CNOT6L MII vs. Act/Gct:CNOT6L GV	-0.8333	-1.297 to -0.3698	Yes	****	<0.0001
Aaa/Gaa:CNOT6L MII vs. Act/Gct:CNOT6L MI	0	-0.4635 to 0.4635	No	ns	>0.9999
Aaa/Gaa:CNOT6L MII vs. Act/Gct:CNOT6L MII	0	-0.4635 to 0.4635	No	ns	>0.9999
Aaa/Gaa:CNOT6L MII vs. Aga/Gga:WT GV	-0.9003	-1.364 to -0.4368	Yes	****	<0.0001
Aaa/Gaa:CNOT6L MII vs. Aga/Gga:WT MI	-0.725	-1.189 to -0.2615	Yes	****	<0.0001
Aaa/Gaa:CNOT6L MII vs. Aga/Gga:WT MII	-0.5223	-1.09 to 0.04539	No	ns	0.18
Aaa/Gaa:CNOT6L MII vs. Aga/Gga:CNOT6L GV	-0.7027	-1.27 to -0.135	Yes	***	0.0003
Aaa/Gaa:CNOT6L MII vs. Aga/Gga:CNOT6L MI	-0.7436	-1.311 to -0.1759	Yes	****	<0.0001
Aaa/Gaa:CNOT6L MII vs. Aga/Gga:CNOT6L MII	-0.6463	-1.11 to -0.1828	Yes	****	<0.0001
Aaa/Gaa:CNOT6L MII vs. agA/agG:WT GV	-0.7828	-1.246 to -0.3192	Yes	****	<0.0001
Aaa/Gaa:CNOT6L MII vs. agA/agG:WT MI	-0.5699	-1.033 to -0.1063	Yes	***	0.0004
Aaa/Gaa:CNOT6L MII vs. agA/agG:WT MII	-0.5593	-1.023 to -0.09577	Yes	***	0.0006
Aaa/Gaa:CNOT6L MII vs. agA/agG:CNOT6L GV	-0.8564	-1.32 to -0.3929	Yes	****	<0.0001
Aaa/Gaa:CNOT6L MII vs. agA/agG:CNOT6L MI	0	-0.4635 to 0.4635	No	ns	>0.9999
Aaa/Gaa:CNOT6L MII vs. agA/agG:CNOT6L MII	0	-0.4635 to 0.4635	No	ns	>0.9999
Aaa/Gaa:CNOT6L MII vs. Agc/Ggc:WT GV	-0.9503	-1.414 to -0.4867	Yes	****	<0.0001
Aaa/Gaa:CNOT6L MII vs. Agc/Ggc:WT MI	-0.641	-1.209 to -0.07331	Yes	**	0.0038
Aaa/Gaa:CNOT6L MII vs. Agc/Ggc:WT MII	-0.6723	-1.136 to -0.2088	Yes	****	<0.0001
Aaa/Gaa:CNOT6L MII vs. Agc/Ggc:CNOT6L GV	-1	-1.464 to -0.5365	Yes	****	<0.0001
Aaa/Gaa:CNOT6L MII vs. Agc/Ggc:CNOT6L MI	0	-0.4635 to 0.4635	No	ns	>0.9999
Aaa/Gaa:CNOT6L MII vs. Agc/Ggc:CNOT6L MII	0	-0.4635 to 0.4635	No	ns	>0.9999
Aaa/Gaa:CNOT6L MII vs. Agg/Ggg:WT GV	-0.9989	-1.462 to -0.5353	Yes	****	<0.0001
Aaa/Gaa:CNOT6L MII vs. Agg/Ggg:WT MI	0	-0.4635 to 0.4635	No	ns	>0.9999
Aaa/Gaa:CNOT6L MII vs. Agg/Ggg:WT MII	-0.9894	-1.557 to -0.4217	Yes	****	<0.0001
Aaa/Gaa:CNOT6L MII vs. Agg/Ggg:CNOT6L GV	0	-0.4635 to 0.4635	No	ns	>0.9999
Aaa/Gaa:CNOT6L MII vs. Agg/Ggg:CNOT6L MI	0	-0.4635 to 0.4635	No	ns	>0.9999
Aaa/Gaa:CNOT6L MII vs. Agg/Ggg:CNOT6L MII	0	-0.4635 to 0.4635	No	ns	>0.9999
Aaa/Gaa:CNOT6L MII vs. Agt/Ggt:WT GV	-0.4769	-0.9404 to -0.01338	Yes	*	0.0295
Aaa/Gaa:CNOT6L MII vs. Agt/Ggt:WT MI	-0.7813	-1.245 to -0.3177	Yes	****	<0.0001
Aaa/Gaa:CNOT6L MII vs. Agt/Ggt:WT MII	-0.4654	-0.9289 to -0.001832	Yes	*	0.0466
Aaa/Gaa:CNOT6L MII vs. Agt/Ggt:CNOT6L GV	-0.881	-1.345 to -0.4175	Yes	****	<0.0001
Aaa/Gaa:CNOT6L MII vs. Agt/Ggt:CNOT6L MI	0	-0.4635 to 0.4635	No	ns	>0.9999
Aaa/Gaa:CNOT6L MII vs. Agt/Ggt:CNOT6L MII	0	-0.4635 to 0.4635	No	ns	>0.9999
Aaa/Gaa:CNOT6L MII vs. Ata/Gta:WT GV	-0.979	-1.442 to -0.5154	Yes	****	<0.0001
Aaa/Gaa:CNOT6L MII vs. Ata/Gta:WT MI	-0.1818	-0.7495 to 0.3859	No	ns	>0.9999
Aaa/Gaa:CNOT6L MII vs. Ata/Gta:WT MII	-0.2484	-0.7119 to 0.2151	No	ns	>0.9999
Aaa/Gaa:CNOT6L MII vs. Ata/Gta:CNOT6L GV	0	-0.4635 to 0.4635	No	ns	>0.9999
Aaa/Gaa:CNOT6L MII vs. Ata/Gta:CNOT6L MI	0	-0.4635 to 0.4635	No	ns	>0.9999
Aaa/Gaa:CNOT6L MII vs. Ata/Gta:CNOT6L MII	0	-0.4635 to 0.4635	No	ns	>0.9999
Aaa/Gaa:CNOT6L MII vs. atA/atG:WT GV	-0.8847	-1.348 to -0.4212	Yes	****	<0.0001
Aaa/Gaa:CNOT6L MII vs. atA/atG:WT MI	0	-0.4635 to 0.4635	No	ns	>0.9999
Aaa/Gaa:CNOT6L MII vs. atA/atG:WT MII	-0.2288	-0.6923 to 0.2348	No	ns	>0.9999
Aaa/Gaa:CNOT6L MII vs. atA/atG:CNOT6L GV	-0.859	-1.323 to -0.3954	Yes	****	<0.0001
Aaa/Gaa:CNOT6L MII vs. atA/atG:CNOT6L MI	0	-0.4635 to 0.4635	No	ns	>0.9999
Aaa/Gaa:CNOT6L MII vs. atA/atG:CNOT6L MII	0	-0.4635 to 0.4635	No	ns	>0.9999
Aaa/Gaa:CNOT6L MII vs. Atc/Gtc:WT GV	-0.9692	-1.433 to -0.5057	Yes	****	<0.0001
Aaa/Gaa:CNOT6L MII vs. Atc/Gtc:WT MI	-0.7717	-1.235 to -0.3082	Yes	****	<0.0001
Aaa/Gaa:CNOT6L MII vs. Atc/Gtc:WT MII	-0.9242	-1.388 to -0.4607	Yes	****	<0.0001
Aaa/Gaa:CNOT6L MII vs. Atc/Gtc:CNOT6L GV	0	-0.4635 to 0.4635	No	ns	>0.9999
Aaa/Gaa:CNOT6L MII vs. Atc/Gtc:CNOT6L MI	0	-0.4635 to 0.4635	No	ns	>0.9999
Aaa/Gaa:CNOT6L MII vs. Atc/Gtc:CNOT6L MII	-0.875	-1.443 to -0.3073	Yes	****	<0.0001
Aaa/Gaa:CNOT6L MII vs. Atg/Gtg:WT GV	-0.8357	-1.299 to -0.3722	Yes	****	<0.0001
Aaa/Gaa:CNOT6L MII vs. Atg/Gtg:WT MI	-0.431	-0.8946 to 0.0325	No	ns	0.1562
Aaa/Gaa:CNOT6L MII vs. Atg/Gtg:WT MII	-0.3425	-0.806 to 0.121	No	ns	0.8775
Aaa/Gaa:CNOT6L MII vs. Atg/Gtg:CNOT6L GV	-0.8615	-1.325 to -0.3979	Yes	****	<0.0001
Aaa/Gaa:CNOT6L MII vs. Atg/Gtg:CNOT6L MI	0	-0.4635 to 0.4635	No	ns	>0.9999
Aaa/Gaa:CNOT6L MII vs. Atg/Gtg:CNOT6L MII	0	-0.4635 to 0.4635	No	ns	>0.9999
Aaa/Gaa:CNOT6L MII vs. Att/Gtt:WT GV	-0.9319	-1.395 to -0.4684	Yes	****	<0.0001
Aaa/Gaa:CNOT6L MII vs. Att/Gtt:WT MI	-0.8417	-1.305 to -0.3782	Yes	****	<0.0001
Aaa/Gaa:CNOT6L MII vs. Att/Gtt:WT MII	-0.8039	-1.267 to -0.3404	Yes	****	<0.0001
Aaa/Gaa:CNOT6L MII vs. Att/Gtt:CNOT6L GV	-0.9484	-1.412 to -0.4849	Yes	****	<0.0001
Aaa/Gaa:CNOT6L MII vs. Att/Gtt:CNOT6L MI	0	-0.4635 to 0.4635	No	ns	>0.9999
Aaa/Gaa:CNOT6L MII vs. Att/Gtt:CNOT6L MII	0	-0.4635 to 0.4635	No	ns	>0.9999
Aaa/Gaa:CNOT6L MII vs. cAa/cGa:WT GV	-0.7822	-1.246 to -0.3187	Yes	****	<0.0001
Aaa/Gaa:CNOT6L MII vs. cAa/cGa:WT MI	-0.827	-1.291 to -0.3635	Yes	****	<0.0001
Aaa/Gaa:CNOT6L MII vs. cAa/cGa:WT MII	-0.5562	-1.02 to -0.09271	Yes	***	0.0008
Aaa/Gaa:CNOT6L MII vs. cAa/cGa:CNOT6L GV	-0.8641	-1.328 to -0.4005	Yes	****	<0.0001
Aaa/Gaa:CNOT6L MII vs. cAa/cGa:CNOT6L MI	0	-0.4635 to 0.4635	No	ns	>0.9999
Aaa/Gaa:CNOT6L MII vs. cAa/cGa:CNOT6L MII	0	-0.4635 to 0.4635	No	ns	>0.9999
Aaa/Gaa:CNOT6L MII vs. caA/caG:WT GV	-0.8385	-1.302 to -0.3749	Yes	****	<0.0001
Aaa/Gaa:CNOT6L MII vs. caA/caG:WT MI	-0.6988	-1.162 to -0.2352	Yes	****	<0.0001
Aaa/Gaa:CNOT6L MII vs. caA/caG:WT MII	-0.61	-1.074 to -0.1465	Yes	****	<0.0001
Aaa/Gaa:CNOT6L MII vs. caA/caG:CNOT6L GV	-0.981	-1.445 to -0.5174	Yes	****	<0.0001
Aaa/Gaa:CNOT6L MII vs. caA/caG:CNOT6L MI	-1	-1.464 to -0.5365	Yes	****	<0.0001
Aaa/Gaa:CNOT6L MII vs. caA/caG:CNOT6L MII	0	-0.4635 to 0.4635	No	ns	>0.9999
Aaa/Gaa:CNOT6L MII vs. cAc/cGc:WT GV	-0.9665	-1.43 to -0.503	Yes	****	<0.0001
Aaa/Gaa:CNOT6L MII vs. cAc/cGc:WT MI	-0.713	-1.177 to -0.2495	Yes	****	<0.0001
Aaa/Gaa:CNOT6L MII vs. cAc/cGc:WT MII	-0.8557	-1.319 to -0.3922	Yes	****	<0.0001
Aaa/Gaa:CNOT6L MII vs. cAc/cGc:CNOT6L GV	-0.939	-1.403 to -0.4755	Yes	****	<0.0001
Aaa/Gaa:CNOT6L MII vs. cAc/cGc:CNOT6L MI	0	-0.4635 to 0.4635	No	ns	>0.9999
Aaa/Gaa:CNOT6L MII vs. cAc/cGc:CNOT6L MII	0	-0.4635 to 0.4635	No	ns	>0.9999
Aaa/Gaa:CNOT6L MII vs. cAg/cGg:WT GV	-0.801	-1.265 to -0.3375	Yes	****	<0.0001
Aaa/Gaa:CNOT6L MII vs. cAg/cGg:WT MI	-0.6048	-1.068 to -0.1413	Yes	****	<0.0001
Aaa/Gaa:CNOT6L MII vs. cAg/cGg:WT MII	-0.4569	-0.9205 to 0.006618	No	ns	0.0641
Aaa/Gaa:CNOT6L MII vs. cAg/cGg:CNOT6L GV	-1	-1.568 to -0.4323	Yes	****	<0.0001
Aaa/Gaa:CNOT6L MII vs. cAg/cGg:CNOT6L MI	0	-0.4635 to 0.4635	No	ns	>0.9999
Aaa/Gaa:CNOT6L MII vs. cAg/cGg:CNOT6L MII	0	-0.4635 to 0.4635	No	ns	>0.9999
Aaa/Gaa:CNOT6L MII vs. cAt/cGt:WT GV	-0.8124	-1.276 to -0.3488	Yes	****	<0.0001
Aaa/Gaa:CNOT6L MII vs. cAt/cGt:WT MI	-0.2003	-0.6639 to 0.2632	No	ns	>0.9999
Aaa/Gaa:CNOT6L MII vs. cAt/cGt:WT MII	0	-0.4635 to 0.4635	No	ns	>0.9999
Aaa/Gaa:CNOT6L MII vs. cAt/cGt:CNOT6L GV	-0.6139	-1.077 to -0.1503	Yes	****	<0.0001
Aaa/Gaa:CNOT6L MII vs. cAt/cGt:CNOT6L MI	-0.1714	-0.7391 to 0.3963	No	ns	>0.9999
Aaa/Gaa:CNOT6L MII vs. cAt/cGt:CNOT6L MII	-0.1118	-0.6796 to 0.4559	No	ns	>0.9999
Aaa/Gaa:CNOT6L MII vs. ccA/ccG:WT GV	-0.8468	-1.31 to -0.3832	Yes	****	<0.0001
Aaa/Gaa:CNOT6L MII vs. ccA/ccG:WT MI	-0.4639	-0.9274 to -0.0003548	Yes	*	0.0493
Aaa/Gaa:CNOT6L MII vs. ccA/ccG:WT MII	-0.5514	-1.015 to -0.08782	Yes	***	0.001
Aaa/Gaa:CNOT6L MII vs. ccA/ccG:CNOT6L GV	-0.6538	-1.222 to -0.08614	Yes	**	0.0023
Aaa/Gaa:CNOT6L MII vs. ccA/ccG:CNOT6L MI	0	-0.4635 to 0.4635	No	ns	>0.9999
Aaa/Gaa:CNOT6L MII vs. ccA/ccG:CNOT6L MII	0	-0.4635 to 0.4635	No	ns	>0.9999
Aaa/Gaa:CNOT6L MII vs. cgA/cgG:WT GV	-0.7926	-1.256 to -0.3291	Yes	****	<0.0001
Aaa/Gaa:CNOT6L MII vs. cgA/cgG:WT MI	-0.5886	-1.052 to -0.1251	Yes	***	0.0001
Aaa/Gaa:CNOT6L MII vs. cgA/cgG:WT MII	-0.6417	-1.105 to -0.1781	Yes	****	<0.0001
Aaa/Gaa:CNOT6L MII vs. cgA/cgG:CNOT6L GV	-0.934	-1.398 to -0.4705	Yes	****	<0.0001
Aaa/Gaa:CNOT6L MII vs. cgA/cgG:CNOT6L MI	0	-0.4635 to 0.4635	No	ns	>0.9999
Aaa/Gaa:CNOT6L MII vs. cgA/cgG:CNOT6L MII	0	-0.4635 to 0.4635	No	ns	>0.9999
Aaa/Gaa:CNOT6L MII vs. ctA/ctG:WT GV	-0.8029	-1.266 to -0.3394	Yes	****	<0.0001
Aaa/Gaa:CNOT6L MII vs. ctA/ctG:WT MI	-0.6641	-1.128 to -0.2006	Yes	****	<0.0001
Aaa/Gaa:CNOT6L MII vs. ctA/ctG:WT MII	-0.7221	-1.186 to -0.2586	Yes	****	<0.0001
Aaa/Gaa:CNOT6L MII vs. ctA/ctG:CNOT6L GV	-0.6176	-1.081 to -0.154	Yes	****	<0.0001
Aaa/Gaa:CNOT6L MII vs. ctA/ctG:CNOT6L MI	0	-0.4635 to 0.4635	No	ns	>0.9999
Aaa/Gaa:CNOT6L MII vs. ctA/ctG:CNOT6L MII	0	-0.4635 to 0.4635	No	ns	>0.9999
Aaa/Gaa:CNOT6L MII vs. gAa/gGa:WT GV	-0.8503	-1.314 to -0.3868	Yes	****	<0.0001
Aaa/Gaa:CNOT6L MII vs. gAa/gGa:WT MI	-0.6928	-1.261 to -0.1251	Yes	***	0.0005
Aaa/Gaa:CNOT6L MII vs. gAa/gGa:WT MII	-0.302	-0.7655 to 0.1616	No	ns	0.9933
Aaa/Gaa:CNOT6L MII vs. gAa/gGa:CNOT6L GV	-0.7898	-1.253 to -0.3263	Yes	****	<0.0001
Aaa/Gaa:CNOT6L MII vs. gAa/gGa:CNOT6L MI	-0.1973	-0.6609 to 0.2662	No	ns	>0.9999
Aaa/Gaa:CNOT6L MII vs. gAa/gGa:CNOT6L MII	-0.4067	-0.8703 to 0.05679	No	ns	0.313
Aaa/Gaa:CNOT6L MII vs. gaA/gaG:WT GV	-0.8124	-1.276 to -0.3489	Yes	****	<0.0001
Aaa/Gaa:CNOT6L MII vs. gaA/gaG:WT MI	-0.5587	-1.022 to -0.0952	Yes	***	0.0007
Aaa/Gaa:CNOT6L MII vs. gaA/gaG:WT MII	-0.5977	-1.061 to -0.1341	Yes	****	<0.0001
Aaa/Gaa:CNOT6L MII vs. gaA/gaG:CNOT6L GV	-1	-1.464 to -0.5365	Yes	****	<0.0001
Aaa/Gaa:CNOT6L MII vs. gaA/gaG:CNOT6L MI	0	-0.4635 to 0.4635	No	ns	>0.9999
Aaa/Gaa:CNOT6L MII vs. gaA/gaG:CNOT6L MII	0	-0.4635 to 0.4635	No	ns	>0.9999
Aaa/Gaa:CNOT6L MII vs. gAc/gGc:WT GV	-0.8763	-1.34 to -0.4128	Yes	****	<0.0001
Aaa/Gaa:CNOT6L MII vs. gAc/gGc:WT MI	-0.3324	-0.9001 to 0.2353	No	ns	0.9999
Aaa/Gaa:CNOT6L MII vs. gAc/gGc:WT MII	0	-0.4635 to 0.4635	No	ns	>0.9999
Aaa/Gaa:CNOT6L MII vs. gAc/gGc:CNOT6L GV	-0.7756	-1.239 to -0.312	Yes	****	<0.0001
Aaa/Gaa:CNOT6L MII vs. gAc/gGc:CNOT6L MI	-0.4832	-0.9468 to -0.01969	Yes	*	0.0228
Aaa/Gaa:CNOT6L MII vs. gAc/gGc:CNOT6L MII	-0.7026	-1.166 to -0.239	Yes	****	<0.0001
Aaa/Gaa:CNOT6L MII vs. gAg/gGg:WT GV	-0.8249	-1.288 to -0.3614	Yes	****	<0.0001
Aaa/Gaa:CNOT6L MII vs. gAg/gGg:WT MI	-0.5457	-1.009 to -0.08216	Yes	**	0.0013
Aaa/Gaa:CNOT6L MII vs. gAg/gGg:WT MII	-0.204	-0.7717 to 0.3637	No	ns	>0.9999
Aaa/Gaa:CNOT6L MII vs. gAg/gGg:CNOT6L GV	-0.7228	-1.291 to -0.1551	Yes	***	0.0001
Aaa/Gaa:CNOT6L MII vs. gAg/gGg:CNOT6L MI	-0.2144	-0.6779 to 0.2492	No	ns	>0.9999
Aaa/Gaa:CNOT6L MII vs. gAg/gGg:CNOT6L MII	0	-0.4635 to 0.4635	No	ns	>0.9999
Aaa/Gaa:CNOT6L MII vs. gAt/gGt:WT GV	-0.9467	-1.41 to -0.4831	Yes	****	<0.0001
Aaa/Gaa:CNOT6L MII vs. gAt/gGt:WT MI	-0.6083	-1.072 to -0.1447	Yes	****	<0.0001
Aaa/Gaa:CNOT6L MII vs. gAt/gGt:WT MII	-0.6792	-1.143 to -0.2157	Yes	****	<0.0001
Aaa/Gaa:CNOT6L MII vs. gAt/gGt:CNOT6L GV	-1	-1.464 to -0.5365	Yes	****	<0.0001
Aaa/Gaa:CNOT6L MII vs. gAt/gGt:CNOT6L MI	-0.1333	-0.701 to 0.4344	No	ns	>0.9999
Aaa/Gaa:CNOT6L MII vs. gAt/gGt:CNOT6L MII	-0.2264	-0.69 to 0.2371	No	ns	>0.9999
Aaa/Gaa:CNOT6L MII vs. gcA/gcG:WT GV	-0.8763	-1.34 to -0.4127	Yes	****	<0.0001
Aaa/Gaa:CNOT6L MII vs. gcA/gcG:WT MI	-0.6742	-1.138 to -0.2106	Yes	****	<0.0001
Aaa/Gaa:CNOT6L MII vs. gcA/gcG:WT MII	-0.6217	-1.085 to -0.1582	Yes	****	<0.0001
Aaa/Gaa:CNOT6L MII vs. gcA/gcG:CNOT6L GV	-0.9983	-1.462 to -0.5347	Yes	****	<0.0001
Aaa/Gaa:CNOT6L MII vs. gcA/gcG:CNOT6L MI	0	-0.4635 to 0.4635	No	ns	>0.9999
Aaa/Gaa:CNOT6L MII vs. gcA/gcG:CNOT6L MII	0	-0.4635 to 0.4635	No	ns	>0.9999
Aaa/Gaa:CNOT6L MII vs. ggA/ggG:WT GV	-0.8308	-1.294 to -0.3673	Yes	****	<0.0001
Aaa/Gaa:CNOT6L MII vs. ggA/ggG:WT MI	-0.6959	-1.159 to -0.2324	Yes	****	<0.0001
Aaa/Gaa:CNOT6L MII vs. ggA/ggG:WT MII	-0.5414	-1.005 to -0.07782	Yes	**	0.0016
Aaa/Gaa:CNOT6L MII vs. ggA/ggG:CNOT6L GV	-0.8427	-1.306 to -0.3792	Yes	****	<0.0001
Aaa/Gaa:CNOT6L MII vs. ggA/ggG:CNOT6L MI	0	-0.4635 to 0.4635	No	ns	>0.9999
Aaa/Gaa:CNOT6L MII vs. ggA/ggG:CNOT6L MII	0	-0.4635 to 0.4635	No	ns	>0.9999
Aaa/Gaa:CNOT6L MII vs. gtA/gtG:WT GV	-0.8171	-1.281 to -0.3536	Yes	****	<0.0001
Aaa/Gaa:CNOT6L MII vs. gtA/gtG:WT MI	-0.6075	-1.071 to -0.1439	Yes	****	<0.0001
Aaa/Gaa:CNOT6L MII vs. gtA/gtG:WT MII	-0.6368	-1.1 to -0.1733	Yes	****	<0.0001
Aaa/Gaa:CNOT6L MII vs. gtA/gtG:CNOT6L GV	-0.8132	-1.277 to -0.3496	Yes	****	<0.0001
Aaa/Gaa:CNOT6L MII vs. gtA/gtG:CNOT6L MI	0	-0.4635 to 0.4635	No	ns	>0.9999
Aaa/Gaa:CNOT6L MII vs. gtA/gtG:CNOT6L MII	0	-0.4635 to 0.4635	No	ns	>0.9999
Aaa/Gaa:CNOT6L MII vs. tAc/tGc:WT GV	-0.7435	-1.207 to -0.2799	Yes	****	<0.0001
Aaa/Gaa:CNOT6L MII vs. tAc/tGc:WT MI	0	-0.4635 to 0.4635	No	ns	>0.9999
Aaa/Gaa:CNOT6L MII vs. tAc/tGc:WT MII	0	-0.4635 to 0.4635	No	ns	>0.9999
Aaa/Gaa:CNOT6L MII vs. tAc/tGc:CNOT6L GV	-0.8615	-1.325 to -0.3979	Yes	****	<0.0001
Aaa/Gaa:CNOT6L MII vs. tAc/tGc:CNOT6L MI	0	-0.4635 to 0.4635	No	ns	>0.9999
Aaa/Gaa:CNOT6L MII vs. tAc/tGc:CNOT6L MII	0	-0.4635 to 0.4635	No	ns	>0.9999
Aaa/Gaa:CNOT6L MII vs. tAt/tGt:WT GV	-0.6676	-1.131 to -0.2041	Yes	****	<0.0001
Aaa/Gaa:CNOT6L MII vs. tAt/tGt:WT MI	-0.5719	-1.035 to -0.1084	Yes	***	0.0003
Aaa/Gaa:CNOT6L MII vs. tAt/tGt:WT MII	-0.5364	-0.9999 to -0.07287	Yes	**	0.002
Aaa/Gaa:CNOT6L MII vs. tAt/tGt:CNOT6L GV	-0.6982	-1.162 to -0.2347	Yes	****	<0.0001
Aaa/Gaa:CNOT6L MII vs. tAt/tGt:CNOT6L MI	-0.3617	-0.9294 to 0.206	No	ns	0.9966
Aaa/Gaa:CNOT6L MII vs. tAt/tGt:CNOT6L MII	-0.4588	-0.9224 to 0.004715	No	ns	0.0598
Aaa/Gaa:CNOT6L MII vs. tcA/tcG:WT GV	-0.8714	-1.335 to -0.4078	Yes	****	<0.0001
Aaa/Gaa:CNOT6L MII vs. tcA/tcG:WT MI	-0.6136	-1.077 to -0.1501	Yes	****	<0.0001
Aaa/Gaa:CNOT6L MII vs. tcA/tcG:WT MII	-0.6176	-1.081 to -0.154	Yes	****	<0.0001
Aaa/Gaa:CNOT6L MII vs. tcA/tcG:CNOT6L GV	-0.847	-1.311 to -0.3835	Yes	****	<0.0001
Aaa/Gaa:CNOT6L MII vs. tcA/tcG:CNOT6L MI	-0.3431	-0.9108 to 0.2246	No	ns	0.9995
Aaa/Gaa:CNOT6L MII vs. tcA/tcG:CNOT6L MII	-0.2548	-0.7183 to 0.2087	No	ns	>0.9999
Aaa/Gaa:CNOT6L MII vs. ttA/ttG:WT GV	-0.7803	-1.244 to -0.3168	Yes	****	<0.0001
Aaa/Gaa:CNOT6L MII vs. ttA/ttG:WT MI	-0.5528	-1.016 to -0.08926	Yes	***	0.0009
Aaa/Gaa:CNOT6L MII vs. ttA/ttG:WT MII	-0.3454	-0.8089 to 0.1182	No	ns	0.8595
Aaa/Gaa:CNOT6L MII vs. ttA/ttG:CNOT6L GV	-0.8587	-1.322 to -0.3952	Yes	****	<0.0001
Aaa/Gaa:CNOT6L MII vs. ttA/ttG:CNOT6L MI	-0.7895	-1.253 to -0.326	Yes	****	<0.0001
Aaa/Gaa:CNOT6L MII vs. ttA/ttG:CNOT6L MII	-0.8761	-1.444 to -0.3084	Yes	****	<0.0001
aAa/aGa:WT GV vs. aAa/aGa:WT MI	-0.17	-0.7377 to 0.3977	No	ns	>0.9999
aAa/aGa:WT GV vs. aAa/aGa:WT MII	0.1603	-0.3032 to 0.6238	No	ns	>0.9999
aAa/aGa:WT GV vs. aAa/aGa:CNOT6L GV	0.07277	-0.3908 to 0.5363	No	ns	>0.9999
aAa/aGa:WT GV vs. aAa/aGa:CNOT6L MI	0.83	0.3665 to 1.294	Yes	****	<0.0001
aAa/aGa:WT GV vs. aAa/aGa:CNOT6L MII	0.83	0.3665 to 1.294	Yes	****	<0.0001
aAa/aGa:WT GV vs. aaA/aaG:WT GV	-0.04841	-0.5119 to 0.4151	No	ns	>0.9999
aAa/aGa:WT GV vs. aaA/aaG:WT MI	0.08833	-0.3752 to 0.5519	No	ns	>0.9999
aAa/aGa:WT GV vs. aaA/aaG:WT MII	0.1565	-0.307 to 0.62	No	ns	>0.9999
aAa/aGa:WT GV vs. aaA/aaG:CNOT6L GV	0.2523	-0.2112 to 0.7158	No	ns	>0.9999
aAa/aGa:WT GV vs. aaA/aaG:CNOT6L MI	0.83	0.3665 to 1.294	Yes	****	<0.0001
aAa/aGa:WT GV vs. aaA/aaG:CNOT6L MII	0.83	0.3665 to 1.294	Yes	****	<0.0001
aAa/aGa:WT GV vs. Aac/Gac:WT GV	-0.02255	-0.4861 to 0.441	No	ns	>0.9999
aAa/aGa:WT GV vs. Aac/Gac:WT MI	0.2039	-0.2596 to 0.6674	No	ns	>0.9999
aAa/aGa:WT GV vs. Aac/Gac:WT MII	0.1365	-0.3271 to 0.6	No	ns	>0.9999
aAa/aGa:WT GV vs. Aac/Gac:CNOT6L GV	0.3152	-0.1484 to 0.7787	No	ns	0.9781
aAa/aGa:WT GV vs. Aac/Gac:CNOT6L MI	0.7198	0.2563 to 1.183	Yes	****	<0.0001
aAa/aGa:WT GV vs. Aac/Gac:CNOT6L MII	0.6569	0.1934 to 1.12	Yes	****	<0.0001
aAa/aGa:WT GV vs. aAc/aGc:WT GV	-0.01805	-0.4816 to 0.4455	No	ns	>0.9999
aAa/aGa:WT GV vs. aAc/aGc:WT MI	0.2316	-0.2319 to 0.6951	No	ns	>0.9999
aAa/aGa:WT GV vs. aAc/aGc:WT MII	-0.1677	-0.6312 to 0.2959	No	ns	>0.9999
aAa/aGa:WT GV vs. aAc/aGc:CNOT6L GV	-0.1523	-0.6158 to 0.3113	No	ns	>0.9999
aAa/aGa:WT GV vs. aAc/aGc:CNOT6L MI	0.83	0.3665 to 1.294	Yes	****	<0.0001
aAa/aGa:WT GV vs. aAc/aGc:CNOT6L MII	0.83	0.3665 to 1.294	Yes	****	<0.0001
aAa/aGa:WT GV vs. Aag/Gag:WT GV	-0.1557	-0.6192 to 0.3078	No	ns	>0.9999
aAa/aGa:WT GV vs. Aag/Gag:WT MI	-0.17	-0.6335 to 0.2935	No	ns	>0.9999
aAa/aGa:WT GV vs. Aag/Gag:WT MII	0.2383	-0.3294 to 0.806	No	ns	>0.9999
aAa/aGa:WT GV vs. Aag/Gag:CNOT6L GV	0.83	0.3665 to 1.294	Yes	****	<0.0001
aAa/aGa:WT GV vs. Aag/Gag:CNOT6L MI	0.83	0.3665 to 1.294	Yes	****	<0.0001
aAa/aGa:WT GV vs. Aag/Gag:CNOT6L MII	0.83	0.3665 to 1.294	Yes	****	<0.0001
aAa/aGa:WT GV vs. aAg/aGg:WT GV	-0.06636	-0.5299 to 0.3972	No	ns	>0.9999
aAa/aGa:WT GV vs. aAg/aGg:WT MI	0.83	0.3665 to 1.294	Yes	****	<0.0001
aAa/aGa:WT GV vs. aAg/aGg:WT MII	0.83	0.3665 to 1.294	Yes	****	<0.0001
aAa/aGa:WT GV vs. aAg/aGg:CNOT6L GV	-0.17	-0.7377 to 0.3977	No	ns	>0.9999
aAa/aGa:WT GV vs. aAg/aGg:CNOT6L MI	0.83	0.3665 to 1.294	Yes	****	<0.0001
aAa/aGa:WT GV vs. aAg/aGg:CNOT6L MII	0.83	0.3665 to 1.294	Yes	****	<0.0001
aAa/aGa:WT GV vs. Aat/Gat:WT GV	-0.1511	-0.6146 to 0.3125	No	ns	>0.9999
aAa/aGa:WT GV vs. Aat/Gat:WT MI	0.5083	0.04472 to 0.9718	Yes	**	0.0077
aAa/aGa:WT GV vs. Aat/Gat:WT MII	-0.17	-0.7377 to 0.3977	No	ns	>0.9999
aAa/aGa:WT GV vs. Aat/Gat:CNOT6L GV	-0.1047	-0.5682 to 0.3589	No	ns	>0.9999
aAa/aGa:WT GV vs. Aat/Gat:CNOT6L MI	0.83	0.3665 to 1.294	Yes	****	<0.0001
aAa/aGa:WT GV vs. Aat/Gat:CNOT6L MII	0.83	0.3665 to 1.294	Yes	****	<0.0001
aAa/aGa:WT GV vs. aAt/aGt:WT GV	-0.01009	-0.4736 to 0.4534	No	ns	>0.9999
aAa/aGa:WT GV vs. aAt/aGt:WT MI	0.3357	-0.1278 to 0.7992	No	ns	0.9139
aAa/aGa:WT GV vs. aAt/aGt:WT MII	0.1592	-0.3043 to 0.6227	No	ns	>0.9999
aAa/aGa:WT GV vs. aAt/aGt:CNOT6L GV	-0.1407	-0.6043 to 0.3228	No	ns	>0.9999
aAa/aGa:WT GV vs. aAt/aGt:CNOT6L MI	0.83	0.3665 to 1.294	Yes	****	<0.0001
aAa/aGa:WT GV vs. aAt/aGt:CNOT6L MII	0.83	0.3665 to 1.294	Yes	****	<0.0001
aAa/aGa:WT GV vs. Aca/Gca:WT GV	-0.01081	-0.4743 to 0.4527	No	ns	>0.9999
aAa/aGa:WT GV vs. Aca/Gca:WT MI	0.2901	-0.1734 to 0.7537	No	ns	0.9981
aAa/aGa:WT GV vs. Aca/Gca:WT MII	0.2448	-0.2188 to 0.7083	No	ns	>0.9999
aAa/aGa:WT GV vs. Aca/Gca:CNOT6L GV	-0.1428	-0.7105 to 0.4249	No	ns	>0.9999
aAa/aGa:WT GV vs. Aca/Gca:CNOT6L MI	0.83	0.3665 to 1.294	Yes	****	<0.0001
aAa/aGa:WT GV vs. Aca/Gca:CNOT6L MII	0.83	0.3665 to 1.294	Yes	****	<0.0001
aAa/aGa:WT GV vs. acA/acG:WT GV	-0.01248	-0.476 to 0.4511	No	ns	>0.9999
aAa/aGa:WT GV vs. acA/acG:WT MI	0.2383	-0.2253 to 0.7018	No	ns	>0.9999
aAa/aGa:WT GV vs. acA/acG:WT MII	0.2578	-0.2057 to 0.7213	No	ns	>0.9999
aAa/aGa:WT GV vs. acA/acG:CNOT6L GV	0.02782	-0.4357 to 0.4914	No	ns	>0.9999
aAa/aGa:WT GV vs. acA/acG:CNOT6L MI	0.4949	0.03132 to 0.9584	Yes	*	0.0139
aAa/aGa:WT GV vs. acA/acG:CNOT6L MII	0.3905	-0.07302 to 0.8541	No	ns	0.4559
aAa/aGa:WT GV vs. Acc/Gcc:WT GV	-0.004659	-0.4682 to 0.4589	No	ns	>0.9999
aAa/aGa:WT GV vs. Acc/Gcc:WT MI	0.3985	-0.065 to 0.8621	No	ns	0.3822
aAa/aGa:WT GV vs. Acc/Gcc:WT MII	0.3846	-0.07895 to 0.8481	No	ns	0.5131
aAa/aGa:WT GV vs. Acc/Gcc:CNOT6L GV	-0.05199	-0.5155 to 0.4115	No	ns	>0.9999
aAa/aGa:WT GV vs. Acc/Gcc:CNOT6L MI	0.83	0.3665 to 1.294	Yes	****	<0.0001
aAa/aGa:WT GV vs. Acc/Gcc:CNOT6L MII	0.83	0.3665 to 1.294	Yes	****	<0.0001
aAa/aGa:WT GV vs. Acg/Gcg:WT GV	-0.006985	-0.4705 to 0.4565	No	ns	>0.9999
aAa/aGa:WT GV vs. Acg/Gcg:WT MI	0.3806	-0.08297 to 0.8441	No	ns	0.5526
aAa/aGa:WT GV vs. Acg/Gcg:WT MII	-0.17	-0.7377 to 0.3977	No	ns	>0.9999
aAa/aGa:WT GV vs. Acg/Gcg:CNOT6L GV	0.83	0.3665 to 1.294	Yes	****	<0.0001
aAa/aGa:WT GV vs. Acg/Gcg:CNOT6L MI	0.83	0.3665 to 1.294	Yes	****	<0.0001
aAa/aGa:WT GV vs. Acg/Gcg:CNOT6L MII	0.83	0.3665 to 1.294	Yes	****	<0.0001
aAa/aGa:WT GV vs. Act/Gct:WT GV	-0.08209	-0.5456 to 0.3814	No	ns	>0.9999
aAa/aGa:WT GV vs. Act/Gct:WT MI	0.01009	-0.4534 to 0.4736	No	ns	>0.9999
aAa/aGa:WT GV vs. Act/Gct:WT MII	0.1513	-0.3122 to 0.6149	No	ns	>0.9999
aAa/aGa:WT GV vs. Act/Gct:CNOT6L GV	-0.00332	-0.4669 to 0.4602	No	ns	>0.9999
aAa/aGa:WT GV vs. Act/Gct:CNOT6L MI	0.83	0.3665 to 1.294	Yes	****	<0.0001
aAa/aGa:WT GV vs. Act/Gct:CNOT6L MII	0.83	0.3665 to 1.294	Yes	****	<0.0001
aAa/aGa:WT GV vs. Aga/Gga:WT GV	-0.07028	-0.5338 to 0.3932	No	ns	>0.9999
aAa/aGa:WT GV vs. Aga/Gga:WT MI	0.105	-0.3586 to 0.5685	No	ns	>0.9999
aAa/aGa:WT GV vs. Aga/Gga:WT MII	0.3077	-0.26 to 0.8754	No	ns	>0.9999
aAa/aGa:WT GV vs. Aga/Gga:CNOT6L GV	0.1273	-0.4404 to 0.695	No	ns	>0.9999
aAa/aGa:WT GV vs. Aga/Gga:CNOT6L MI	0.08642	-0.4813 to 0.6541	No	ns	>0.9999
aAa/aGa:WT GV vs. Aga/Gga:CNOT6L MII	0.1837	-0.2799 to 0.6472	No	ns	>0.9999
aAa/aGa:WT GV vs. agA/agG:WT GV	0.04726	-0.4163 to 0.5108	No	ns	>0.9999
aAa/aGa:WT GV vs. agA/agG:WT MI	0.2602	-0.2034 to 0.7237	No	ns	>0.9999
aAa/aGa:WT GV vs. agA/agG:WT MII	0.2707	-0.1928 to 0.7342	No	ns	0.9999
aAa/aGa:WT GV vs. agA/agG:CNOT6L GV	-0.02637	-0.4899 to 0.4372	No	ns	>0.9999
aAa/aGa:WT GV vs. agA/agG:CNOT6L MI	0.83	0.3665 to 1.294	Yes	****	<0.0001
aAa/aGa:WT GV vs. agA/agG:CNOT6L MII	0.83	0.3665 to 1.294	Yes	****	<0.0001
aAa/aGa:WT GV vs. Agc/Ggc:WT GV	-0.1203	-0.5838 to 0.3433	No	ns	>0.9999
aAa/aGa:WT GV vs. Agc/Ggc:WT MI	0.189	-0.3787 to 0.7567	No	ns	>0.9999
aAa/aGa:WT GV vs. Agc/Ggc:WT MII	0.1577	-0.3058 to 0.6212	No	ns	>0.9999
aAa/aGa:WT GV vs. Agc/Ggc:CNOT6L GV	-0.17	-0.6335 to 0.2935	No	ns	>0.9999
aAa/aGa:WT GV vs. Agc/Ggc:CNOT6L MI	0.83	0.3665 to 1.294	Yes	****	<0.0001
aAa/aGa:WT GV vs. Agc/Ggc:CNOT6L MII	0.83	0.3665 to 1.294	Yes	****	<0.0001
aAa/aGa:WT GV vs. Agg/Ggg:WT GV	-0.1689	-0.6324 to 0.2947	No	ns	>0.9999
aAa/aGa:WT GV vs. Agg/Ggg:WT MI	0.83	0.3665 to 1.294	Yes	****	<0.0001
aAa/aGa:WT GV vs. Agg/Ggg:WT MII	-0.1593	-0.7271 to 0.4084	No	ns	>0.9999
aAa/aGa:WT GV vs. Agg/Ggg:CNOT6L GV	0.83	0.3665 to 1.294	Yes	****	<0.0001
aAa/aGa:WT GV vs. Agg/Ggg:CNOT6L MI	0.83	0.3665 to 1.294	Yes	****	<0.0001
aAa/aGa:WT GV vs. Agg/Ggg:CNOT6L MII	0.83	0.3665 to 1.294	Yes	****	<0.0001
aAa/aGa:WT GV vs. Agt/Ggt:WT GV	0.3531	-0.1104 to 0.8166	No	ns	0.8046
aAa/aGa:WT GV vs. Agt/Ggt:WT MI	0.04876	-0.4148 to 0.5123	No	ns	>0.9999
aAa/aGa:WT GV vs. Agt/Ggt:WT MII	0.3646	-0.09889 to 0.8282	No	ns	0.7063
aAa/aGa:WT GV vs. Agt/Ggt:CNOT6L GV	-0.05099	-0.5145 to 0.4125	No	ns	>0.9999
aAa/aGa:WT GV vs. Agt/Ggt:CNOT6L MI	0.83	0.3665 to 1.294	Yes	****	<0.0001
aAa/aGa:WT GV vs. Agt/Ggt:CNOT6L MII	0.83	0.3665 to 1.294	Yes	****	<0.0001
aAa/aGa:WT GV vs. Ata/Gta:WT GV	-0.1489	-0.6125 to 0.3146	No	ns	>0.9999
aAa/aGa:WT GV vs. Ata/Gta:WT MI	0.6482	0.08048 to 1.216	Yes	**	0.0029
aAa/aGa:WT GV vs. Ata/Gta:WT MII	0.5816	0.1181 to 1.045	Yes	***	0.0002
aAa/aGa:WT GV vs. Ata/Gta:CNOT6L GV	0.83	0.3665 to 1.294	Yes	****	<0.0001
aAa/aGa:WT GV vs. Ata/Gta:CNOT6L MI	0.83	0.3665 to 1.294	Yes	****	<0.0001
aAa/aGa:WT GV vs. Ata/Gta:CNOT6L MII	0.83	0.3665 to 1.294	Yes	****	<0.0001
aAa/aGa:WT GV vs. atA/atG:WT GV	-0.05472	-0.5183 to 0.4088	No	ns	>0.9999
aAa/aGa:WT GV vs. atA/atG:WT MI	0.83	0.3665 to 1.294	Yes	****	<0.0001
aAa/aGa:WT GV vs. atA/atG:WT MII	0.6012	0.1377 to 1.065	Yes	****	<0.0001
aAa/aGa:WT GV vs. atA/atG:CNOT6L GV	-0.02895	-0.4925 to 0.4346	No	ns	>0.9999
aAa/aGa:WT GV vs. atA/atG:CNOT6L MI	0.83	0.3665 to 1.294	Yes	****	<0.0001
aAa/aGa:WT GV vs. atA/atG:CNOT6L MII	0.83	0.3665 to 1.294	Yes	****	<0.0001
aAa/aGa:WT GV vs. Atc/Gtc:WT GV	-0.1392	-0.6027 to 0.3243	No	ns	>0.9999
aAa/aGa:WT GV vs. Atc/Gtc:WT MI	0.05827	-0.4053 to 0.5218	No	ns	>0.9999
aAa/aGa:WT GV vs. Atc/Gtc:WT MII	-0.09423	-0.5578 to 0.3693	No	ns	>0.9999
aAa/aGa:WT GV vs. Atc/Gtc:CNOT6L GV	0.83	0.3665 to 1.294	Yes	****	<0.0001
aAa/aGa:WT GV vs. Atc/Gtc:CNOT6L MI	0.83	0.3665 to 1.294	Yes	****	<0.0001
aAa/aGa:WT GV vs. Atc/Gtc:CNOT6L MII	-0.04499	-0.6127 to 0.5227	No	ns	>0.9999
aAa/aGa:WT GV vs. Atg/Gtg:WT GV	-0.005692	-0.4692 to 0.4578	No	ns	>0.9999
aAa/aGa:WT GV vs. Atg/Gtg:WT MI	0.399	-0.06456 to 0.8625	No	ns	0.3782
aAa/aGa:WT GV vs. Atg/Gtg:WT MII	0.4875	0.02399 to 0.9511	Yes	*	0.019
aAa/aGa:WT GV vs. Atg/Gtg:CNOT6L GV	-0.03145	-0.495 to 0.4321	No	ns	>0.9999
aAa/aGa:WT GV vs. Atg/Gtg:CNOT6L MI	0.83	0.3665 to 1.294	Yes	****	<0.0001
aAa/aGa:WT GV vs. Atg/Gtg:CNOT6L MII	0.83	0.3665 to 1.294	Yes	****	<0.0001
aAa/aGa:WT GV vs. Att/Gtt:WT GV	-0.1019	-0.5654 to 0.3617	No	ns	>0.9999
aAa/aGa:WT GV vs. Att/Gtt:WT MI	-0.01168	-0.4752 to 0.4519	No	ns	>0.9999
aAa/aGa:WT GV vs. Att/Gtt:WT MII	0.02607	-0.4375 to 0.4896	No	ns	>0.9999
aAa/aGa:WT GV vs. Att/Gtt:CNOT6L GV	-0.1184	-0.5819 to 0.3451	No	ns	>0.9999
aAa/aGa:WT GV vs. Att/Gtt:CNOT6L MI	0.83	0.3665 to 1.294	Yes	****	<0.0001
aAa/aGa:WT GV vs. Att/Gtt:CNOT6L MII	0.83	0.3665 to 1.294	Yes	****	<0.0001
aAa/aGa:WT GV vs. cAa/cGa:WT GV	0.04777	-0.4158 to 0.5113	No	ns	>0.9999
aAa/aGa:WT GV vs. cAa/cGa:WT MI	0.002971	-0.4606 to 0.4665	No	ns	>0.9999
aAa/aGa:WT GV vs. cAa/cGa:WT MII	0.2738	-0.1898 to 0.7373	No	ns	0.9998
aAa/aGa:WT GV vs. cAa/cGa:CNOT6L GV	-0.03406	-0.4976 to 0.4295	No	ns	>0.9999
aAa/aGa:WT GV vs. cAa/cGa:CNOT6L MI	0.83	0.3665 to 1.294	Yes	****	<0.0001
aAa/aGa:WT GV vs. cAa/cGa:CNOT6L MII	0.83	0.3665 to 1.294	Yes	****	<0.0001
aAa/aGa:WT GV vs. caA/caG:WT GV	-0.008443	-0.472 to 0.4551	No	ns	>0.9999
aAa/aGa:WT GV vs. caA/caG:WT MI	0.1312	-0.3323 to 0.5948	No	ns	>0.9999
aAa/aGa:WT GV vs. caA/caG:WT MII	0.22	-0.2436 to 0.6835	No	ns	>0.9999
aAa/aGa:WT GV vs. caA/caG:CNOT6L GV	-0.151	-0.6145 to 0.3126	No	ns	>0.9999
aAa/aGa:WT GV vs. caA/caG:CNOT6L MI	-0.17	-0.6335 to 0.2935	No	ns	>0.9999
aAa/aGa:WT GV vs. caA/caG:CNOT6L MII	0.83	0.3665 to 1.294	Yes	****	<0.0001
aAa/aGa:WT GV vs. cAc/cGc:WT GV	-0.1365	-0.6001 to 0.327	No	ns	>0.9999
aAa/aGa:WT GV vs. cAc/cGc:WT MI	0.117	-0.3465 to 0.5805	No	ns	>0.9999
aAa/aGa:WT GV vs. cAc/cGc:WT MII	-0.02568	-0.4892 to 0.4379	No	ns	>0.9999
aAa/aGa:WT GV vs. cAc/cGc:CNOT6L GV	-0.109	-0.5725 to 0.3545	No	ns	>0.9999
aAa/aGa:WT GV vs. cAc/cGc:CNOT6L MI	0.83	0.3665 to 1.294	Yes	****	<0.0001
aAa/aGa:WT GV vs. cAc/cGc:CNOT6L MII	0.83	0.3665 to 1.294	Yes	****	<0.0001
aAa/aGa:WT GV vs. cAg/cGg:WT GV	0.02897	-0.4346 to 0.4925	No	ns	>0.9999
aAa/aGa:WT GV vs. cAg/cGg:WT MI	0.2252	-0.2383 to 0.6887	No	ns	>0.9999
aAa/aGa:WT GV vs. cAg/cGg:WT MII	0.3731	-0.09044 to 0.8366	No	ns	0.626
aAa/aGa:WT GV vs. cAg/cGg:CNOT6L GV	-0.17	-0.7377 to 0.3977	No	ns	>0.9999
aAa/aGa:WT GV vs. cAg/cGg:CNOT6L MI	0.83	0.3665 to 1.294	Yes	****	<0.0001
aAa/aGa:WT GV vs. cAg/cGg:CNOT6L MII	0.83	0.3665 to 1.294	Yes	****	<0.0001
aAa/aGa:WT GV vs. cAt/cGt:WT GV	0.01763	-0.4459 to 0.4812	No	ns	>0.9999
aAa/aGa:WT GV vs. cAt/cGt:WT MI	0.6297	0.1662 to 1.093	Yes	****	<0.0001
aAa/aGa:WT GV vs. cAt/cGt:WT MII	0.83	0.3665 to 1.294	Yes	****	<0.0001
aAa/aGa:WT GV vs. cAt/cGt:CNOT6L GV	0.2162	-0.2474 to 0.6797	No	ns	>0.9999
aAa/aGa:WT GV vs. cAt/cGt:CNOT6L MI	0.6586	0.09087 to 1.226	Yes	**	0.0019
aAa/aGa:WT GV vs. cAt/cGt:CNOT6L MII	0.7182	0.1505 to 1.286	Yes	***	0.0002
aAa/aGa:WT GV vs. ccA/ccG:WT GV	-0.01675	-0.4803 to 0.4468	No	ns	>0.9999
aAa/aGa:WT GV vs. ccA/ccG:WT MI	0.3661	-0.09741 to 0.8297	No	ns	0.6926
aAa/aGa:WT GV vs. ccA/ccG:WT MII	0.2787	-0.1849 to 0.7422	No	ns	0.9996
aAa/aGa:WT GV vs. ccA/ccG:CNOT6L GV	0.1762	-0.3915 to 0.7439	No	ns	>0.9999
aAa/aGa:WT GV vs. ccA/ccG:CNOT6L MI	0.83	0.3665 to 1.294	Yes	****	<0.0001
aAa/aGa:WT GV vs. ccA/ccG:CNOT6L MII	0.83	0.3665 to 1.294	Yes	****	<0.0001
aAa/aGa:WT GV vs. cgA/cgG:WT GV	0.03741	-0.4261 to 0.5009	No	ns	>0.9999
aAa/aGa:WT GV vs. cgA/cgG:WT MI	0.2414	-0.2221 to 0.7049	No	ns	>0.9999
aAa/aGa:WT GV vs. cgA/cgG:WT MII	0.1884	-0.2752 to 0.6519	No	ns	>0.9999
aAa/aGa:WT GV vs. cgA/cgG:CNOT6L GV	-0.104	-0.5675 to 0.3596	No	ns	>0.9999
aAa/aGa:WT GV vs. cgA/cgG:CNOT6L MI	0.83	0.3665 to 1.294	Yes	****	<0.0001
aAa/aGa:WT GV vs. cgA/cgG:CNOT6L MII	0.83	0.3665 to 1.294	Yes	****	<0.0001
aAa/aGa:WT GV vs. ctA/ctG:WT GV	0.02708	-0.4365 to 0.4906	No	ns	>0.9999
aAa/aGa:WT GV vs. ctA/ctG:WT MI	0.1659	-0.2977 to 0.6294	No	ns	>0.9999
aAa/aGa:WT GV vs. ctA/ctG:WT MII	0.1079	-0.3557 to 0.5714	No	ns	>0.9999
aAa/aGa:WT GV vs. ctA/ctG:CNOT6L GV	0.2125	-0.2511 to 0.676	No	ns	>0.9999
aAa/aGa:WT GV vs. ctA/ctG:CNOT6L MI	0.83	0.3665 to 1.294	Yes	****	<0.0001
aAa/aGa:WT GV vs. ctA/ctG:CNOT6L MII	0.83	0.3665 to 1.294	Yes	****	<0.0001
aAa/aGa:WT GV vs. gAa/gGa:WT GV	-0.02031	-0.4838 to 0.4432	No	ns	>0.9999
aAa/aGa:WT GV vs. gAa/gGa:WT MI	0.1372	-0.4305 to 0.7049	No	ns	>0.9999
aAa/aGa:WT GV vs. gAa/gGa:WT MII	0.528	0.06451 to 0.9916	Yes	**	0.0031
aAa/aGa:WT GV vs. gAa/gGa:CNOT6L GV	0.04021	-0.4233 to 0.5037	No	ns	>0.9999
aAa/aGa:WT GV vs. gAa/gGa:CNOT6L MI	0.6327	0.1691 to 1.096	Yes	****	<0.0001
aAa/aGa:WT GV vs. gAa/gGa:CNOT6L MII	0.4233	-0.04027 to 0.8868	No	ns	0.1983
aAa/aGa:WT GV vs. gaA/gaG:WT GV	0.01758	-0.446 to 0.4811	No	ns	>0.9999
aAa/aGa:WT GV vs. gaA/gaG:WT MI	0.2713	-0.1923 to 0.7348	No	ns	0.9999
aAa/aGa:WT GV vs. gaA/gaG:WT MII	0.2323	-0.2312 to 0.6959	No	ns	>0.9999
aAa/aGa:WT GV vs. gaA/gaG:CNOT6L GV	-0.17	-0.6335 to 0.2935	No	ns	>0.9999
aAa/aGa:WT GV vs. gaA/gaG:CNOT6L MI	0.83	0.3665 to 1.294	Yes	****	<0.0001
aAa/aGa:WT GV vs. gaA/gaG:CNOT6L MII	0.83	0.3665 to 1.294	Yes	****	<0.0001
aAa/aGa:WT GV vs. gAc/gGc:WT GV	-0.04634	-0.5099 to 0.4172	No	ns	>0.9999
aAa/aGa:WT GV vs. gAc/gGc:WT MI	0.4976	-0.07012 to 1.065	No	ns	0.3167
aAa/aGa:WT GV vs. gAc/gGc:WT MII	0.83	0.3665 to 1.294	Yes	****	<0.0001
aAa/aGa:WT GV vs. gAc/gGc:CNOT6L GV	0.05444	-0.4091 to 0.518	No	ns	>0.9999
aAa/aGa:WT GV vs. gAc/gGc:CNOT6L MI	0.3468	-0.1167 to 0.8103	No	ns	0.8502
aAa/aGa:WT GV vs. gAc/gGc:CNOT6L MII	0.1274	-0.3361 to 0.591	No	ns	>0.9999
aAa/aGa:WT GV vs. gAg/gGg:WT GV	0.005094	-0.4584 to 0.4686	No	ns	>0.9999
aAa/aGa:WT GV vs. gAg/gGg:WT MI	0.2843	-0.1792 to 0.7479	No	ns	0.9991
aAa/aGa:WT GV vs. gAg/gGg:WT MII	0.626	0.05833 to 1.194	Yes	**	0.0067
aAa/aGa:WT GV vs. gAg/gGg:CNOT6L GV	0.1072	-0.4605 to 0.6749	No	ns	>0.9999
aAa/aGa:WT GV vs. gAg/gGg:CNOT6L MI	0.6157	0.1521 to 1.079	Yes	****	<0.0001
aAa/aGa:WT GV vs. gAg/gGg:CNOT6L MII	0.83	0.3665 to 1.294	Yes	****	<0.0001
aAa/aGa:WT GV vs. gAt/gGt:WT GV	-0.1167	-0.5802 to 0.3469	No	ns	>0.9999
aAa/aGa:WT GV vs. gAt/gGt:WT MI	0.2218	-0.2418 to 0.6853	No	ns	>0.9999
aAa/aGa:WT GV vs. gAt/gGt:WT MII	0.1508	-0.3127 to 0.6143	No	ns	>0.9999
aAa/aGa:WT GV vs. gAt/gGt:CNOT6L GV	-0.17	-0.6335 to 0.2935	No	ns	>0.9999
aAa/aGa:WT GV vs. gAt/gGt:CNOT6L MI	0.6967	0.129 to 1.264	Yes	***	0.0004
aAa/aGa:WT GV vs. gAt/gGt:CNOT6L MII	0.6036	0.1401 to 1.067	Yes	****	<0.0001
aAa/aGa:WT GV vs. gcA/gcG:WT GV	-0.04627	-0.5098 to 0.4173	No	ns	>0.9999
aAa/aGa:WT GV vs. gcA/gcG:WT MI	0.1559	-0.3077 to 0.6194	No	ns	>0.9999
aAa/aGa:WT GV vs. gcA/gcG:WT MII	0.2083	-0.2552 to 0.6719	No	ns	>0.9999
aAa/aGa:WT GV vs. gcA/gcG:CNOT6L GV	-0.1683	-0.6318 to 0.2953	No	ns	>0.9999
aAa/aGa:WT GV vs. gcA/gcG:CNOT6L MI	0.83	0.3665 to 1.294	Yes	****	<0.0001
aAa/aGa:WT GV vs. gcA/gcG:CNOT6L MII	0.83	0.3665 to 1.294	Yes	****	<0.0001
aAa/aGa:WT GV vs. ggA/ggG:WT GV	-0.0008328	-0.4644 to 0.4627	No	ns	>0.9999
aAa/aGa:WT GV vs. ggA/ggG:WT MI	0.1341	-0.3294 to 0.5976	No	ns	>0.9999
aAa/aGa:WT GV vs. ggA/ggG:WT MII	0.2887	-0.1749 to 0.7522	No	ns	0.9985
aAa/aGa:WT GV vs. ggA/ggG:CNOT6L GV	-0.0127	-0.4762 to 0.4508	No	ns	>0.9999
aAa/aGa:WT GV vs. ggA/ggG:CNOT6L MI	0.83	0.3665 to 1.294	Yes	****	<0.0001
aAa/aGa:WT GV vs. ggA/ggG:CNOT6L MII	0.83	0.3665 to 1.294	Yes	****	<0.0001
aAa/aGa:WT GV vs. gtA/gtG:WT GV	0.01292	-0.4506 to 0.4765	No	ns	>0.9999
aAa/aGa:WT GV vs. gtA/gtG:WT MI	0.2226	-0.241 to 0.6861	No	ns	>0.9999
aAa/aGa:WT GV vs. gtA/gtG:WT MII	0.1932	-0.2703 to 0.6568	No	ns	>0.9999
aAa/aGa:WT GV vs. gtA/gtG:CNOT6L GV	0.01684	-0.4467 to 0.4804	No	ns	>0.9999
aAa/aGa:WT GV vs. gtA/gtG:CNOT6L MI	0.83	0.3665 to 1.294	Yes	****	<0.0001
aAa/aGa:WT GV vs. gtA/gtG:CNOT6L MII	0.83	0.3665 to 1.294	Yes	****	<0.0001
aAa/aGa:WT GV vs. tAc/tGc:WT GV	0.08656	-0.377 to 0.5501	No	ns	>0.9999
aAa/aGa:WT GV vs. tAc/tGc:WT MI	0.83	0.3665 to 1.294	Yes	****	<0.0001
aAa/aGa:WT GV vs. tAc/tGc:WT MII	0.83	0.3665 to 1.294	Yes	****	<0.0001
aAa/aGa:WT GV vs. tAc/tGc:CNOT6L GV	-0.03146	-0.495 to 0.4321	No	ns	>0.9999
aAa/aGa:WT GV vs. tAc/tGc:CNOT6L MI	0.83	0.3665 to 1.294	Yes	****	<0.0001
aAa/aGa:WT GV vs. tAc/tGc:CNOT6L MII	0.83	0.3665 to 1.294	Yes	****	<0.0001
aAa/aGa:WT GV vs. tAt/tGt:WT GV	0.1624	-0.3011 to 0.6259	No	ns	>0.9999
aAa/aGa:WT GV vs. tAt/tGt:WT MI	0.2581	-0.2054 to 0.7216	No	ns	>0.9999
aAa/aGa:WT GV vs. tAt/tGt:WT MII	0.2936	-0.1699 to 0.7571	No	ns	0.9972
aAa/aGa:WT GV vs. tAt/tGt:CNOT6L GV	0.1318	-0.3317 to 0.5953	No	ns	>0.9999
aAa/aGa:WT GV vs. tAt/tGt:CNOT6L MI	0.4683	-0.09936 to 1.036	No	ns	0.5345
aAa/aGa:WT GV vs. tAt/tGt:CNOT6L MII	0.3712	-0.09234 to 0.8347	No	ns	0.6445
aAa/aGa:WT GV vs. tcA/tcG:WT GV	-0.04136	-0.5049 to 0.4222	No	ns	>0.9999
aAa/aGa:WT GV vs. tcA/tcG:WT MI	0.2164	-0.2471 to 0.68	No	ns	>0.9999
aAa/aGa:WT GV vs. tcA/tcG:WT MII	0.2125	-0.2511 to 0.676	No	ns	>0.9999
aAa/aGa:WT GV vs. tcA/tcG:CNOT6L GV	-0.01701	-0.4805 to 0.4465	No	ns	>0.9999
aAa/aGa:WT GV vs. tcA/tcG:CNOT6L MI	0.4869	-0.08081 to 1.055	No	ns	0.3908
aAa/aGa:WT GV vs. tcA/tcG:CNOT6L MII	0.5752	0.1117 to 1.039	Yes	***	0.0003
aAa/aGa:WT GV vs. ttA/ttG:WT GV	0.04971	-0.4138 to 0.5132	No	ns	>0.9999
aAa/aGa:WT GV vs. ttA/ttG:WT MI	0.2772	-0.1863 to 0.7408	No	ns	0.9997
aAa/aGa:WT GV vs. ttA/ttG:WT MII	0.4846	0.0211 to 0.9482	Yes	*	0.0215
aAa/aGa:WT GV vs. ttA/ttG:CNOT6L GV	-0.02873	-0.4923 to 0.4348	No	ns	>0.9999
aAa/aGa:WT GV vs. ttA/ttG:CNOT6L MI	0.04051	-0.423 to 0.504	No	ns	>0.9999
aAa/aGa:WT GV vs. ttA/ttG:CNOT6L MII	-0.04609	-0.6138 to 0.5216	No	ns	>0.9999
aAa/aGa:WT MI vs. aAa/aGa:WT MII	0.3303	-0.2374 to 0.898	No	ns	0.9999
aAa/aGa:WT MI vs. aAa/aGa:CNOT6L GV	0.2428	-0.325 to 0.8105	No	ns	>0.9999
aAa/aGa:WT MI vs. aAa/aGa:CNOT6L MI	1	0.4323 to 1.568	Yes	****	<0.0001
aAa/aGa:WT MI vs. aAa/aGa:CNOT6L MII	1	0.4323 to 1.568	Yes	****	<0.0001
aAa/aGa:WT MI vs. aaA/aaG:WT GV	0.1216	-0.4461 to 0.6893	No	ns	>0.9999
aAa/aGa:WT MI vs. aaA/aaG:WT MI	0.2583	-0.3094 to 0.826	No	ns	>0.9999
aAa/aGa:WT MI vs. aaA/aaG:WT MII	0.3265	-0.2412 to 0.8942	No	ns	>0.9999
aAa/aGa:WT MI vs. aaA/aaG:CNOT6L GV	0.4223	-0.1454 to 0.99	No	ns	0.8633
aAa/aGa:WT MI vs. aaA/aaG:CNOT6L MI	1	0.4323 to 1.568	Yes	****	<0.0001
aAa/aGa:WT MI vs. aaA/aaG:CNOT6L MII	1	0.4323 to 1.568	Yes	****	<0.0001
aAa/aGa:WT MI vs. Aac/Gac:WT GV	0.1474	-0.4203 to 0.7151	No	ns	>0.9999
aAa/aGa:WT MI vs. Aac/Gac:WT MI	0.3739	-0.1938 to 0.9416	No	ns	0.9907
aAa/aGa:WT MI vs. Aac/Gac:WT MII	0.3065	-0.2613 to 0.8742	No	ns	>0.9999
aAa/aGa:WT MI vs. Aac/Gac:CNOT6L GV	0.4852	-0.08255 to 1.053	No	ns	0.4036
aAa/aGa:WT MI vs. Aac/Gac:CNOT6L MI	0.8898	0.3221 to 1.458	Yes	****	<0.0001
aAa/aGa:WT MI vs. Aac/Gac:CNOT6L MII	0.8269	0.2592 to 1.395	Yes	****	<0.0001
aAa/aGa:WT MI vs. aAc/aGc:WT GV	0.1519	-0.4158 to 0.7196	No	ns	>0.9999
aAa/aGa:WT MI vs. aAc/aGc:WT MI	0.4016	-0.1661 to 0.9693	No	ns	0.9458
aAa/aGa:WT MI vs. aAc/aGc:WT MII	0.002336	-0.5654 to 0.57	No	ns	>0.9999
aAa/aGa:WT MI vs. aAc/aGc:CNOT6L GV	0.0177	-0.55 to 0.5854	No	ns	>0.9999
aAa/aGa:WT MI vs. aAc/aGc:CNOT6L MI	1	0.4323 to 1.568	Yes	****	<0.0001
aAa/aGa:WT MI vs. aAc/aGc:CNOT6L MII	1	0.4323 to 1.568	Yes	****	<0.0001
aAa/aGa:WT MI vs. Aag/Gag:WT GV	0.01429	-0.5534 to 0.582	No	ns	>0.9999
aAa/aGa:WT MI vs. Aag/Gag:WT MI	0	-0.5677 to 0.5677	No	ns	>0.9999
aAa/aGa:WT MI vs. Aag/Gag:WT MII	0.4083	-0.2473 to 1.064	No	ns	0.9984
aAa/aGa:WT MI vs. Aag/Gag:CNOT6L GV	1	0.4323 to 1.568	Yes	****	<0.0001
aAa/aGa:WT MI vs. Aag/Gag:CNOT6L MI	1	0.4323 to 1.568	Yes	****	<0.0001
aAa/aGa:WT MI vs. Aag/Gag:CNOT6L MII	1	0.4323 to 1.568	Yes	****	<0.0001
aAa/aGa:WT MI vs. aAg/aGg:WT GV	0.1036	-0.4641 to 0.6713	No	ns	>0.9999
aAa/aGa:WT MI vs. aAg/aGg:WT MI	1	0.4323 to 1.568	Yes	****	<0.0001
aAa/aGa:WT MI vs. aAg/aGg:WT MII	1	0.4323 to 1.568	Yes	****	<0.0001
aAa/aGa:WT MI vs. aAg/aGg:CNOT6L GV	0	-0.6555 to 0.6555	No	ns	>0.9999
aAa/aGa:WT MI vs. aAg/aGg:CNOT6L MI	1	0.4323 to 1.568	Yes	****	<0.0001
aAa/aGa:WT MI vs. aAg/aGg:CNOT6L MII	1	0.4323 to 1.568	Yes	****	<0.0001
aAa/aGa:WT MI vs. Aat/Gat:WT GV	0.01891	-0.5488 to 0.5866	No	ns	>0.9999
aAa/aGa:WT MI vs. Aat/Gat:WT MI	0.6782	0.1105 to 1.246	Yes	***	0.0009
aAa/aGa:WT MI vs. Aat/Gat:WT MII	0	-0.6555 to 0.6555	No	ns	>0.9999
aAa/aGa:WT MI vs. Aat/Gat:CNOT6L GV	0.06532	-0.5024 to 0.633	No	ns	>0.9999
aAa/aGa:WT MI vs. Aat/Gat:CNOT6L MI	1	0.4323 to 1.568	Yes	****	<0.0001
aAa/aGa:WT MI vs. Aat/Gat:CNOT6L MII	1	0.4323 to 1.568	Yes	****	<0.0001
aAa/aGa:WT MI vs. aAt/aGt:WT GV	0.1599	-0.4078 to 0.7276	No	ns	>0.9999
aAa/aGa:WT MI vs. aAt/aGt:WT MI	0.5057	-0.06204 to 1.073	No	ns	0.2664
aAa/aGa:WT MI vs. aAt/aGt:WT MII	0.3292	-0.2385 to 0.8969	No	ns	>0.9999
aAa/aGa:WT MI vs. aAt/aGt:CNOT6L GV	0.02925	-0.5385 to 0.597	No	ns	>0.9999
aAa/aGa:WT MI vs. aAt/aGt:CNOT6L MI	1	0.4323 to 1.568	Yes	****	<0.0001
aAa/aGa:WT MI vs. aAt/aGt:CNOT6L MII	1	0.4323 to 1.568	Yes	****	<0.0001
aAa/aGa:WT MI vs. Aca/Gca:WT GV	0.1592	-0.4085 to 0.7269	No	ns	>0.9999
aAa/aGa:WT MI vs. Aca/Gca:WT MI	0.4601	-0.1076 to 1.028	No	ns	0.6006
aAa/aGa:WT MI vs. Aca/Gca:WT MII	0.4147	-0.153 to 0.9825	No	ns	0.8991
aAa/aGa:WT MI vs. Aca/Gca:CNOT6L GV	0.02716	-0.6284 to 0.6827	No	ns	>0.9999
aAa/aGa:WT MI vs. Aca/Gca:CNOT6L MI	1	0.4323 to 1.568	Yes	****	<0.0001
aAa/aGa:WT MI vs. Aca/Gca:CNOT6L MII	1	0.4323 to 1.568	Yes	****	<0.0001
aAa/aGa:WT MI vs. acA/acG:WT GV	0.1575	-0.4102 to 0.7252	No	ns	>0.9999
aAa/aGa:WT MI vs. acA/acG:WT MI	0.4083	-0.1594 to 0.976	No	ns	0.9246
aAa/aGa:WT MI vs. acA/acG:WT MII	0.4278	-0.1399 to 0.9955	No	ns	0.8328
aAa/aGa:WT MI vs. acA/acG:CNOT6L GV	0.1978	-0.3699 to 0.7655	No	ns	>0.9999
aAa/aGa:WT MI vs. acA/acG:CNOT6L MI	0.6648	0.09713 to 1.233	Yes	**	0.0015
aAa/aGa:WT MI vs. acA/acG:CNOT6L MII	0.5605	-0.007207 to 1.128	No	ns	0.0624
aAa/aGa:WT MI vs. Acc/Gcc:WT GV	0.1653	-0.4024 to 0.733	No	ns	>0.9999
aAa/aGa:WT MI vs. Acc/Gcc:WT MI	0.5685	0.0008052 to 1.136	Yes	*	0.0488
aAa/aGa:WT MI vs. Acc/Gcc:WT MII	0.5546	-0.01314 to 1.122	No	ns	0.0746
aAa/aGa:WT MI vs. Acc/Gcc:CNOT6L GV	0.118	-0.4497 to 0.6857	No	ns	>0.9999
aAa/aGa:WT MI vs. Acc/Gcc:CNOT6L MI	1	0.4323 to 1.568	Yes	****	<0.0001
aAa/aGa:WT MI vs. Acc/Gcc:CNOT6L MII	1	0.4323 to 1.568	Yes	****	<0.0001
aAa/aGa:WT MI vs. Acg/Gcg:WT GV	0.163	-0.4047 to 0.7307	No	ns	>0.9999
aAa/aGa:WT MI vs. Acg/Gcg:WT MI	0.5506	-0.01716 to 1.118	No	ns	0.0839
aAa/aGa:WT MI vs. Acg/Gcg:WT MII	0	-0.6555 to 0.6555	No	ns	>0.9999
aAa/aGa:WT MI vs. Acg/Gcg:CNOT6L GV	1	0.4323 to 1.568	Yes	****	<0.0001
aAa/aGa:WT MI vs. Acg/Gcg:CNOT6L MI	1	0.4323 to 1.568	Yes	****	<0.0001
aAa/aGa:WT MI vs. Acg/Gcg:CNOT6L MII	1	0.4323 to 1.568	Yes	****	<0.0001
aAa/aGa:WT MI vs. Act/Gct:WT GV	0.08789	-0.4798 to 0.6556	No	ns	>0.9999
aAa/aGa:WT MI vs. Act/Gct:WT MI	0.1801	-0.3876 to 0.7478	No	ns	>0.9999
aAa/aGa:WT MI vs. Act/Gct:WT MII	0.3213	-0.2464 to 0.889	No	ns	>0.9999
aAa/aGa:WT MI vs. Act/Gct:CNOT6L GV	0.1667	-0.401 to 0.7344	No	ns	>0.9999
aAa/aGa:WT MI vs. Act/Gct:CNOT6L MI	1	0.4323 to 1.568	Yes	****	<0.0001
aAa/aGa:WT MI vs. Act/Gct:CNOT6L MII	1	0.4323 to 1.568	Yes	****	<0.0001
aAa/aGa:WT MI vs. Aga/Gga:WT GV	0.0997	-0.468 to 0.6674	No	ns	>0.9999
aAa/aGa:WT MI vs. Aga/Gga:WT MI	0.275	-0.2928 to 0.8427	No	ns	>0.9999
aAa/aGa:WT MI vs. Aga/Gga:WT MII	0.4777	-0.1779 to 1.133	No	ns	0.9036
aAa/aGa:WT MI vs. Aga/Gga:CNOT6L GV	0.2973	-0.3582 to 0.9528	No	ns	>0.9999
aAa/aGa:WT MI vs. Aga/Gga:CNOT6L MI	0.2564	-0.3991 to 0.9119	No	ns	>0.9999
aAa/aGa:WT MI vs. Aga/Gga:CNOT6L MII	0.3537	-0.214 to 0.9214	No	ns	0.9984
aAa/aGa:WT MI vs. agA/agG:WT GV	0.2172	-0.3505 to 0.785	No	ns	>0.9999
aAa/aGa:WT MI vs. agA/agG:WT MI	0.4301	-0.1376 to 0.9978	No	ns	0.8189
aAa/aGa:WT MI vs. agA/agG:WT MII	0.4407	-0.127 to 1.008	No	ns	0.7493
aAa/aGa:WT MI vs. agA/agG:CNOT6L GV	0.1436	-0.4241 to 0.7113	No	ns	>0.9999
aAa/aGa:WT MI vs. agA/agG:CNOT6L MI	1	0.4323 to 1.568	Yes	****	<0.0001
aAa/aGa:WT MI vs. agA/agG:CNOT6L MII	1	0.4323 to 1.568	Yes	****	<0.0001
aAa/aGa:WT MI vs. Agc/Ggc:WT GV	0.04972	-0.518 to 0.6174	No	ns	>0.9999
aAa/aGa:WT MI vs. Agc/Ggc:WT MI	0.359	-0.2966 to 1.015	No	ns	>0.9999
aAa/aGa:WT MI vs. Agc/Ggc:WT MII	0.3277	-0.24 to 0.8954	No	ns	>0.9999
aAa/aGa:WT MI vs. Agc/Ggc:CNOT6L GV	0	-0.5677 to 0.5677	No	ns	>0.9999
aAa/aGa:WT MI vs. Agc/Ggc:CNOT6L MI	1	0.4323 to 1.568	Yes	****	<0.0001
aAa/aGa:WT MI vs. Agc/Ggc:CNOT6L MII	1	0.4323 to 1.568	Yes	****	<0.0001
aAa/aGa:WT MI vs. Agg/Ggg:WT GV	0.001125	-0.5666 to 0.5688	No	ns	>0.9999
aAa/aGa:WT MI vs. Agg/Ggg:WT MI	1	0.4323 to 1.568	Yes	****	<0.0001
aAa/aGa:WT MI vs. Agg/Ggg:WT MII	0.01064	-0.6449 to 0.6662	No	ns	>0.9999
aAa/aGa:WT MI vs. Agg/Ggg:CNOT6L GV	1	0.4323 to 1.568	Yes	****	<0.0001
aAa/aGa:WT MI vs. Agg/Ggg:CNOT6L MI	1	0.4323 to 1.568	Yes	****	<0.0001
aAa/aGa:WT MI vs. Agg/Ggg:CNOT6L MII	1	0.4323 to 1.568	Yes	****	<0.0001
aAa/aGa:WT MI vs. Agt/Ggt:WT GV	0.5231	-0.04463 to 1.091	No	ns	0.1766
aAa/aGa:WT MI vs. Agt/Ggt:WT MI	0.2188	-0.349 to 0.7865	No	ns	>0.9999
aAa/aGa:WT MI vs. Agt/Ggt:WT MII	0.5346	-0.03308 to 1.102	No	ns	0.1309
aAa/aGa:WT MI vs. Agt/Ggt:CNOT6L GV	0.119	-0.4487 to 0.6867	No	ns	>0.9999
aAa/aGa:WT MI vs. Agt/Ggt:CNOT6L MI	1	0.4323 to 1.568	Yes	****	<0.0001
aAa/aGa:WT MI vs. Agt/Ggt:CNOT6L MII	1	0.4323 to 1.568	Yes	****	<0.0001
aAa/aGa:WT MI vs. Ata/Gta:WT GV	0.02104	-0.5467 to 0.5888	No	ns	>0.9999
aAa/aGa:WT MI vs. Ata/Gta:WT MI	0.8182	0.1626 to 1.474	Yes	***	0.0002
aAa/aGa:WT MI vs. Ata/Gta:WT MII	0.7516	0.1839 to 1.319	Yes	****	<0.0001
aAa/aGa:WT MI vs. Ata/Gta:CNOT6L GV	1	0.4323 to 1.568	Yes	****	<0.0001
aAa/aGa:WT MI vs. Ata/Gta:CNOT6L MI	1	0.4323 to 1.568	Yes	****	<0.0001
aAa/aGa:WT MI vs. Ata/Gta:CNOT6L MII	1	0.4323 to 1.568	Yes	****	<0.0001
aAa/aGa:WT MI vs. atA/atG:WT GV	0.1153	-0.4524 to 0.683	No	ns	>0.9999
aAa/aGa:WT MI vs. atA/atG:WT MI	1	0.4323 to 1.568	Yes	****	<0.0001
aAa/aGa:WT MI vs. atA/atG:WT MII	0.7712	0.2035 to 1.339	Yes	****	<0.0001
aAa/aGa:WT MI vs. atA/atG:CNOT6L GV	0.141	-0.4267 to 0.7087	No	ns	>0.9999
aAa/aGa:WT MI vs. atA/atG:CNOT6L MI	1	0.4323 to 1.568	Yes	****	<0.0001
aAa/aGa:WT MI vs. atA/atG:CNOT6L MII	1	0.4323 to 1.568	Yes	****	<0.0001
aAa/aGa:WT MI vs. Atc/Gtc:WT GV	0.03078	-0.5369 to 0.5985	No	ns	>0.9999
aAa/aGa:WT MI vs. Atc/Gtc:WT MI	0.2283	-0.3395 to 0.796	No	ns	>0.9999
aAa/aGa:WT MI vs. Atc/Gtc:WT MII	0.07576	-0.492 to 0.6435	No	ns	>0.9999
aAa/aGa:WT MI vs. Atc/Gtc:CNOT6L GV	1	0.4323 to 1.568	Yes	****	<0.0001
aAa/aGa:WT MI vs. Atc/Gtc:CNOT6L MI	1	0.4323 to 1.568	Yes	****	<0.0001
aAa/aGa:WT MI vs. Atc/Gtc:CNOT6L MII	0.125	-0.5305 to 0.7805	No	ns	>0.9999
aAa/aGa:WT MI vs. Atg/Gtg:WT GV	0.1643	-0.4034 to 0.732	No	ns	>0.9999
aAa/aGa:WT MI vs. Atg/Gtg:WT MI	0.569	0.001252 to 1.137	Yes	*	0.0481
aAa/aGa:WT MI vs. Atg/Gtg:WT MII	0.6575	0.0898 to 1.225	Yes	**	0.002
aAa/aGa:WT MI vs. Atg/Gtg:CNOT6L GV	0.1385	-0.4292 to 0.7062	No	ns	>0.9999
aAa/aGa:WT MI vs. Atg/Gtg:CNOT6L MI	1	0.4323 to 1.568	Yes	****	<0.0001
aAa/aGa:WT MI vs. Atg/Gtg:CNOT6L MII	1	0.4323 to 1.568	Yes	****	<0.0001
aAa/aGa:WT MI vs. Att/Gtt:WT GV	0.06811	-0.4996 to 0.6358	No	ns	>0.9999
aAa/aGa:WT MI vs. Att/Gtt:WT MI	0.1583	-0.4094 to 0.726	No	ns	>0.9999
aAa/aGa:WT MI vs. Att/Gtt:WT MII	0.1961	-0.3717 to 0.7638	No	ns	>0.9999
aAa/aGa:WT MI vs. Att/Gtt:CNOT6L GV	0.05159	-0.5161 to 0.6193	No	ns	>0.9999
aAa/aGa:WT MI vs. Att/Gtt:CNOT6L MI	1	0.4323 to 1.568	Yes	****	<0.0001
aAa/aGa:WT MI vs. Att/Gtt:CNOT6L MII	1	0.4323 to 1.568	Yes	****	<0.0001
aAa/aGa:WT MI vs. cAa/cGa:WT GV	0.2178	-0.35 to 0.7855	No	ns	>0.9999
aAa/aGa:WT MI vs. cAa/cGa:WT MI	0.173	-0.3948 to 0.7407	No	ns	>0.9999
aAa/aGa:WT MI vs. cAa/cGa:WT MII	0.4438	-0.124 to 1.011	No	ns	0.7273
aAa/aGa:WT MI vs. cAa/cGa:CNOT6L GV	0.1359	-0.4318 to 0.7036	No	ns	>0.9999
aAa/aGa:WT MI vs. cAa/cGa:CNOT6L MI	1	0.4323 to 1.568	Yes	****	<0.0001
aAa/aGa:WT MI vs. cAa/cGa:CNOT6L MII	1	0.4323 to 1.568	Yes	****	<0.0001
aAa/aGa:WT MI vs. caA/caG:WT GV	0.1615	-0.4062 to 0.7293	No	ns	>0.9999
aAa/aGa:WT MI vs. caA/caG:WT MI	0.3012	-0.2665 to 0.8689	No	ns	>0.9999
aAa/aGa:WT MI vs. caA/caG:WT MII	0.39	-0.1778 to 0.9577	No	ns	0.9719
aAa/aGa:WT MI vs. caA/caG:CNOT6L GV	0.01902	-0.5487 to 0.5867	No	ns	>0.9999
aAa/aGa:WT MI vs. caA/caG:CNOT6L MI	0	-0.5677 to 0.5677	No	ns	>0.9999
aAa/aGa:WT MI vs. caA/caG:CNOT6L MII	1	0.4323 to 1.568	Yes	****	<0.0001
aAa/aGa:WT MI vs. cAc/cGc:WT GV	0.03346	-0.5343 to 0.6012	No	ns	>0.9999
aAa/aGa:WT MI vs. cAc/cGc:WT MI	0.287	-0.2807 to 0.8547	No	ns	>0.9999
aAa/aGa:WT MI vs. cAc/cGc:WT MII	0.1443	-0.4234 to 0.712	No	ns	>0.9999
aAa/aGa:WT MI vs. cAc/cGc:CNOT6L GV	0.061	-0.5067 to 0.6287	No	ns	>0.9999
aAa/aGa:WT MI vs. cAc/cGc:CNOT6L MI	1	0.4323 to 1.568	Yes	****	<0.0001
aAa/aGa:WT MI vs. cAc/cGc:CNOT6L MII	1	0.4323 to 1.568	Yes	****	<0.0001
aAa/aGa:WT MI vs. cAg/cGg:WT GV	0.199	-0.3688 to 0.7667	No	ns	>0.9999
aAa/aGa:WT MI vs. cAg/cGg:WT MI	0.3952	-0.1725 to 0.9629	No	ns	0.9618
aAa/aGa:WT MI vs. cAg/cGg:WT MII	0.5431	-0.02463 to 1.111	No	ns	0.1038
aAa/aGa:WT MI vs. cAg/cGg:CNOT6L GV	0	-0.6555 to 0.6555	No	ns	>0.9999
aAa/aGa:WT MI vs. cAg/cGg:CNOT6L MI	1	0.4323 to 1.568	Yes	****	<0.0001
aAa/aGa:WT MI vs. cAg/cGg:CNOT6L MII	1	0.4323 to 1.568	Yes	****	<0.0001
aAa/aGa:WT MI vs. cAt/cGt:WT GV	0.1876	-0.3801 to 0.7553	No	ns	>0.9999
aAa/aGa:WT MI vs. cAt/cGt:WT MI	0.7997	0.232 to 1.367	Yes	****	<0.0001
aAa/aGa:WT MI vs. cAt/cGt:WT MII	1	0.4323 to 1.568	Yes	****	<0.0001
aAa/aGa:WT MI vs. cAt/cGt:CNOT6L GV	0.3861	-0.1816 to 0.9539	No	ns	0.978
aAa/aGa:WT MI vs. cAt/cGt:CNOT6L MI	0.8286	0.173 to 1.484	Yes	***	0.0002
aAa/aGa:WT MI vs. cAt/cGt:CNOT6L MII	0.8882	0.2326 to 1.544	Yes	****	<0.0001
aAa/aGa:WT MI vs. ccA/ccG:WT GV	0.1532	-0.4145 to 0.7209	No	ns	>0.9999
aAa/aGa:WT MI vs. ccA/ccG:WT MI	0.5361	-0.0316 to 1.104	No	ns	0.1258
aAa/aGa:WT MI vs. ccA/ccG:WT MII	0.4486	-0.1191 to 1.016	No	ns	0.6908
aAa/aGa:WT MI vs. ccA/ccG:CNOT6L GV	0.3462	-0.3094 to 1.002	No	ns	>0.9999
aAa/aGa:WT MI vs. ccA/ccG:CNOT6L MI	1	0.4323 to 1.568	Yes	****	<0.0001
aAa/aGa:WT MI vs. ccA/ccG:CNOT6L MII	1	0.4323 to 1.568	Yes	****	<0.0001
aAa/aGa:WT MI vs. cgA/cgG:WT GV	0.2074	-0.3603 to 0.7751	No	ns	>0.9999
aAa/aGa:WT MI vs. cgA/cgG:WT MI	0.4114	-0.1563 to 0.9791	No	ns	0.9129
aAa/aGa:WT MI vs. cgA/cgG:WT MII	0.3583	-0.2094 to 0.9261	No	ns	0.9975
[truncated: 67,438 more rows]
[truncated: 3 more columns]
